# Supplementary material for: Transcriptome profiling analysis reveals that ATP6V0E2 is involved in the lysosomal activation by anlotinib
Source: Cell Death Dis. 2020 Aug 24;11(8):702. doi: 10.1038/s41419-020-02904-0 (PMC7445181; doi:10.1038/s41419-020-02904-0)
Supplement: Supplementary file 9 — Suppl table 1 [file 41419_2020_2904_MOESM9_ESM.xlsx]

## Sheet: Sheet1
GO_ID	GO_Term	GO_function	log2(fc)	GO_class	pvalue	Gene_name	Gene_ID	fc	log2(fc)	regulation
GO:0000786	nucleosome	cellular_component	1.65138	12	3.7355e-11	HIST1H2AC	ENSG00000180573	3.14133	1.65138	up
GO:0000786	nucleosome	cellular_component	1.08263	12	3.7355e-11	HIST1H2AG	ENSG00000196787	2.11789	1.08263	up
GO:0000786	nucleosome	cellular_component	1.55062	12	3.7355e-11	HIST1H2BC	ENSG00000180596	2.92943	1.55062	up
GO:0000786	nucleosome	cellular_component	1.32187	12	3.7355e-11	HIST1H2BD	ENSG00000158373	2.49989	1.32187	up
GO:0000786	nucleosome	cellular_component	1.81125	12	3.7355e-11	HIST1H2BJ	ENSG00000124635	3.50946	1.81125	up
GO:0000786	nucleosome	cellular_component	1.21499	12	3.7355e-11	HIST1H2BK	ENSG00000197903	2.32139	1.21499	up
GO:0000786	nucleosome	cellular_component	1.45543	12	3.7355e-11	HIST1H2BN	ENSG00000233822	2.74239	1.45543	up
GO:0000786	nucleosome	cellular_component	1.00193	12	3.7355e-11	HIST1H3E	ENSG00000274750	2.00268	1.00193	up
GO:0000786	nucleosome	cellular_component	1.28984	12	3.7355e-11	HIST1H3H	ENSG00000278828	2.44501	1.28984	up
GO:0000786	nucleosome	cellular_component	1.25796	12	3.7355e-11	HIST1H4I	ENSG00000276180	2.39158	1.25796	up
GO:0000786	nucleosome	cellular_component	2.5613	12	3.7355e-11	HIST2H2BE	ENSG00000184678	5.90239	2.5613	up
GO:0000786	nucleosome	cellular_component	-1.26039	12	3.7355e-11	HIST2H2BF	ENSG00000203814	0.41743	-1.26039	down
GO:0046982	protein heterodimerization activity	molecular_function	1.29723	6	1.03856e-08	ATF3	ENSG00000162772	2.45757	1.29723	up
GO:0046982	protein heterodimerization activity	molecular_function	1.74903	6	1.03856e-08	BCL2L2	ENSG00000129473	3.36134	1.74903	up
GO:0046982	protein heterodimerization activity	molecular_function	-1.10696	6	1.03856e-08	CENPS-CORT	ENSG00000251503	0.46427	-1.10696	down
GO:0046982	protein heterodimerization activity	molecular_function	1.00258	6	1.03856e-08	CREB3L3	ENSG00000060566	2.00358	1.00258	up
GO:0046982	protein heterodimerization activity	molecular_function	1.24062	6	1.03856e-08	FOS	ENSG00000170345	2.363	1.24062	up
GO:0046982	protein heterodimerization activity	molecular_function	1.65138	6	1.03856e-08	HIST1H2AC	ENSG00000180573	3.14133	1.65138	up
GO:0046982	protein heterodimerization activity	molecular_function	1.08263	6	1.03856e-08	HIST1H2AG	ENSG00000196787	2.11789	1.08263	up
GO:0046982	protein heterodimerization activity	molecular_function	1.55062	6	1.03856e-08	HIST1H2BC	ENSG00000180596	2.92943	1.55062	up
GO:0046982	protein heterodimerization activity	molecular_function	1.32187	6	1.03856e-08	HIST1H2BD	ENSG00000158373	2.49989	1.32187	up
GO:0046982	protein heterodimerization activity	molecular_function	1.81125	6	1.03856e-08	HIST1H2BJ	ENSG00000124635	3.50946	1.81125	up
GO:0046982	protein heterodimerization activity	molecular_function	1.21499	6	1.03856e-08	HIST1H2BK	ENSG00000197903	2.32139	1.21499	up
GO:0046982	protein heterodimerization activity	molecular_function	1.45543	6	1.03856e-08	HIST1H2BN	ENSG00000233822	2.74239	1.45543	up
GO:0046982	protein heterodimerization activity	molecular_function	1.00193	6	1.03856e-08	HIST1H3E	ENSG00000274750	2.00268	1.00193	up
GO:0046982	protein heterodimerization activity	molecular_function	1.28984	6	1.03856e-08	HIST1H3H	ENSG00000278828	2.44501	1.28984	up
GO:0046982	protein heterodimerization activity	molecular_function	1.25796	6	1.03856e-08	HIST1H4I	ENSG00000276180	2.39158	1.25796	up
GO:0046982	protein heterodimerization activity	molecular_function	2.5613	6	1.03856e-08	HIST2H2BE	ENSG00000184678	5.90239	2.5613	up
GO:0046982	protein heterodimerization activity	molecular_function	-1.26039	6	1.03856e-08	HIST2H2BF	ENSG00000203814	0.41743	-1.26039	down
GO:0046982	protein heterodimerization activity	molecular_function	1.1915	6	1.03856e-08	IKZF2	ENSG00000030419	2.28389	1.1915	up
GO:0046982	protein heterodimerization activity	molecular_function	-1.0283	6	1.03856e-08	ITGA2	ENSG00000164171	0.490288	-1.0283	down
GO:0046982	protein heterodimerization activity	molecular_function	1.16142	6	1.03856e-08	NR4A2	ENSG00000153234	2.23677	1.16142	up
GO:0046982	protein heterodimerization activity	molecular_function	-2.62845	6	1.03856e-08	PIK3R2	ENSG00000105647	0.161718	-2.62845	down
GO:0006334	nucleosome assembly	biological_process	1.55062	12	2.81339e-08	HIST1H2BC	ENSG00000180596	2.92943	1.55062	up
GO:0006334	nucleosome assembly	biological_process	1.32187	12	2.81339e-08	HIST1H2BD	ENSG00000158373	2.49989	1.32187	up
GO:0006334	nucleosome assembly	biological_process	1.81125	12	2.81339e-08	HIST1H2BJ	ENSG00000124635	3.50946	1.81125	up
GO:0006334	nucleosome assembly	biological_process	1.21499	12	2.81339e-08	HIST1H2BK	ENSG00000197903	2.32139	1.21499	up
GO:0006334	nucleosome assembly	biological_process	1.45543	12	2.81339e-08	HIST1H2BN	ENSG00000233822	2.74239	1.45543	up
GO:0006334	nucleosome assembly	biological_process	1.00193	12	2.81339e-08	HIST1H3E	ENSG00000274750	2.00268	1.00193	up
GO:0006334	nucleosome assembly	biological_process	1.28984	12	2.81339e-08	HIST1H3H	ENSG00000278828	2.44501	1.28984	up
GO:0006334	nucleosome assembly	biological_process	1.25796	12	2.81339e-08	HIST1H4I	ENSG00000276180	2.39158	1.25796	up
GO:0006334	nucleosome assembly	biological_process	2.5613	12	2.81339e-08	HIST2H2BE	ENSG00000184678	5.90239	2.5613	up
GO:0006334	nucleosome assembly	biological_process	-1.26039	12	2.81339e-08	HIST2H2BF	ENSG00000203814	0.41743	-1.26039	down
GO:0003677	DNA binding	molecular_function	1.29723	6	3.83748e-07	ATF3	ENSG00000162772	2.45757	1.29723	up
GO:0003677	DNA binding	molecular_function	3.99538	6	3.83748e-07	BIVM-ERCC5	ENSG00000270181	15.9488	3.99538	up
GO:0003677	DNA binding	molecular_function	1.18349	6	3.83748e-07	CERS5	ENSG00000139624	2.27126	1.18349	up
GO:0003677	DNA binding	molecular_function	1.00258	6	3.83748e-07	CREB3L3	ENSG00000060566	2.00358	1.00258	up
GO:0003677	DNA binding	molecular_function	1.34359	6	3.83748e-07	EGR1	ENSG00000120738	2.53783	1.34359	up
GO:0003677	DNA binding	molecular_function	1.52207	6	3.83748e-07	EGR2	ENSG00000122877	2.87203	1.52207	up
GO:0003677	DNA binding	molecular_function	1.60135	6	3.83748e-07	EGR3	ENSG00000179388	3.03428	1.60135	up
GO:0003677	DNA binding	molecular_function	1.464	6	3.83748e-07	FOSB	ENSG00000125740	2.75871	1.464	up
GO:0003677	DNA binding	molecular_function	1.24062	6	3.83748e-07	FOS	ENSG00000170345	2.363	1.24062	up
GO:0003677	DNA binding	molecular_function	1.65138	6	3.83748e-07	HIST1H2AC	ENSG00000180573	3.14133	1.65138	up
GO:0003677	DNA binding	molecular_function	1.08263	6	3.83748e-07	HIST1H2AG	ENSG00000196787	2.11789	1.08263	up
GO:0003677	DNA binding	molecular_function	1.55062	6	3.83748e-07	HIST1H2BC	ENSG00000180596	2.92943	1.55062	up
GO:0003677	DNA binding	molecular_function	1.32187	6	3.83748e-07	HIST1H2BD	ENSG00000158373	2.49989	1.32187	up
GO:0003677	DNA binding	molecular_function	1.81125	6	3.83748e-07	HIST1H2BJ	ENSG00000124635	3.50946	1.81125	up
GO:0003677	DNA binding	molecular_function	1.21499	6	3.83748e-07	HIST1H2BK	ENSG00000197903	2.32139	1.21499	up
GO:0003677	DNA binding	molecular_function	1.45543	6	3.83748e-07	HIST1H2BN	ENSG00000233822	2.74239	1.45543	up
GO:0003677	DNA binding	molecular_function	1.00193	6	3.83748e-07	HIST1H3E	ENSG00000274750	2.00268	1.00193	up
GO:0003677	DNA binding	molecular_function	1.28984	6	3.83748e-07	HIST1H3H	ENSG00000278828	2.44501	1.28984	up
GO:0003677	DNA binding	molecular_function	1.25796	6	3.83748e-07	HIST1H4I	ENSG00000276180	2.39158	1.25796	up
GO:0003677	DNA binding	molecular_function	2.5613	6	3.83748e-07	HIST2H2BE	ENSG00000184678	5.90239	2.5613	up
GO:0003677	DNA binding	molecular_function	-1.26039	6	3.83748e-07	HIST2H2BF	ENSG00000203814	0.41743	-1.26039	down
GO:0003677	DNA binding	molecular_function	1.06262	6	3.83748e-07	HJURP	ENSG00000123485	2.08871	1.06262	up
GO:0003677	DNA binding	molecular_function	-1.66106	6	3.83748e-07	HNF4A	ENSG00000101076	0.316207	-1.66106	down
GO:0003677	DNA binding	molecular_function	-1.03604	6	3.83748e-07	HOXC4	ENSG00000198353	0.487666	-1.03604	down
GO:0003677	DNA binding	molecular_function	1.1915	6	3.83748e-07	IKZF2	ENSG00000030419	2.28389	1.1915	up
GO:0003677	DNA binding	molecular_function	2.23623	6	3.83748e-07	JRK	ENSG00000234616	4.71165	2.23623	up
GO:0003677	DNA binding	molecular_function	1.02967	6	3.83748e-07	MAP1S	ENSG00000130479	2.04156	1.02967	up
GO:0003677	DNA binding	molecular_function	1.26806	6	3.83748e-07	MXD1	ENSG00000059728	2.40837	1.26806	up
GO:0003677	DNA binding	molecular_function	1.24664	6	3.83748e-07	NFAT5	ENSG00000102908	2.37289	1.24664	up
GO:0003677	DNA binding	molecular_function	1.16142	6	3.83748e-07	NR4A2	ENSG00000153234	2.23677	1.16142	up
GO:0003677	DNA binding	molecular_function	2.59086	6	3.83748e-07	NR4A3	ENSG00000119508	6.02458	2.59086	up
GO:0003677	DNA binding	molecular_function	-1.14299	6	3.83748e-07	OVOL2	ENSG00000125850	0.45282	-1.14299	down
GO:0003677	DNA binding	molecular_function	1.23959	6	3.83748e-07	POLR2A	ENSG00000181222	2.36132	1.23959	up
GO:0003677	DNA binding	molecular_function	1.08581	6	3.83748e-07	PRDM1	ENSG00000057657	2.12256	1.08581	up
GO:0003677	DNA binding	molecular_function	-1.80346	6	3.83748e-07	TEN1	ENSG00000257949	0.286486	-1.80346	down
GO:0003677	DNA binding	molecular_function	-2.55427	6	3.83748e-07	TGIF2-C20orf24	ENSG00000259399	0.17025	-2.55427	down
GO:0003677	DNA binding	molecular_function	1.03871	6	3.83748e-07	TSN	ENSG00000211460	2.05439	1.03871	up
GO:0003677	DNA binding	molecular_function	2.30365	6	3.83748e-07	ZBED6	ENSG00000257315	4.93704	2.30365	up
GO:0003677	DNA binding	molecular_function	1.43479	6	3.83748e-07	ZBTB43	ENSG00000169155	2.70344	1.43479	up
GO:0003677	DNA binding	molecular_function	1.03592	6	3.83748e-07	ZFP36L2	ENSG00000152518	2.05043	1.03592	up
GO:0003677	DNA binding	molecular_function	1.62821	6	3.83748e-07	ZNF177	ENSG00000188629	3.09129	1.62821	up
GO:0003677	DNA binding	molecular_function	-1.4157	6	3.83748e-07	ZNF34	ENSG00000196378	0.374827	-1.4157	down
GO:0003677	DNA binding	molecular_function	-1.24421	6	3.83748e-07	ZNF518A	ENSG00000177853	0.422139	-1.24421	down
GO:0003677	DNA binding	molecular_function	1.65955	6	3.83748e-07	ZNF551	ENSG00000204519	3.15919	1.65955	up
GO:0003677	DNA binding	molecular_function	1.21829	6	3.83748e-07	ZNF672	ENSG00000171161	2.3267	1.21829	up
GO:0003677	DNA binding	molecular_function	-1.45849	6	3.83748e-07	ZNF84	ENSG00000198040	0.363875	-1.45849	down
GO:0002227	innate immune response in mucosa	biological_process	1.55062	7	9.45625e-06	HIST1H2BC	ENSG00000180596	2.92943	1.55062	up
GO:0002227	innate immune response in mucosa	biological_process	1.81125	7	9.45625e-06	HIST1H2BJ	ENSG00000124635	3.50946	1.81125	up
GO:0002227	innate immune response in mucosa	biological_process	1.21499	7	9.45625e-06	HIST1H2BK	ENSG00000197903	2.32139	1.21499	up
GO:0002227	innate immune response in mucosa	biological_process	2.5613	7	9.45625e-06	HIST2H2BE	ENSG00000184678	5.90239	2.5613	up
GO:0001102	RNA polymerase II activating transcription factor binding	molecular_function	1.08204	7	3.8258e-05	CREBBP	ENSG00000005339	2.11703	1.08204	up
GO:0001102	RNA polymerase II activating transcription factor binding	molecular_function	1.52207	7	3.8258e-05	EGR2	ENSG00000122877	2.87203	1.52207	up
GO:0001102	RNA polymerase II activating transcription factor binding	molecular_function	1.24062	7	3.8258e-05	FOS	ENSG00000170345	2.363	1.24062	up
GO:0001102	RNA polymerase II activating transcription factor binding	molecular_function	1.03303	7	3.8258e-05	HIPK2	ENSG00000064393	2.04632	1.03303	up
GO:0001102	RNA polymerase II activating transcription factor binding	molecular_function	-1.66106	7	3.8258e-05	HNF4A	ENSG00000101076	0.316207	-1.66106	down
GO:0019731	antibacterial humoral response	biological_process	1.55062	7	3.87606e-05	HIST1H2BC	ENSG00000180596	2.92943	1.55062	up
GO:0019731	antibacterial humoral response	biological_process	1.81125	7	3.87606e-05	HIST1H2BJ	ENSG00000124635	3.50946	1.81125	up
GO:0019731	antibacterial humoral response	biological_process	1.21499	7	3.87606e-05	HIST1H2BK	ENSG00000197903	2.32139	1.21499	up
GO:0019731	antibacterial humoral response	biological_process	2.5613	7	3.87606e-05	HIST2H2BE	ENSG00000184678	5.90239	2.5613	up
GO:0005694	chromosome	cellular_component	1.65138	9	9.07899e-05	HIST1H2AC	ENSG00000180573	3.14133	1.65138	up
GO:0005694	chromosome	cellular_component	1.08263	9	9.07899e-05	HIST1H2AG	ENSG00000196787	2.11789	1.08263	up
GO:0005694	chromosome	cellular_component	1.55062	9	9.07899e-05	HIST1H2BC	ENSG00000180596	2.92943	1.55062	up
GO:0005694	chromosome	cellular_component	1.32187	9	9.07899e-05	HIST1H2BD	ENSG00000158373	2.49989	1.32187	up
GO:0005694	chromosome	cellular_component	1.81125	9	9.07899e-05	HIST1H2BJ	ENSG00000124635	3.50946	1.81125	up
GO:0005694	chromosome	cellular_component	1.21499	9	9.07899e-05	HIST1H2BK	ENSG00000197903	2.32139	1.21499	up
GO:0005694	chromosome	cellular_component	1.45543	9	9.07899e-05	HIST1H2BN	ENSG00000233822	2.74239	1.45543	up
GO:0005694	chromosome	cellular_component	1.00193	9	9.07899e-05	HIST1H3E	ENSG00000274750	2.00268	1.00193	up
GO:0005694	chromosome	cellular_component	1.28984	9	9.07899e-05	HIST1H3H	ENSG00000278828	2.44501	1.28984	up
GO:0005694	chromosome	cellular_component	1.25796	9	9.07899e-05	HIST1H4I	ENSG00000276180	2.39158	1.25796	up
GO:0005694	chromosome	cellular_component	2.5613	9	9.07899e-05	HIST2H2BE	ENSG00000184678	5.90239	2.5613	up
GO:0005694	chromosome	cellular_component	-1.26039	9	9.07899e-05	HIST2H2BF	ENSG00000203814	0.41743	-1.26039	down
GO:0005694	chromosome	cellular_component	1.06262	9	9.07899e-05	HJURP	ENSG00000123485	2.08871	1.06262	up
GO:0005694	chromosome	cellular_component	-1.80346	9	9.07899e-05	TEN1	ENSG00000257949	0.286486	-1.80346	down
GO:0035914	skeletal muscle cell differentiation	biological_process	1.00717	7	9.41901e-05	ANKRD2	ENSG00000165887	2.00996	1.00717	up
GO:0035914	skeletal muscle cell differentiation	biological_process	1.29723	7	9.41901e-05	ATF3	ENSG00000162772	2.45757	1.29723	up
GO:0035914	skeletal muscle cell differentiation	biological_process	1.34359	7	9.41901e-05	EGR1	ENSG00000120738	2.53783	1.34359	up
GO:0035914	skeletal muscle cell differentiation	biological_process	1.52207	7	9.41901e-05	EGR2	ENSG00000122877	2.87203	1.52207	up
GO:0035914	skeletal muscle cell differentiation	biological_process	1.24062	7	9.41901e-05	FOS	ENSG00000170345	2.363	1.24062	up
GO:1900248	negative regulation of cytoplasmic translational elongation	biological_process	1.60848	11	0.000120923	CPEB2	ENSG00000137449	3.04931	1.60848	up
GO:1900248	negative regulation of cytoplasmic translational elongation	biological_process	1.02702	11	0.000120923	CPEB3	ENSG00000107864	2.03781	1.02702	up
GO:0035925	mRNA 3'-UTR AU-rich region binding	molecular_function	1.60848	8	0.00014945	CPEB2	ENSG00000137449	3.04931	1.60848	up
GO:0035925	mRNA 3'-UTR AU-rich region binding	molecular_function	1.02702	8	0.00014945	CPEB3	ENSG00000107864	2.03781	1.02702	up
GO:0035925	mRNA 3'-UTR AU-rich region binding	molecular_function	1.03592	8	0.00014945	ZFP36L2	ENSG00000152518	2.05043	1.03592	up
GO:0061844	antimicrobial humoral immune response mediated by antimicrobial peptide	NA	1.55062	NA	0.000176759	HIST1H2BC	ENSG00000180596	2.92943	1.55062	up
GO:0061844	antimicrobial humoral immune response mediated by antimicrobial peptide	NA	1.81125	NA	0.000176759	HIST1H2BJ	ENSG00000124635	3.50946	1.81125	up
GO:0061844	antimicrobial humoral immune response mediated by antimicrobial peptide	NA	1.21499	NA	0.000176759	HIST1H2BK	ENSG00000197903	2.32139	1.21499	up
GO:0061844	antimicrobial humoral immune response mediated by antimicrobial peptide	NA	2.5613	NA	0.000176759	HIST2H2BE	ENSG00000184678	5.90239	2.5613	up
GO:0050830	defense response to Gram-positive bacterium	biological_process	1.55062	8	0.000198393	HIST1H2BC	ENSG00000180596	2.92943	1.55062	up
GO:0050830	defense response to Gram-positive bacterium	biological_process	1.81125	8	0.000198393	HIST1H2BJ	ENSG00000124635	3.50946	1.81125	up
GO:0050830	defense response to Gram-positive bacterium	biological_process	1.21499	8	0.000198393	HIST1H2BK	ENSG00000197903	2.32139	1.21499	up
GO:0050830	defense response to Gram-positive bacterium	biological_process	2.5613	8	0.000198393	HIST2H2BE	ENSG00000184678	5.90239	2.5613	up
GO:0050830	defense response to Gram-positive bacterium	biological_process	1.46912	8	0.000198393	KLRK1	ENSG00000213809	2.76852	1.46912	up
GO:0061158	3'-UTR-mediated mRNA destabilization	biological_process	1.02702	12	0.000203828	CPEB3	ENSG00000107864	2.03781	1.02702	up
GO:0061158	3'-UTR-mediated mRNA destabilization	biological_process	1.16457	12	0.000203828	RC3H1	ENSG00000135870	2.24166	1.16457	up
GO:0061158	3'-UTR-mediated mRNA destabilization	biological_process	1.03592	12	0.000203828	ZFP36L2	ENSG00000152518	2.05043	1.03592	up
GO:0045165	cell fate commitment	biological_process	-1.65526	7	0.000218487	BMP4	ENSG00000125378	0.317482	-1.65526	down
GO:0045165	cell fate commitment	biological_process	1.12517	7	0.000218487	KDM6B	ENSG00000132510	2.18128	1.12517	up
GO:0045165	cell fate commitment	biological_process	1.08581	7	0.000218487	PRDM1	ENSG00000057657	2.12256	1.08581	up
GO:0045165	cell fate commitment	biological_process	-1.66336	7	0.000218487	WNT2B	ENSG00000134245	0.315703	-1.66336	down
GO:0045165	cell fate commitment	biological_process	-1.37671	7	0.000218487	WNT4	ENSG00000162552	0.385097	-1.37671	down
GO:0048333	mesodermal cell differentiation	biological_process	-1.65526	7	0.000347604	BMP4	ENSG00000125378	0.317482	-1.65526	down
GO:0048333	mesodermal cell differentiation	biological_process	-1.0283	7	0.000347604	ITGA2	ENSG00000164171	0.490288	-1.0283	down
GO:0048333	mesodermal cell differentiation	biological_process	1.12517	7	0.000347604	KDM6B	ENSG00000132510	2.18128	1.12517	up
GO:0003700	transcription factor activity, sequence-specific DNA binding	molecular_function	1.29723	4	0.000647714	ATF3	ENSG00000162772	2.45757	1.29723	up
GO:0003700	transcription factor activity, sequence-specific DNA binding	molecular_function	1.00258	4	0.000647714	CREB3L3	ENSG00000060566	2.00358	1.00258	up
GO:0003700	transcription factor activity, sequence-specific DNA binding	molecular_function	1.08204	4	0.000647714	CREBBP	ENSG00000005339	2.11703	1.08204	up
GO:0003700	transcription factor activity, sequence-specific DNA binding	molecular_function	1.34359	4	0.000647714	EGR1	ENSG00000120738	2.53783	1.34359	up
GO:0003700	transcription factor activity, sequence-specific DNA binding	molecular_function	1.52207	4	0.000647714	EGR2	ENSG00000122877	2.87203	1.52207	up
GO:0003700	transcription factor activity, sequence-specific DNA binding	molecular_function	1.60135	4	0.000647714	EGR3	ENSG00000179388	3.03428	1.60135	up
GO:0003700	transcription factor activity, sequence-specific DNA binding	molecular_function	1.464	4	0.000647714	FOSB	ENSG00000125740	2.75871	1.464	up
GO:0003700	transcription factor activity, sequence-specific DNA binding	molecular_function	1.24062	4	0.000647714	FOS	ENSG00000170345	2.363	1.24062	up
GO:0003700	transcription factor activity, sequence-specific DNA binding	molecular_function	-1.66106	4	0.000647714	HNF4A	ENSG00000101076	0.316207	-1.66106	down
GO:0003700	transcription factor activity, sequence-specific DNA binding	molecular_function	-1.03604	4	0.000647714	HOXC4	ENSG00000198353	0.487666	-1.03604	down
GO:0003700	transcription factor activity, sequence-specific DNA binding	molecular_function	1.1915	4	0.000647714	IKZF2	ENSG00000030419	2.28389	1.1915	up
GO:0003700	transcription factor activity, sequence-specific DNA binding	molecular_function	1.26806	4	0.000647714	MXD1	ENSG00000059728	2.40837	1.26806	up
GO:0003700	transcription factor activity, sequence-specific DNA binding	molecular_function	1.24664	4	0.000647714	NFAT5	ENSG00000102908	2.37289	1.24664	up
GO:0003700	transcription factor activity, sequence-specific DNA binding	molecular_function	1.16142	4	0.000647714	NR4A2	ENSG00000153234	2.23677	1.16142	up
GO:0003700	transcription factor activity, sequence-specific DNA binding	molecular_function	2.59086	4	0.000647714	NR4A3	ENSG00000119508	6.02458	2.59086	up
GO:0003700	transcription factor activity, sequence-specific DNA binding	molecular_function	-1.14299	4	0.000647714	OVOL2	ENSG00000125850	0.45282	-1.14299	down
GO:0003700	transcription factor activity, sequence-specific DNA binding	molecular_function	1.08581	4	0.000647714	PRDM1	ENSG00000057657	2.12256	1.08581	up
GO:0003700	transcription factor activity, sequence-specific DNA binding	molecular_function	2.30365	4	0.000647714	ZBED6	ENSG00000257315	4.93704	2.30365	up
GO:0003700	transcription factor activity, sequence-specific DNA binding	molecular_function	1.03592	4	0.000647714	ZFP36L2	ENSG00000152518	2.05043	1.03592	up
GO:0003700	transcription factor activity, sequence-specific DNA binding	molecular_function	-1.24421	4	0.000647714	ZNF518A	ENSG00000177853	0.422139	-1.24421	down
GO:0003700	transcription factor activity, sequence-specific DNA binding	molecular_function	1.21829	4	0.000647714	ZNF672	ENSG00000171161	2.3267	1.21829	up
GO:0032479	regulation of type I interferon production	biological_process	-1.38702	7	0.000664243	NLRP4	ENSG00000160505	0.382354	-1.38702	down
GO:0032479	regulation of type I interferon production	biological_process	1.42365	7	0.000664243	TREX1	ENSG00000213689	2.68263	1.42365	up
GO:0032479	regulation of type I interferon production	biological_process	-1.36038	7	0.000664243	TRIM32	ENSG00000119401	0.389479	-1.36038	down
GO:0051290	protein heterotetramerization	biological_process	2.00928	10	0.000710494	AC007240.1	ENSG00000284681	4.0258	2.00928	up
GO:0051290	protein heterotetramerization	biological_process	1.00193	10	0.000710494	HIST1H3E	ENSG00000274750	2.00268	1.00193	up
GO:0051290	protein heterotetramerization	biological_process	1.28984	10	0.000710494	HIST1H3H	ENSG00000278828	2.44501	1.28984	up
GO:0051290	protein heterotetramerization	biological_process	1.25796	10	0.000710494	HIST1H4I	ENSG00000276180	2.39158	1.25796	up
GO:0060235	lens induction in camera-type eye	biological_process	-1.65526	9	0.000715032	BMP4	ENSG00000125378	0.317482	-1.65526	down
GO:0060235	lens induction in camera-type eye	biological_process	1.03303	9	0.000715032	HIPK2	ENSG00000064393	2.04632	1.03303	up
GO:0045444	fat cell differentiation	biological_process	1.52207	7	0.000745643	EGR2	ENSG00000122877	2.87203	1.52207	up
GO:0045444	fat cell differentiation	biological_process	-1.48115	7	0.000745643	GPX1	ENSG00000233276	0.358203	-1.48115	down
GO:0045444	fat cell differentiation	biological_process	1.16142	7	0.000745643	NR4A2	ENSG00000153234	2.23677	1.16142	up
GO:0045444	fat cell differentiation	biological_process	2.59086	7	0.000745643	NR4A3	ENSG00000119508	6.02458	2.59086	up
GO:0045444	fat cell differentiation	biological_process	-1.36038	7	0.000745643	TRIM32	ENSG00000119401	0.389479	-1.36038	down
GO:0006402	mRNA catabolic process	biological_process	1.49417	9	0.000800065	DCP2	ENSG00000172795	2.81701	1.49417	up
GO:0006402	mRNA catabolic process	biological_process	1.69534	9	0.000800065	NUDT16	ENSG00000198585	3.23854	1.69534	up
GO:0006402	mRNA catabolic process	biological_process	1.03592	9	0.000800065	ZFP36L2	ENSG00000152518	2.05043	1.03592	up
GO:0071376	cellular response to corticotropin-releasing hormone stimulus	biological_process	1.16142	9	0.00118307	NR4A2	ENSG00000153234	2.23677	1.16142	up
GO:0071376	cellular response to corticotropin-releasing hormone stimulus	biological_process	2.59086	9	0.00118307	NR4A3	ENSG00000119508	6.02458	2.59086	up
GO:0042742	defense response to bacterium	biological_process	1.55062	7	0.00126329	HIST1H2BC	ENSG00000180596	2.92943	1.55062	up
GO:0042742	defense response to bacterium	biological_process	1.81125	7	0.00126329	HIST1H2BJ	ENSG00000124635	3.50946	1.81125	up
GO:0042742	defense response to bacterium	biological_process	1.21499	7	0.00126329	HIST1H2BK	ENSG00000197903	2.32139	1.21499	up
GO:0042742	defense response to bacterium	biological_process	2.5613	7	0.00126329	HIST2H2BE	ENSG00000184678	5.90239	2.5613	up
GO:0042742	defense response to bacterium	biological_process	1.66503	7	0.00126329	VGF	ENSG00000128564	3.17121	1.66503	up
GO:0008286	insulin receptor signaling pathway	biological_process	1.95765	10	0.00126329	ATP6V0E2	ENSG00000171130	3.8843	1.95765	up
GO:0008286	insulin receptor signaling pathway	biological_process	1.33151	10	0.00126329	ATP6V1C2	ENSG00000143882	2.51666	1.33151	up
GO:0008286	insulin receptor signaling pathway	biological_process	1.4492	10	0.00126329	GRB2	ENSG00000177885	2.73056	1.4492	up
GO:0008286	insulin receptor signaling pathway	biological_process	1.14966	10	0.00126329	IRS2	ENSG00000185950	2.21862	1.14966	up
GO:0008286	insulin receptor signaling pathway	biological_process	-2.62845	10	0.00126329	PIK3R2	ENSG00000105647	0.161718	-2.62845	down
GO:0032200	telomere organization	biological_process	1.00193	6	0.00174001	HIST1H3E	ENSG00000274750	2.00268	1.00193	up
GO:0032200	telomere organization	biological_process	1.28984	6	0.00174001	HIST1H3H	ENSG00000278828	2.44501	1.28984	up
GO:0032200	telomere organization	biological_process	1.25796	6	0.00174001	HIST1H4I	ENSG00000276180	2.39158	1.25796	up
GO:0030431	sleep	biological_process	-1.01486	5	0.00176174	CACNA1I	ENSG00000100346	0.494875	-1.01486	down
GO:0030431	sleep	biological_process	1.24062	5	0.00176174	FOS	ENSG00000170345	2.363	1.24062	up
GO:0003170	heart valve development	biological_process	1.18174	9	0.00176174	MDM2	ENSG00000135679	2.2685	1.18174	up
GO:0003170	heart valve development	biological_process	1.08581	9	0.00176174	PRDM1	ENSG00000057657	2.12256	1.08581	up
GO:2000766	negative regulation of cytoplasmic translation	biological_process	1.60848	10	0.00176174	CPEB2	ENSG00000137449	3.04931	1.60848	up
GO:2000766	negative regulation of cytoplasmic translation	biological_process	1.02702	10	0.00176174	CPEB3	ENSG00000107864	2.03781	1.02702	up
GO:0042129	regulation of T cell proliferation	biological_process	1.16457	8	0.00176174	RC3H1	ENSG00000135870	2.24166	1.16457	up
GO:0042129	regulation of T cell proliferation	biological_process	-1.24645	8	0.00176174	TNFSF18	ENSG00000120337	0.421484	-1.24645	down
GO:0050966	detection of mechanical stimulus involved in sensory perception of pain	biological_process	1.02007	9	0.00176174	ASIC3	ENSG00000213199	2.02802	1.02007	up
GO:0050966	detection of mechanical stimulus involved in sensory perception of pain	biological_process	-1.0283	9	0.00176174	ITGA2	ENSG00000164171	0.490288	-1.0283	down
GO:0046935	1-phosphatidylinositol-3-kinase regulator activity	molecular_function	-2.62845	6	0.00176174	PIK3R2	ENSG00000105647	0.161718	-2.62845	down
GO:0046935	1-phosphatidylinositol-3-kinase regulator activity	molecular_function	-1.07172	6	0.00176174	PIK3R5	ENSG00000141506	0.475752	-1.07172	down
GO:0032967	positive regulation of collagen biosynthetic process	biological_process	-1.65526	8	0.00198489	BMP4	ENSG00000125378	0.317482	-1.65526	down
GO:0032967	positive regulation of collagen biosynthetic process	biological_process	-1.0283	8	0.00198489	ITGA2	ENSG00000164171	0.490288	-1.0283	down
GO:0032967	positive regulation of collagen biosynthetic process	biological_process	-1.37671	8	0.00198489	WNT4	ENSG00000162552	0.385097	-1.37671	down
GO:0060395	SMAD protein signal transduction	biological_process	-1.65526	10	0.00221684	BMP4	ENSG00000125378	0.317482	-1.65526	down
GO:0060395	SMAD protein signal transduction	biological_process	1.24062	10	0.00221684	FOS	ENSG00000170345	2.363	1.24062	up
GO:0060395	SMAD protein signal transduction	biological_process	1.03303	10	0.00221684	HIPK2	ENSG00000064393	2.04632	1.03303	up
GO:0060395	SMAD protein signal transduction	biological_process	-1.66106	10	0.00221684	HNF4A	ENSG00000101076	0.316207	-1.66106	down
GO:0003729	mRNA binding	molecular_function	-1.17262	8	0.00242224	C7orf55-LUC7L2	ENSG00000269955	0.443615	-1.17262	down
GO:0003729	mRNA binding	molecular_function	1.18401	8	0.00242224	FYTTD1	ENSG00000122068	2.27207	1.18401	up
GO:0003729	mRNA binding	molecular_function	2.23623	8	0.00242224	JRK	ENSG00000234616	4.71165	2.23623	up
GO:0003729	mRNA binding	molecular_function	1.69534	8	0.00242224	NUDT16	ENSG00000198585	3.23854	1.69534	up
GO:0003729	mRNA binding	molecular_function	1.16457	8	0.00242224	RC3H1	ENSG00000135870	2.24166	1.16457	up
GO:0003729	mRNA binding	molecular_function	1.03871	8	0.00242224	TSN	ENSG00000211460	2.05439	1.03871	up
GO:0050072	m7G(5')pppN diphosphatase activity	molecular_function	1.49417	8	0.00244857	DCP2	ENSG00000172795	2.81701	1.49417	up
GO:0050072	m7G(5')pppN diphosphatase activity	molecular_function	1.69534	8	0.00244857	NUDT16	ENSG00000198585	3.23854	1.69534	up
GO:0060968	regulation of gene silencing	biological_process	1.00193	10	0.00244857	HIST1H3E	ENSG00000274750	2.00268	1.00193	up
GO:0060968	regulation of gene silencing	biological_process	1.28984	10	0.00244857	HIST1H3H	ENSG00000278828	2.44501	1.28984	up
GO:0002903	negative regulation of B cell apoptotic process	biological_process	-1.01739	13	0.00244857	HSH2D	ENSG00000196684	0.494009	-1.01739	down
GO:0002903	negative regulation of B cell apoptotic process	biological_process	1.14966	13	0.00244857	IRS2	ENSG00000185950	2.21862	1.14966	up
GO:0043551	regulation of phosphatidylinositol 3-kinase activity	biological_process	-2.62845	9	0.00244857	PIK3R2	ENSG00000105647	0.161718	-2.62845	down
GO:0043551	regulation of phosphatidylinositol 3-kinase activity	biological_process	-1.07172	9	0.00244857	PIK3R5	ENSG00000141506	0.475752	-1.07172	down
GO:0043401	steroid hormone mediated signaling pathway	biological_process	-1.65526	8	0.00256188	BMP4	ENSG00000125378	0.317482	-1.65526	down
GO:0043401	steroid hormone mediated signaling pathway	biological_process	-1.66106	8	0.00256188	HNF4A	ENSG00000101076	0.316207	-1.66106	down
GO:0043401	steroid hormone mediated signaling pathway	biological_process	1.16142	8	0.00256188	NR4A2	ENSG00000153234	2.23677	1.16142	up
GO:0043401	steroid hormone mediated signaling pathway	biological_process	2.59086	8	0.00256188	NR4A3	ENSG00000119508	6.02458	2.59086	up
GO:0003730	mRNA 3'-UTR binding	molecular_function	1.60848	9	0.0027475	CPEB2	ENSG00000137449	3.04931	1.60848	up
GO:0003730	mRNA 3'-UTR binding	molecular_function	1.02702	9	0.0027475	CPEB3	ENSG00000107864	2.03781	1.02702	up
GO:0003730	mRNA 3'-UTR binding	molecular_function	1.16457	9	0.0027475	RC3H1	ENSG00000135870	2.24166	1.16457	up
GO:0003730	mRNA 3'-UTR binding	molecular_function	1.01835	9	0.0027475	TUT1	ENSG00000149016	2.0256	1.01835	up
GO:0006335	DNA replication-dependent nucleosome assembly	biological_process	1.00193	13	0.00284425	HIST1H3E	ENSG00000274750	2.00268	1.00193	up
GO:0006335	DNA replication-dependent nucleosome assembly	biological_process	1.28984	13	0.00284425	HIST1H3H	ENSG00000278828	2.44501	1.28984	up
GO:0006335	DNA replication-dependent nucleosome assembly	biological_process	1.25796	13	0.00284425	HIST1H4I	ENSG00000276180	2.39158	1.25796	up
GO:0038111	interleukin-7-mediated signaling pathway	biological_process	1.4492	9	0.00288654	GRB2	ENSG00000177885	2.73056	1.4492	up
GO:0038111	interleukin-7-mediated signaling pathway	biological_process	1.00193	9	0.00288654	HIST1H3E	ENSG00000274750	2.00268	1.00193	up
GO:0038111	interleukin-7-mediated signaling pathway	biological_process	1.28984	9	0.00288654	HIST1H3H	ENSG00000278828	2.44501	1.28984	up
GO:0038111	interleukin-7-mediated signaling pathway	biological_process	1.14966	9	0.00288654	IRS2	ENSG00000185950	2.21862	1.14966	up
GO:0038111	interleukin-7-mediated signaling pathway	biological_process	-2.62845	9	0.00288654	PIK3R2	ENSG00000105647	0.161718	-2.62845	down
GO:0005634	nucleus	cellular_component	1.00717	9	0.00289799	ANKRD2	ENSG00000165887	2.00996	1.00717	up
GO:0005634	nucleus	cellular_component	2.95031	9	0.00289799	AP001273.2	ENSG00000284057	7.72917	2.95031	up
GO:0005634	nucleus	cellular_component	1.29723	9	0.00289799	ATF3	ENSG00000162772	2.45757	1.29723	up
GO:0005634	nucleus	cellular_component	1.01537	9	0.00289799	ATN1	ENSG00000111676	2.02142	1.01537	up
GO:0005634	nucleus	cellular_component	3.99538	9	0.00289799	BIVM-ERCC5	ENSG00000270181	15.9488	3.99538	up
GO:0005634	nucleus	cellular_component	1.93656	9	0.00289799	C19orf68	ENSG00000185453	3.82791	1.93656	up
GO:0005634	nucleus	cellular_component	1.18349	9	0.00289799	CERS5	ENSG00000139624	2.27126	1.18349	up
GO:0005634	nucleus	cellular_component	1.60848	9	0.00289799	CPEB2	ENSG00000137449	3.04931	1.60848	up
GO:0005634	nucleus	cellular_component	1.02702	9	0.00289799	CPEB3	ENSG00000107864	2.03781	1.02702	up
GO:0005634	nucleus	cellular_component	-1.18533	9	0.00289799	CRCP	ENSG00000241258	0.439723	-1.18533	down
GO:0005634	nucleus	cellular_component	1.00258	9	0.00289799	CREB3L3	ENSG00000060566	2.00358	1.00258	up
GO:0005634	nucleus	cellular_component	1.08204	9	0.00289799	CREBBP	ENSG00000005339	2.11703	1.08204	up
GO:0005634	nucleus	cellular_component	1.49417	9	0.00289799	DCP2	ENSG00000172795	2.81701	1.49417	up
GO:0005634	nucleus	cellular_component	1.34359	9	0.00289799	EGR1	ENSG00000120738	2.53783	1.34359	up
GO:0005634	nucleus	cellular_component	1.52207	9	0.00289799	EGR2	ENSG00000122877	2.87203	1.52207	up
GO:0005634	nucleus	cellular_component	1.60135	9	0.00289799	EGR3	ENSG00000179388	3.03428	1.60135	up
GO:0005634	nucleus	cellular_component	-1.68518	9	0.00289799	FAM111A	ENSG00000166801	0.310964	-1.68518	down
GO:0005634	nucleus	cellular_component	1.4741	9	0.00289799	FER	ENSG00000151422	2.77811	1.4741	up
GO:0005634	nucleus	cellular_component	1.24649	9	0.00289799	FKRP	ENSG00000181027	2.37264	1.24649	up
GO:0005634	nucleus	cellular_component	1.464	9	0.00289799	FOSB	ENSG00000125740	2.75871	1.464	up
GO:0005634	nucleus	cellular_component	1.24062	9	0.00289799	FOS	ENSG00000170345	2.363	1.24062	up
GO:0005634	nucleus	cellular_component	1.18401	9	0.00289799	FYTTD1	ENSG00000122068	2.27207	1.18401	up
GO:0005634	nucleus	cellular_component	1.4492	9	0.00289799	GRB2	ENSG00000177885	2.73056	1.4492	up
GO:0005634	nucleus	cellular_component	1.03303	9	0.00289799	HIPK2	ENSG00000064393	2.04632	1.03303	up
GO:0005634	nucleus	cellular_component	1.65138	9	0.00289799	HIST1H2AC	ENSG00000180573	3.14133	1.65138	up
GO:0005634	nucleus	cellular_component	1.08263	9	0.00289799	HIST1H2AG	ENSG00000196787	2.11789	1.08263	up
GO:0005634	nucleus	cellular_component	1.55062	9	0.00289799	HIST1H2BC	ENSG00000180596	2.92943	1.55062	up
GO:0005634	nucleus	cellular_component	1.32187	9	0.00289799	HIST1H2BD	ENSG00000158373	2.49989	1.32187	up
GO:0005634	nucleus	cellular_component	1.81125	9	0.00289799	HIST1H2BJ	ENSG00000124635	3.50946	1.81125	up
GO:0005634	nucleus	cellular_component	1.21499	9	0.00289799	HIST1H2BK	ENSG00000197903	2.32139	1.21499	up
GO:0005634	nucleus	cellular_component	1.45543	9	0.00289799	HIST1H2BN	ENSG00000233822	2.74239	1.45543	up
GO:0005634	nucleus	cellular_component	1.00193	9	0.00289799	HIST1H3E	ENSG00000274750	2.00268	1.00193	up
GO:0005634	nucleus	cellular_component	1.28984	9	0.00289799	HIST1H3H	ENSG00000278828	2.44501	1.28984	up
GO:0005634	nucleus	cellular_component	1.25796	9	0.00289799	HIST1H4I	ENSG00000276180	2.39158	1.25796	up
GO:0005634	nucleus	cellular_component	2.5613	9	0.00289799	HIST2H2BE	ENSG00000184678	5.90239	2.5613	up
GO:0005634	nucleus	cellular_component	-1.26039	9	0.00289799	HIST2H2BF	ENSG00000203814	0.41743	-1.26039	down
GO:0005634	nucleus	cellular_component	1.06262	9	0.00289799	HJURP	ENSG00000123485	2.08871	1.06262	up
GO:0005634	nucleus	cellular_component	-1.66106	9	0.00289799	HNF4A	ENSG00000101076	0.316207	-1.66106	down
GO:0005634	nucleus	cellular_component	-1.03604	9	0.00289799	HOXC4	ENSG00000198353	0.487666	-1.03604	down
GO:0005634	nucleus	cellular_component	-1.01739	9	0.00289799	HSH2D	ENSG00000196684	0.494009	-1.01739	down
GO:0005634	nucleus	cellular_component	1.1915	9	0.00289799	IKZF2	ENSG00000030419	2.28389	1.1915	up
GO:0005634	nucleus	cellular_component	-1.0283	9	0.00289799	ITGA2	ENSG00000164171	0.490288	-1.0283	down
GO:0005634	nucleus	cellular_component	-1.29545	9	0.00289799	JPT2	ENSG00000206053	0.40741	-1.29545	down
GO:0005634	nucleus	cellular_component	2.23623	9	0.00289799	JRK	ENSG00000234616	4.71165	2.23623	up
GO:0005634	nucleus	cellular_component	1.12517	9	0.00289799	KDM6B	ENSG00000132510	2.18128	1.12517	up
GO:0005634	nucleus	cellular_component	1.01516	9	0.00289799	KLHL15	ENSG00000174010	2.02112	1.01516	up
GO:0005634	nucleus	cellular_component	-1.011	9	0.00289799	KRT13	ENSG00000171401	0.496201	-1.011	down
GO:0005634	nucleus	cellular_component	1.02967	9	0.00289799	MAP1S	ENSG00000130479	2.04156	1.02967	up
GO:0005634	nucleus	cellular_component	1.3595	9	0.00289799	MDFIC	ENSG00000135272	2.56597	1.3595	up
GO:0005634	nucleus	cellular_component	1.18174	9	0.00289799	MDM2	ENSG00000135679	2.2685	1.18174	up
GO:0005634	nucleus	cellular_component	1.26806	9	0.00289799	MXD1	ENSG00000059728	2.40837	1.26806	up
GO:0005634	nucleus	cellular_component	1.24664	9	0.00289799	NFAT5	ENSG00000102908	2.37289	1.24664	up
GO:0005634	nucleus	cellular_component	1.16142	9	0.00289799	NR4A2	ENSG00000153234	2.23677	1.16142	up
GO:0005634	nucleus	cellular_component	2.59086	9	0.00289799	NR4A3	ENSG00000119508	6.02458	2.59086	up
GO:0005634	nucleus	cellular_component	1.69534	9	0.00289799	NUDT16	ENSG00000198585	3.23854	1.69534	up
GO:0005634	nucleus	cellular_component	-1.10065	9	0.00289799	OLFM2	ENSG00000105088	0.466306	-1.10065	down
GO:0005634	nucleus	cellular_component	-1.14299	9	0.00289799	OVOL2	ENSG00000125850	0.45282	-1.14299	down
GO:0005634	nucleus	cellular_component	1.42264	9	0.00289799	PDIK1L	ENSG00000175087	2.68075	1.42264	up
GO:0005634	nucleus	cellular_component	-2.62845	9	0.00289799	PIK3R2	ENSG00000105647	0.161718	-2.62845	down
GO:0005634	nucleus	cellular_component	-1.07172	9	0.00289799	PIK3R5	ENSG00000141506	0.475752	-1.07172	down
GO:0005634	nucleus	cellular_component	1.23959	9	0.00289799	POLR2A	ENSG00000181222	2.36132	1.23959	up
GO:0005634	nucleus	cellular_component	1.08581	9	0.00289799	PRDM1	ENSG00000057657	2.12256	1.08581	up
GO:0005634	nucleus	cellular_component	-1.79499	9	0.00289799	SACS	ENSG00000151835	0.288174	-1.79499	down
GO:0005634	nucleus	cellular_component	1.04293	9	0.00289799	TACC2	ENSG00000138162	2.0604	1.04293	up
GO:0005634	nucleus	cellular_component	-1.80346	9	0.00289799	TEN1	ENSG00000257949	0.286486	-1.80346	down
GO:0005634	nucleus	cellular_component	-2.55427	9	0.00289799	TGIF2-C20orf24	ENSG00000259399	0.17025	-2.55427	down
GO:0005634	nucleus	cellular_component	2.84349	9	0.00289799	TMEM189-UBE2V1	ENSG00000124208	7.17754	2.84349	up
GO:0005634	nucleus	cellular_component	1.42365	9	0.00289799	TREX1	ENSG00000213689	2.68263	1.42365	up
GO:0005634	nucleus	cellular_component	-1.36038	9	0.00289799	TRIM32	ENSG00000119401	0.389479	-1.36038	down
GO:0005634	nucleus	cellular_component	1.03871	9	0.00289799	TSN	ENSG00000211460	2.05439	1.03871	up
GO:0005634	nucleus	cellular_component	-1.27758	9	0.00289799	TSSK3	ENSG00000162526	0.412488	-1.27758	down
GO:0005634	nucleus	cellular_component	1.01835	9	0.00289799	TUT1	ENSG00000149016	2.0256	1.01835	up
GO:0005634	nucleus	cellular_component	2.30365	9	0.00289799	ZBED6	ENSG00000257315	4.93704	2.30365	up
GO:0005634	nucleus	cellular_component	1.43479	9	0.00289799	ZBTB43	ENSG00000169155	2.70344	1.43479	up
GO:0005634	nucleus	cellular_component	1.03592	9	0.00289799	ZFP36L2	ENSG00000152518	2.05043	1.03592	up
GO:0005634	nucleus	cellular_component	1.62821	9	0.00289799	ZNF177	ENSG00000188629	3.09129	1.62821	up
GO:0005634	nucleus	cellular_component	-1.4157	9	0.00289799	ZNF34	ENSG00000196378	0.374827	-1.4157	down
GO:0005634	nucleus	cellular_component	-1.24421	9	0.00289799	ZNF518A	ENSG00000177853	0.422139	-1.24421	down
GO:0005634	nucleus	cellular_component	1.65955	9	0.00289799	ZNF551	ENSG00000204519	3.15919	1.65955	up
GO:0005634	nucleus	cellular_component	1.21829	9	0.00289799	ZNF672	ENSG00000171161	2.3267	1.21829	up
GO:0005634	nucleus	cellular_component	-1.45849	9	0.00289799	ZNF84	ENSG00000198040	0.363875	-1.45849	down
GO:0046934	phosphatidylinositol-4,5-bisphosphate 3-kinase activity	molecular_function	1.4492	8	0.00314596	GRB2	ENSG00000177885	2.73056	1.4492	up
GO:0046934	phosphatidylinositol-4,5-bisphosphate 3-kinase activity	molecular_function	1.14966	8	0.00314596	IRS2	ENSG00000185950	2.21862	1.14966	up
GO:0046934	phosphatidylinositol-4,5-bisphosphate 3-kinase activity	molecular_function	-2.62845	8	0.00314596	PIK3R2	ENSG00000105647	0.161718	-2.62845	down
GO:0046934	phosphatidylinositol-4,5-bisphosphate 3-kinase activity	molecular_function	-1.07172	8	0.00314596	PIK3R5	ENSG00000141506	0.475752	-1.07172	down
GO:0001077	transcriptional activator activity, RNA polymerase II core promoter proximal region sequence-specific binding	molecular_function	1.34359	7	0.003735	EGR1	ENSG00000120738	2.53783	1.34359	up
GO:0001077	transcriptional activator activity, RNA polymerase II core promoter proximal region sequence-specific binding	molecular_function	1.52207	7	0.003735	EGR2	ENSG00000122877	2.87203	1.52207	up
GO:0001077	transcriptional activator activity, RNA polymerase II core promoter proximal region sequence-specific binding	molecular_function	1.464	7	0.003735	FOSB	ENSG00000125740	2.75871	1.464	up
GO:0001077	transcriptional activator activity, RNA polymerase II core promoter proximal region sequence-specific binding	molecular_function	1.24062	7	0.003735	FOS	ENSG00000170345	2.363	1.24062	up
GO:0001077	transcriptional activator activity, RNA polymerase II core promoter proximal region sequence-specific binding	molecular_function	-1.66106	7	0.003735	HNF4A	ENSG00000101076	0.316207	-1.66106	down
GO:0001077	transcriptional activator activity, RNA polymerase II core promoter proximal region sequence-specific binding	molecular_function	1.24664	7	0.003735	NFAT5	ENSG00000102908	2.37289	1.24664	up
GO:0001077	transcriptional activator activity, RNA polymerase II core promoter proximal region sequence-specific binding	molecular_function	1.16142	7	0.003735	NR4A2	ENSG00000153234	2.23677	1.16142	up
GO:0001077	transcriptional activator activity, RNA polymerase II core promoter proximal region sequence-specific binding	molecular_function	2.59086	7	0.003735	NR4A3	ENSG00000119508	6.02458	2.59086	up
GO:0048660	regulation of smooth muscle cell proliferation	biological_process	-1.65526	6	0.00413704	BMP4	ENSG00000125378	0.317482	-1.65526	down
GO:0048660	regulation of smooth muscle cell proliferation	biological_process	2.59086	6	0.00413704	NR4A3	ENSG00000119508	6.02458	2.59086	up
GO:1990124	messenger ribonucleoprotein complex	cellular_component	1.60848	8	0.00413704	CPEB2	ENSG00000137449	3.04931	1.60848	up
GO:1990124	messenger ribonucleoprotein complex	cellular_component	1.02702	8	0.00413704	CPEB3	ENSG00000107864	2.03781	1.02702	up
GO:0045182	translation regulator activity	molecular_function	1.60848	3	0.00413704	CPEB2	ENSG00000137449	3.04931	1.60848	up
GO:0045182	translation regulator activity	molecular_function	1.02702	3	0.00413704	CPEB3	ENSG00000107864	2.03781	1.02702	up
GO:0014075	response to amine	biological_process	1.16247	6	0.00413704	ADAMTS13	ENSG00000160323	2.2384	1.16247	up
GO:0014075	response to amine	biological_process	-1.0283	6	0.00413704	ITGA2	ENSG00000164171	0.490288	-1.0283	down
GO:0000122	negative regulation of transcription from RNA polymerase II promoter	biological_process	1.00717	12	0.00425604	ANKRD2	ENSG00000165887	2.00996	1.00717	up
GO:0000122	negative regulation of transcription from RNA polymerase II promoter	biological_process	1.29723	12	0.00425604	ATF3	ENSG00000162772	2.45757	1.29723	up
GO:0000122	negative regulation of transcription from RNA polymerase II promoter	biological_process	1.01537	12	0.00425604	ATN1	ENSG00000111676	2.02142	1.01537	up
GO:0000122	negative regulation of transcription from RNA polymerase II promoter	biological_process	-1.65526	12	0.00425604	BMP4	ENSG00000125378	0.317482	-1.65526	down
GO:0000122	negative regulation of transcription from RNA polymerase II promoter	biological_process	1.02702	12	0.00425604	CPEB3	ENSG00000107864	2.03781	1.02702	up
GO:0000122	negative regulation of transcription from RNA polymerase II promoter	biological_process	1.08204	12	0.00425604	CREBBP	ENSG00000005339	2.11703	1.08204	up
GO:0000122	negative regulation of transcription from RNA polymerase II promoter	biological_process	1.34359	12	0.00425604	EGR1	ENSG00000120738	2.53783	1.34359	up
GO:0000122	negative regulation of transcription from RNA polymerase II promoter	biological_process	1.464	12	0.00425604	FOSB	ENSG00000125740	2.75871	1.464	up
GO:0000122	negative regulation of transcription from RNA polymerase II promoter	biological_process	1.03303	12	0.00425604	HIPK2	ENSG00000064393	2.04632	1.03303	up
GO:0000122	negative regulation of transcription from RNA polymerase II promoter	biological_process	1.1915	12	0.00425604	IKZF2	ENSG00000030419	2.28389	1.1915	up
GO:0000122	negative regulation of transcription from RNA polymerase II promoter	biological_process	1.18174	12	0.00425604	MDM2	ENSG00000135679	2.2685	1.18174	up
GO:0000122	negative regulation of transcription from RNA polymerase II promoter	biological_process	1.26806	12	0.00425604	MXD1	ENSG00000059728	2.40837	1.26806	up
GO:0000122	negative regulation of transcription from RNA polymerase II promoter	biological_process	1.16142	12	0.00425604	NR4A2	ENSG00000153234	2.23677	1.16142	up
GO:0000122	negative regulation of transcription from RNA polymerase II promoter	biological_process	2.59086	12	0.00425604	NR4A3	ENSG00000119508	6.02458	2.59086	up
GO:0000122	negative regulation of transcription from RNA polymerase II promoter	biological_process	1.08581	12	0.00425604	PRDM1	ENSG00000057657	2.12256	1.08581	up
GO:0000122	negative regulation of transcription from RNA polymerase II promoter	biological_process	1.62821	12	0.00425604	ZNF177	ENSG00000188629	3.09129	1.62821	up
GO:0000183	chromatin silencing at rDNA	biological_process	1.00193	14	0.00430045	HIST1H3E	ENSG00000274750	2.00268	1.00193	up
GO:0000183	chromatin silencing at rDNA	biological_process	1.28984	14	0.00430045	HIST1H3H	ENSG00000278828	2.44501	1.28984	up
GO:0000183	chromatin silencing at rDNA	biological_process	1.25796	14	0.00430045	HIST1H4I	ENSG00000276180	2.39158	1.25796	up
GO:0015078	hydrogen ion transmembrane transporter activity	molecular_function	1.95765	10	0.00430045	ATP6V0E2	ENSG00000171130	3.8843	1.95765	up
GO:0015078	hydrogen ion transmembrane transporter activity	molecular_function	1.33151	10	0.00430045	ATP6V1C2	ENSG00000143882	2.51666	1.33151	up
GO:0015078	hydrogen ion transmembrane transporter activity	molecular_function	1.30121	10	0.00430045	MT-ATP6	ENSG00000198899	2.46435	1.30121	up
GO:0000788	nuclear nucleosome	cellular_component	1.00193	13	0.00430045	HIST1H3E	ENSG00000274750	2.00268	1.00193	up
GO:0000788	nuclear nucleosome	cellular_component	1.28984	13	0.00430045	HIST1H3H	ENSG00000278828	2.44501	1.28984	up
GO:0000788	nuclear nucleosome	cellular_component	1.25796	13	0.00430045	HIST1H4I	ENSG00000276180	2.39158	1.25796	up
GO:0045652	regulation of megakaryocyte differentiation	biological_process	1.00193	9	0.00431068	HIST1H3E	ENSG00000274750	2.00268	1.00193	up
GO:0045652	regulation of megakaryocyte differentiation	biological_process	1.28984	9	0.00431068	HIST1H3H	ENSG00000278828	2.44501	1.28984	up
GO:0045652	regulation of megakaryocyte differentiation	biological_process	1.25796	9	0.00431068	HIST1H4I	ENSG00000276180	2.39158	1.25796	up
GO:0045652	regulation of megakaryocyte differentiation	biological_process	2.59086	9	0.00431068	NR4A3	ENSG00000119508	6.02458	2.59086	up
GO:0035613	RNA stem-loop binding	molecular_function	1.02702	7	0.00513393	CPEB3	ENSG00000107864	2.03781	1.02702	up
GO:0035613	RNA stem-loop binding	molecular_function	1.16457	7	0.00513393	RC3H1	ENSG00000135870	2.24166	1.16457	up
GO:0031432	titin binding	molecular_function	1.00717	6	0.00513393	ANKRD2	ENSG00000165887	2.00996	1.00717	up
GO:0031432	titin binding	molecular_function	1.7785	6	0.00513393	TCAP	ENSG00000173991	3.43068	1.7785	up
GO:0030957	Tat protein binding	molecular_function	1.3595	6	0.00513393	MDFIC	ENSG00000135272	2.56597	1.3595	up
GO:0030957	Tat protein binding	molecular_function	-1.36038	6	0.00513393	TRIM32	ENSG00000119401	0.389479	-1.36038	down
GO:0061072	iris morphogenesis	biological_process	1.03303	12	0.00513393	HIPK2	ENSG00000064393	2.04632	1.03303	up
GO:0061072	iris morphogenesis	biological_process	-1.66336	12	0.00513393	WNT2B	ENSG00000134245	0.315703	-1.66336	down
GO:0071310	cellular response to organic substance	biological_process	1.34359	6	0.00564128	EGR1	ENSG00000120738	2.53783	1.34359	up
GO:0071310	cellular response to organic substance	biological_process	1.52207	6	0.00564128	EGR2	ENSG00000122877	2.87203	1.52207	up
GO:0071310	cellular response to organic substance	biological_process	1.18174	6	0.00564128	MDM2	ENSG00000135679	2.2685	1.18174	up
GO:0032570	response to progesterone	biological_process	-1.85929	7	0.00564128	CLDN4	ENSG00000189143	0.275612	-1.85929	down
GO:0032570	response to progesterone	biological_process	1.464	7	0.00564128	FOSB	ENSG00000125740	2.75871	1.464	up
GO:0032570	response to progesterone	biological_process	1.24062	7	0.00564128	FOS	ENSG00000170345	2.363	1.24062	up
GO:0045944	positive regulation of transcription from RNA polymerase II promoter	biological_process	1.29723	13	0.00613368	ATF3	ENSG00000162772	2.45757	1.29723	up
GO:0045944	positive regulation of transcription from RNA polymerase II promoter	biological_process	-1.65526	13	0.00613368	BMP4	ENSG00000125378	0.317482	-1.65526	down
GO:0045944	positive regulation of transcription from RNA polymerase II promoter	biological_process	1.00258	13	0.00613368	CREB3L3	ENSG00000060566	2.00358	1.00258	up
GO:0045944	positive regulation of transcription from RNA polymerase II promoter	biological_process	1.08204	13	0.00613368	CREBBP	ENSG00000005339	2.11703	1.08204	up
GO:0045944	positive regulation of transcription from RNA polymerase II promoter	biological_process	1.34359	13	0.00613368	EGR1	ENSG00000120738	2.53783	1.34359	up
GO:0045944	positive regulation of transcription from RNA polymerase II promoter	biological_process	1.52207	13	0.00613368	EGR2	ENSG00000122877	2.87203	1.52207	up
GO:0045944	positive regulation of transcription from RNA polymerase II promoter	biological_process	1.464	13	0.00613368	FOSB	ENSG00000125740	2.75871	1.464	up
GO:0045944	positive regulation of transcription from RNA polymerase II promoter	biological_process	1.24062	13	0.00613368	FOS	ENSG00000170345	2.363	1.24062	up
GO:0045944	positive regulation of transcription from RNA polymerase II promoter	biological_process	1.03303	13	0.00613368	HIPK2	ENSG00000064393	2.04632	1.03303	up
GO:0045944	positive regulation of transcription from RNA polymerase II promoter	biological_process	-1.66106	13	0.00613368	HNF4A	ENSG00000101076	0.316207	-1.66106	down
GO:0045944	positive regulation of transcription from RNA polymerase II promoter	biological_process	-1.03604	13	0.00613368	HOXC4	ENSG00000198353	0.487666	-1.03604	down
GO:0045944	positive regulation of transcription from RNA polymerase II promoter	biological_process	1.1915	13	0.00613368	IKZF2	ENSG00000030419	2.28389	1.1915	up
GO:0045944	positive regulation of transcription from RNA polymerase II promoter	biological_process	1.12517	13	0.00613368	KDM6B	ENSG00000132510	2.18128	1.12517	up
GO:0045944	positive regulation of transcription from RNA polymerase II promoter	biological_process	1.24664	13	0.00613368	NFAT5	ENSG00000102908	2.37289	1.24664	up
GO:0045944	positive regulation of transcription from RNA polymerase II promoter	biological_process	1.16142	13	0.00613368	NR4A2	ENSG00000153234	2.23677	1.16142	up
GO:0045944	positive regulation of transcription from RNA polymerase II promoter	biological_process	2.59086	13	0.00613368	NR4A3	ENSG00000119508	6.02458	2.59086	up
GO:0045944	positive regulation of transcription from RNA polymerase II promoter	biological_process	-1.14299	13	0.00613368	OVOL2	ENSG00000125850	0.45282	-1.14299	down
GO:0045944	positive regulation of transcription from RNA polymerase II promoter	biological_process	-2.62845	13	0.00613368	PIK3R2	ENSG00000105647	0.161718	-2.62845	down
GO:0045944	positive regulation of transcription from RNA polymerase II promoter	biological_process	1.11803	13	0.00613368	SERPINE1	ENSG00000106366	2.17051	1.11803	up
GO:1990440	positive regulation of transcription from RNA polymerase II promoter in response to endoplasmic reticulum stress	biological_process	1.29723	15	0.00622951	ATF3	ENSG00000162772	2.45757	1.29723	up
GO:1990440	positive regulation of transcription from RNA polymerase II promoter in response to endoplasmic reticulum stress	biological_process	1.00258	15	0.00622951	CREB3L3	ENSG00000060566	2.00358	1.00258	up
GO:0061045	negative regulation of wound healing	biological_process	1.11803	8	0.00622951	SERPINE1	ENSG00000106366	2.17051	1.11803	up
GO:0061045	negative regulation of wound healing	biological_process	-1.37671	8	0.00622951	WNT4	ENSG00000162552	0.385097	-1.37671	down
GO:0005942	phosphatidylinositol 3-kinase complex	cellular_component	-2.62845	11	0.00622951	PIK3R2	ENSG00000105647	0.161718	-2.62845	down
GO:0005942	phosphatidylinositol 3-kinase complex	cellular_component	-1.07172	11	0.00622951	PIK3R5	ENSG00000141506	0.475752	-1.07172	down
GO:0048167	regulation of synaptic plasticity	biological_process	1.02702	9	0.00665935	CPEB3	ENSG00000107864	2.03781	1.02702	up
GO:0048167	regulation of synaptic plasticity	biological_process	-2.77136	9	0.00665935	HRH1	ENSG00000196639	0.146467	-2.77136	down
GO:0048167	regulation of synaptic plasticity	biological_process	1.66503	9	0.00665935	VGF	ENSG00000128564	3.17121	1.66503	up
GO:0016303	1-phosphatidylinositol-3-kinase activity	molecular_function	1.4492	8	0.00720664	GRB2	ENSG00000177885	2.73056	1.4492	up
GO:0016303	1-phosphatidylinositol-3-kinase activity	molecular_function	1.14966	8	0.00720664	IRS2	ENSG00000185950	2.21862	1.14966	up
GO:0016303	1-phosphatidylinositol-3-kinase activity	molecular_function	-2.62845	8	0.00720664	PIK3R2	ENSG00000105647	0.161718	-2.62845	down
GO:0051145	smooth muscle cell differentiation	biological_process	-1.65526	8	0.0074215	BMP4	ENSG00000125378	0.317482	-1.65526	down
GO:0051145	smooth muscle cell differentiation	biological_process	-1.37671	8	0.0074215	WNT4	ENSG00000162552	0.385097	-1.37671	down
GO:0001823	mesonephros development	biological_process	-1.65526	10	0.0074215	BMP4	ENSG00000125378	0.317482	-1.65526	down
GO:0001823	mesonephros development	biological_process	-1.37671	10	0.0074215	WNT4	ENSG00000162552	0.385097	-1.37671	down
GO:0000288	nuclear-transcribed mRNA catabolic process, deadenylation-dependent decay	biological_process	1.16457	11	0.0074215	RC3H1	ENSG00000135870	2.24166	1.16457	up
GO:0000288	nuclear-transcribed mRNA catabolic process, deadenylation-dependent decay	biological_process	1.03592	11	0.0074215	ZFP36L2	ENSG00000152518	2.05043	1.03592	up
GO:0051412	response to corticosterone	biological_process	1.464	9	0.0074215	FOSB	ENSG00000125740	2.75871	1.464	up
GO:0051412	response to corticosterone	biological_process	1.24062	9	0.0074215	FOS	ENSG00000170345	2.363	1.24062	up
GO:0002687	positive regulation of leukocyte migration	biological_process	-1.0283	6	0.0074215	ITGA2	ENSG00000164171	0.490288	-1.0283	down
GO:0002687	positive regulation of leukocyte migration	biological_process	-1.24645	6	0.0074215	TNFSF18	ENSG00000120337	0.421484	-1.24645	down
GO:0004879	RNA polymerase II transcription factor activity, ligand-activated sequence-specific DNA binding	molecular_function	-1.66106	6	0.00777983	HNF4A	ENSG00000101076	0.316207	-1.66106	down
GO:0004879	RNA polymerase II transcription factor activity, ligand-activated sequence-specific DNA binding	molecular_function	1.16142	6	0.00777983	NR4A2	ENSG00000153234	2.23677	1.16142	up
GO:0004879	RNA polymerase II transcription factor activity, ligand-activated sequence-specific DNA binding	molecular_function	2.59086	6	0.00777983	NR4A3	ENSG00000119508	6.02458	2.59086	up
GO:0050829	defense response to Gram-negative bacterium	biological_process	1.81125	8	0.00837919	HIST1H2BJ	ENSG00000124635	3.50946	1.81125	up
GO:0050829	defense response to Gram-negative bacterium	biological_process	1.21499	8	0.00837919	HIST1H2BK	ENSG00000197903	2.32139	1.21499	up
GO:0050829	defense response to Gram-negative bacterium	biological_process	1.11803	8	0.00837919	SERPINE1	ENSG00000106366	2.17051	1.11803	up
GO:0045787	positive regulation of cell cycle	biological_process	1.18174	6	0.00837919	MDM2	ENSG00000135679	2.2685	1.18174	up
GO:0045787	positive regulation of cell cycle	biological_process	2.59086	6	0.00837919	NR4A3	ENSG00000119508	6.02458	2.59086	up
GO:0045787	positive regulation of cell cycle	biological_process	-1.36038	6	0.00837919	TRIM32	ENSG00000119401	0.389479	-1.36038	down
GO:0048745	smooth muscle tissue development	biological_process	-1.65526	7	0.00870766	BMP4	ENSG00000125378	0.317482	-1.65526	down
GO:0048745	smooth muscle tissue development	biological_process	-1.45849	7	0.00870766	ZNF84	ENSG00000198040	0.363875	-1.45849	down
GO:0003279	cardiac septum development	biological_process	-1.65526	10	0.00870766	BMP4	ENSG00000125378	0.317482	-1.65526	down
GO:0003279	cardiac septum development	biological_process	1.08581	10	0.00870766	PRDM1	ENSG00000057657	2.12256	1.08581	up
GO:0000900	translation repressor activity, nucleic acid binding	molecular_function	1.60848	7	0.00870766	CPEB2	ENSG00000137449	3.04931	1.60848	up
GO:0000900	translation repressor activity, nucleic acid binding	molecular_function	1.02702	7	0.00870766	CPEB3	ENSG00000107864	2.03781	1.02702	up
GO:0060964	regulation of gene silencing by miRNA	biological_process	1.00193	12	0.00903286	HIST1H3E	ENSG00000274750	2.00268	1.00193	up
GO:0060964	regulation of gene silencing by miRNA	biological_process	1.28984	12	0.00903286	HIST1H3H	ENSG00000278828	2.44501	1.28984	up
GO:0060964	regulation of gene silencing by miRNA	biological_process	1.25796	12	0.00903286	HIST1H4I	ENSG00000276180	2.39158	1.25796	up
GO:0060964	regulation of gene silencing by miRNA	biological_process	1.23959	12	0.00903286	POLR2A	ENSG00000181222	2.36132	1.23959	up
GO:0007565	female pregnancy	biological_process	-1.85929	5	0.00946141	CLDN4	ENSG00000189143	0.275612	-1.85929	down
GO:0007565	female pregnancy	biological_process	1.464	5	0.00946141	FOSB	ENSG00000125740	2.75871	1.464	up
GO:0007565	female pregnancy	biological_process	1.24062	5	0.00946141	FOS	ENSG00000170345	2.363	1.24062	up
GO:0007565	female pregnancy	biological_process	-1.0283	5	0.00946141	ITGA2	ENSG00000164171	0.490288	-1.0283	down
GO:0032870	cellular response to hormone stimulus	biological_process	1.464	7	0.00965742	FOSB	ENSG00000125740	2.75871	1.464	up
GO:0032870	cellular response to hormone stimulus	biological_process	1.24062	7	0.00965742	FOS	ENSG00000170345	2.363	1.24062	up
GO:0032870	cellular response to hormone stimulus	biological_process	1.0054	7	0.00965742	SOCS2	ENSG00000120833	2.0075	1.0054	up
GO:0030522	intracellular receptor signaling pathway	biological_process	-1.66106	7	0.00965742	HNF4A	ENSG00000101076	0.316207	-1.66106	down
GO:0030522	intracellular receptor signaling pathway	biological_process	1.16142	7	0.00965742	NR4A2	ENSG00000153234	2.23677	1.16142	up
GO:0030522	intracellular receptor signaling pathway	biological_process	2.59086	7	0.00965742	NR4A3	ENSG00000119508	6.02458	2.59086	up
GO:1900153	positive regulation of nuclear-transcribed mRNA catabolic process, deadenylation-dependent decay	biological_process	1.02702	13	0.0100858	CPEB3	ENSG00000107864	2.03781	1.02702	up
GO:1900153	positive regulation of nuclear-transcribed mRNA catabolic process, deadenylation-dependent decay	biological_process	1.03592	13	0.0100858	ZFP36L2	ENSG00000152518	2.05043	1.03592	up
GO:0090026	positive regulation of monocyte chemotaxis	biological_process	1.11803	8	0.0100858	SERPINE1	ENSG00000106366	2.17051	1.11803	up
GO:0090026	positive regulation of monocyte chemotaxis	biological_process	-1.24645	8	0.0100858	TNFSF18	ENSG00000120337	0.421484	-1.24645	down
GO:0031640	killing of cells of other organism	biological_process	1.81125	4	0.0100858	HIST1H2BJ	ENSG00000124635	3.50946	1.81125	up
GO:0031640	killing of cells of other organism	biological_process	1.21499	4	0.0100858	HIST1H2BK	ENSG00000197903	2.32139	1.21499	up
GO:0032869	cellular response to insulin stimulus	biological_process	1.60848	9	0.0103577	CPEB2	ENSG00000137449	3.04931	1.60848	up
GO:0032869	cellular response to insulin stimulus	biological_process	1.4741	9	0.0103577	FER	ENSG00000151422	2.77811	1.4741	up
GO:0032869	cellular response to insulin stimulus	biological_process	1.14966	9	0.0103577	IRS2	ENSG00000185950	2.21862	1.14966	up
GO:0032869	cellular response to insulin stimulus	biological_process	-2.62845	9	0.0103577	PIK3R2	ENSG00000105647	0.161718	-2.62845	down
GO:0009791	post-embryonic development	biological_process	-1.65526	6	0.0103577	BMP4	ENSG00000125378	0.317482	-1.65526	down
GO:0009791	post-embryonic development	biological_process	1.16142	6	0.0103577	NR4A2	ENSG00000153234	2.23677	1.16142	up
GO:0009791	post-embryonic development	biological_process	1.08581	6	0.0103577	PRDM1	ENSG00000057657	2.12256	1.08581	up
GO:0009791	post-embryonic development	biological_process	-1.45849	6	0.0103577	ZNF84	ENSG00000198040	0.363875	-1.45849	down
GO:0042803	protein homodimerization activity	molecular_function	2.00928	6	0.0108685	AC007240.1	ENSG00000284681	4.0258	2.00928	up
GO:0042803	protein homodimerization activity	molecular_function	1.29723	6	0.0108685	ATF3	ENSG00000162772	2.45757	1.29723	up
GO:0042803	protein homodimerization activity	molecular_function	1.74903	6	0.0108685	BCL2L2	ENSG00000129473	3.36134	1.74903	up
GO:0042803	protein homodimerization activity	molecular_function	-1.39398	6	0.0108685	CPQ	ENSG00000104324	0.380513	-1.39398	down
GO:0042803	protein homodimerization activity	molecular_function	1.00258	6	0.0108685	CREB3L3	ENSG00000060566	2.00358	1.00258	up
GO:0042803	protein homodimerization activity	molecular_function	-1.51734	6	0.0108685	GPD1L	ENSG00000152642	0.34933	-1.51734	down
GO:0042803	protein homodimerization activity	molecular_function	-1.17199	6	0.0108685	GSTA4	ENSG00000170899	0.443808	-1.17199	down
GO:0042803	protein homodimerization activity	molecular_function	-1.66106	6	0.0108685	HNF4A	ENSG00000101076	0.316207	-1.66106	down
GO:0042803	protein homodimerization activity	molecular_function	1.1915	6	0.0108685	IKZF2	ENSG00000030419	2.28389	1.1915	up
GO:0042803	protein homodimerization activity	molecular_function	1.46912	6	0.0108685	KLRK1	ENSG00000213809	2.76852	1.46912	up
GO:0042803	protein homodimerization activity	molecular_function	1.09488	6	0.0108685	NECTIN4	ENSG00000143217	2.13595	1.09488	up
GO:0042803	protein homodimerization activity	molecular_function	1.16142	6	0.0108685	NR4A2	ENSG00000153234	2.23677	1.16142	up
GO:0042803	protein homodimerization activity	molecular_function	2.59086	6	0.0108685	NR4A3	ENSG00000119508	6.02458	2.59086	up
GO:0042803	protein homodimerization activity	molecular_function	1.69534	6	0.0108685	NUDT16	ENSG00000198585	3.23854	1.69534	up
GO:0042803	protein homodimerization activity	molecular_function	1.42365	6	0.0108685	TREX1	ENSG00000213689	2.68263	1.42365	up
GO:0021666	rhombomere 5 formation	biological_process	1.52207	14	0.0110274	EGR2	ENSG00000122877	2.87203	1.52207	up
GO:0032823	regulation of natural killer cell differentiation	biological_process	1.08581	10	0.0110274	PRDM1	ENSG00000057657	2.12256	1.08581	up
GO:0071893	BMP signaling pathway involved in nephric duct formation	biological_process	-1.65526	14	0.0110274	BMP4	ENSG00000125378	0.317482	-1.65526	down
GO:1901639	XDP catabolic process	biological_process	1.69534	12	0.0110274	NUDT16	ENSG00000198585	3.23854	1.69534	up
GO:1903883	positive regulation of interleukin-17-mediated signaling pathway	NA	-1.36038	NA	0.0110274	TRIM32	ENSG00000119401	0.389479	-1.36038	down
GO:0036119	response to platelet-derived growth factor	biological_process	1.4741	5	0.0110274	FER	ENSG00000151422	2.77811	1.4741	up
GO:0007014	actin ubiquitination	biological_process	-1.36038	9	0.0110274	TRIM32	ENSG00000119401	0.389479	-1.36038	down
GO:0050725	positive regulation of interleukin-1 beta biosynthetic process	biological_process	1.34359	10	0.0110274	EGR1	ENSG00000120738	2.53783	1.34359	up
GO:1990654	sebum secreting cell proliferation	NA	1.08581	NA	0.0110274	PRDM1	ENSG00000057657	2.12256	1.08581	up
GO:0009444	pyruvate oxidation	biological_process	2.59086	10	0.0110274	NR4A3	ENSG00000119508	6.02458	2.59086	up
GO:2000225	negative regulation of testosterone biosynthetic process	biological_process	-1.37671	9	0.0110274	WNT4	ENSG00000162552	0.385097	-1.37671	down
GO:2000007	negative regulation of metanephric comma-shaped body morphogenesis	biological_process	-1.65526	15	0.0110274	BMP4	ENSG00000125378	0.317482	-1.65526	down
GO:0033082	regulation of extrathymic T cell differentiation	biological_process	1.08581	11	0.0110274	PRDM1	ENSG00000057657	2.12256	1.08581	up
GO:0033233	regulation of protein sumoylation	biological_process	1.34359	11	0.0110274	EGR1	ENSG00000120738	2.53783	1.34359	up
GO:0061149	BMP signaling pathway involved in ureter morphogenesis	biological_process	-1.65526	14	0.0110274	BMP4	ENSG00000125378	0.317482	-1.65526	down
GO:0061394	regulation of transcription from RNA polymerase II promoter in response to arsenic-containing substance	biological_process	1.29723	14	0.0110274	ATF3	ENSG00000162772	2.45757	1.29723	up
GO:2000108	positive regulation of leukocyte apoptotic process	biological_process	2.59086	11	0.0110274	NR4A3	ENSG00000119508	6.02458	2.59086	up
GO:1903999	negative regulation of eating behavior	NA	-1.01886	NA	0.0110274	NAPEPLD	ENSG00000161048	0.493505	-1.01886	down
GO:0071602	phytosphingosine biosynthetic process	biological_process	-1.12824	7	0.0110274	ACER3	ENSG00000078124	0.457473	-1.12824	down
GO:0097383	dIDP diphosphatase activity	molecular_function	1.69534	9	0.0110274	NUDT16	ENSG00000198585	3.23854	1.69534	up
GO:2000137	negative regulation of cell proliferation involved in heart morphogenesis	biological_process	-1.65526	6	0.0110274	BMP4	ENSG00000125378	0.317482	-1.65526	down
GO:0102200	NA	NA	-1.01886	NA	0.0110274	NAPEPLD	ENSG00000161048	0.493505	-1.01886	down
GO:0072174	metanephric tubule formation	biological_process	-1.37671	9	0.0110274	WNT4	ENSG00000162552	0.385097	-1.37671	down
GO:0072110	glomerular mesangial cell proliferation	biological_process	1.34359	13	0.0110274	EGR1	ENSG00000120738	2.53783	1.34359	up
GO:0060503	bud dilation involved in lung branching	biological_process	-1.65526	9	0.0110274	BMP4	ENSG00000125378	0.317482	-1.65526	down
GO:0072273	metanephric nephron morphogenesis	biological_process	-1.37671	12	0.0110274	WNT4	ENSG00000162552	0.385097	-1.37671	down
GO:1901641	ITP binding	molecular_function	1.69534	8	0.0110274	NUDT16	ENSG00000198585	3.23854	1.69534	up
GO:0032394	MHC class Ib receptor activity	molecular_function	1.46912	6	0.0110274	KLRK1	ENSG00000213809	2.76852	1.46912	up
GO:0009262	deoxyribonucleotide metabolic process	biological_process	2.00928	10	0.0110274	AC007240.1	ENSG00000284681	4.0258	2.00928	up
GO:1990003	IDP phosphatase activity	molecular_function	1.69534	9	0.0110274	NUDT16	ENSG00000198585	3.23854	1.69534	up
GO:0061151	BMP signaling pathway involved in renal system segmentation	biological_process	-1.65526	14	0.0110274	BMP4	ENSG00000125378	0.317482	-1.65526	down
GO:0008269	JAK pathway signal transduction adaptor activity	molecular_function	1.0054	6	0.0110274	SOCS2	ENSG00000120833	2.0075	1.0054	up
GO:0072097	negative regulation of branch elongation involved in ureteric bud branching by BMP signaling pathway	biological_process	-1.65526	14	0.0110274	BMP4	ENSG00000125378	0.317482	-1.65526	down
GO:0035863	dITP catabolic process	biological_process	1.69534	12	0.0110274	NUDT16	ENSG00000198585	3.23854	1.69534	up
GO:2000005	negative regulation of metanephric S-shaped body morphogenesis	biological_process	-1.65526	15	0.0110274	BMP4	ENSG00000125378	0.317482	-1.65526	down
GO:0035491	positive regulation of leukotriene production involved in inflammatory response	biological_process	1.11803	9	0.0110274	SERPINE1	ENSG00000106366	2.17051	1.11803	up
GO:0045623	negative regulation of T-helper cell differentiation	biological_process	1.16457	14	0.0110274	RC3H1	ENSG00000135870	2.24166	1.16457	up
GO:0072198	mesenchymal cell proliferation involved in ureter development	biological_process	-1.65526	8	0.0110274	BMP4	ENSG00000125378	0.317482	-1.65526	down
GO:2000019	negative regulation of male gonad development	biological_process	-1.37671	10	0.0110274	WNT4	ENSG00000162552	0.385097	-1.37671	down
GO:0098759	cellular response to interleukin-8	biological_process	1.34359	8	0.0110274	EGR1	ENSG00000120738	2.53783	1.34359	up
GO:0090194	negative regulation of glomerulus development	biological_process	-1.65526	13	0.0110274	BMP4	ENSG00000125378	0.317482	-1.65526	down
GO:0021660	rhombomere 3 formation	biological_process	1.52207	14	0.0110274	EGR2	ENSG00000122877	2.87203	1.52207	up
GO:0070774	phytoceramidase activity	molecular_function	-1.12824	7	0.0110274	ACER3	ENSG00000078124	0.457473	-1.12824	down
GO:1904404	response to formaldehyde	NA	1.18174	NA	0.0110274	MDM2	ENSG00000135679	2.2685	1.18174	up
GO:0060592	mammary gland formation	biological_process	-1.65526	11	0.0110274	BMP4	ENSG00000125378	0.317482	-1.65526	down
GO:2001012	mesenchymal cell differentiation involved in renal system development	biological_process	-1.65526	9	0.0110274	BMP4	ENSG00000125378	0.317482	-1.65526	down
GO:0072192	ureter epithelial cell differentiation	biological_process	-1.65526	8	0.0110274	BMP4	ENSG00000125378	0.317482	-1.65526	down
GO:0048392	intermediate mesodermal cell differentiation	biological_process	-1.65526	8	0.0110274	BMP4	ENSG00000125378	0.317482	-1.65526	down
GO:0038097	positive regulation of mast cell activation by Fc-epsilon receptor signaling pathway	biological_process	2.59086	8	0.0110274	NR4A3	ENSG00000119508	6.02458	2.59086	up
GO:1902905	positive regulation of supramolecular fiber organization	biological_process	-1.48115	7	0.0110274	GPX1	ENSG00000233276	0.358203	-1.48115	down
GO:0016077	snoRNA catabolic process	biological_process	1.69534	10	0.0110274	NUDT16	ENSG00000198585	3.23854	1.69534	up
GO:0042931	enterobactin transporter activity	molecular_function	1.02007	5	0.0110274	ASIC3	ENSG00000213199	2.02802	1.02007	up
GO:1901964	positive regulation of cell proliferation involved in outflow tract morphogenesis	biological_process	-1.65526	7	0.0110274	BMP4	ENSG00000125378	0.317482	-1.65526	down
GO:2000066	positive regulation of cortisol biosynthetic process	biological_process	-1.37671	10	0.0110274	WNT4	ENSG00000162552	0.385097	-1.37671	down
GO:0033343	positive regulation of collagen binding	biological_process	-1.0283	8	0.0110274	ITGA2	ENSG00000164171	0.490288	-1.0283	down
GO:0016722	oxidoreductase activity, oxidizing metal ions	molecular_function	-1.62579	5	0.0110274	CYBRD1	ENSG00000071967	0.324032	-1.62579	down
GO:0055020	positive regulation of cardiac muscle fiber development	biological_process	-1.65526	12	0.0110274	BMP4	ENSG00000125378	0.317482	-1.65526	down
GO:0016896	exoribonuclease activity, producing 5'-phosphomonoesters	molecular_function	1.49417	9	0.0110274	DCP2	ENSG00000172795	2.81701	1.49417	up
GO:0042930	enterobactin transport	biological_process	1.02007	8	0.0110274	ASIC3	ENSG00000213199	2.02802	1.02007	up
GO:0071301	cellular response to vitamin B1	biological_process	1.18174	10	0.0110274	MDM2	ENSG00000135679	2.2685	1.18174	up
GO:0051866	general adaptation syndrome	biological_process	1.16142	6	0.0110274	NR4A2	ENSG00000153234	2.23677	1.16142	up
GO:0009360	DNA polymerase III complex	cellular_component	-1.18533	8	0.0110274	CRCP	ENSG00000241258	0.439723	-1.18533	down
GO:1901640	XTP binding	molecular_function	1.69534	8	0.0110274	NUDT16	ENSG00000198585	3.23854	1.69534	up
GO:0050897	cobalt ion binding	molecular_function	1.69534	8	0.0110274	NUDT16	ENSG00000198585	3.23854	1.69534	up
GO:0033500	carbohydrate homeostasis	biological_process	1.66503	7	0.0110274	VGF	ENSG00000128564	3.17121	1.66503	up
GO:0007622	rhythmic behavior	biological_process	1.52207	4	0.0110274	EGR2	ENSG00000122877	2.87203	1.52207	up
GO:0061155	pulmonary artery endothelial tube morphogenesis	biological_process	-1.65526	10	0.0110274	BMP4	ENSG00000125378	0.317482	-1.65526	down
GO:0072101	specification of ureteric bud anterior/posterior symmetry by BMP signaling pathway	biological_process	-1.65526	14	0.0110274	BMP4	ENSG00000125378	0.317482	-1.65526	down
GO:0072200	negative regulation of mesenchymal cell proliferation involved in ureter development	biological_process	-1.65526	8	0.0110274	BMP4	ENSG00000125378	0.317482	-1.65526	down
GO:0072303	positive regulation of glomerular metanephric mesangial cell proliferation	biological_process	1.34359	8	0.0110274	EGR1	ENSG00000120738	2.53783	1.34359	up
GO:0030237	female sex determination	biological_process	-1.37671	6	0.0110274	WNT4	ENSG00000162552	0.385097	-1.37671	down
GO:0050961	detection of temperature stimulus involved in sensory perception	biological_process	1.02007	9	0.0110274	ASIC3	ENSG00000213199	2.02802	1.02007	up
GO:0061663	NEDD8 ligase activity	molecular_function	1.18174	7	0.0110274	MDM2	ENSG00000135679	2.2685	1.18174	up
GO:0051136	regulation of NK T cell differentiation	biological_process	1.08581	12	0.0110274	PRDM1	ENSG00000057657	2.12256	1.08581	up
GO:0033080	immature T cell proliferation in thymus	biological_process	-1.37671	11	0.0110274	WNT4	ENSG00000162552	0.385097	-1.37671	down
GO:0061369	negative regulation of testicular blood vessel morphogenesis	biological_process	-1.37671	11	0.0110274	WNT4	ENSG00000162552	0.385097	-1.37671	down
GO:0038030	non-canonical Wnt signaling pathway via MAPK cascade	biological_process	-1.37671	10	0.0110274	WNT4	ENSG00000162552	0.385097	-1.37671	down
GO:1902253	regulation of intrinsic apoptotic signaling pathway by p53 class mediator	biological_process	1.00717	10	0.0110274	ANKRD2	ENSG00000165887	2.00996	1.00717	up
GO:1903886	positive regulation of chemokine (C-C motif) ligand 20 production	NA	-1.36038	NA	0.0110274	TRIM32	ENSG00000119401	0.389479	-1.36038	down
GO:2000508	regulation of dendritic cell chemotaxis	biological_process	-1.24645	7	0.0110274	TNFSF18	ENSG00000120337	0.421484	-1.24645	down
GO:0048646	anatomical structure formation involved in morphogenesis	biological_process	-1.65526	5	0.0115538	BMP4	ENSG00000125378	0.317482	-1.65526	down
GO:0048646	anatomical structure formation involved in morphogenesis	biological_process	1.4492	5	0.0115538	GRB2	ENSG00000177885	2.73056	1.4492	up
GO:0035994	response to muscle stretch	biological_process	1.24062	6	0.0115538	FOS	ENSG00000170345	2.363	1.24062	up
GO:0035994	response to muscle stretch	biological_process	1.7785	6	0.0115538	TCAP	ENSG00000173991	3.43068	1.7785	up
GO:0071837	HMG box domain binding	molecular_function	1.52207	6	0.0115538	EGR2	ENSG00000122877	2.87203	1.52207	up
GO:0071837	HMG box domain binding	molecular_function	-1.03604	6	0.0115538	HOXC4	ENSG00000198353	0.487666	-1.03604	down
GO:0030889	negative regulation of B cell proliferation	biological_process	1.08581	9	0.0115538	PRDM1	ENSG00000057657	2.12256	1.08581	up
GO:0030889	negative regulation of B cell proliferation	biological_process	1.16457	9	0.0115538	RC3H1	ENSG00000135870	2.24166	1.16457	up
GO:0035259	glucocorticoid receptor binding	molecular_function	1.16142	9	0.0115538	NR4A2	ENSG00000153234	2.23677	1.16142	up
GO:0035259	glucocorticoid receptor binding	molecular_function	2.59086	9	0.0115538	NR4A3	ENSG00000119508	6.02458	2.59086	up
GO:0045814	negative regulation of gene expression, epigenetic	biological_process	1.00193	9	0.0117768	HIST1H3E	ENSG00000274750	2.00268	1.00193	up
GO:0045814	negative regulation of gene expression, epigenetic	biological_process	1.28984	9	0.0117768	HIST1H3H	ENSG00000278828	2.44501	1.28984	up
GO:0045814	negative regulation of gene expression, epigenetic	biological_process	1.25796	9	0.0117768	HIST1H4I	ENSG00000276180	2.39158	1.25796	up
GO:0036092	phosphatidylinositol-3-phosphate biosynthetic process	biological_process	1.4492	9	0.0117768	GRB2	ENSG00000177885	2.73056	1.4492	up
GO:0036092	phosphatidylinositol-3-phosphate biosynthetic process	biological_process	1.14966	9	0.0117768	IRS2	ENSG00000185950	2.21862	1.14966	up
GO:0036092	phosphatidylinositol-3-phosphate biosynthetic process	biological_process	-2.62845	9	0.0117768	PIK3R2	ENSG00000105647	0.161718	-2.62845	down
GO:0008307	structural constituent of muscle	molecular_function	1.00717	4	0.0117768	ANKRD2	ENSG00000165887	2.00996	1.00717	up
GO:0008307	structural constituent of muscle	molecular_function	1.21613	4	0.0117768	PLEC	ENSG00000178209	2.32323	1.21613	up
GO:0008307	structural constituent of muscle	molecular_function	1.7785	4	0.0117768	TCAP	ENSG00000173991	3.43068	1.7785	up
GO:0051591	response to cAMP	biological_process	1.464	7	0.0125378	FOSB	ENSG00000125740	2.75871	1.464	up
GO:0051591	response to cAMP	biological_process	1.24062	7	0.0125378	FOS	ENSG00000170345	2.363	1.24062	up
GO:0051591	response to cAMP	biological_process	1.66503	7	0.0125378	VGF	ENSG00000128564	3.17121	1.66503	up
GO:0001228	transcriptional activator activity, RNA polymerase II transcription regulatory region sequence-specific binding	molecular_function	1.29723	6	0.0128997	ATF3	ENSG00000162772	2.45757	1.29723	up
GO:0001228	transcriptional activator activity, RNA polymerase II transcription regulatory region sequence-specific binding	molecular_function	1.00258	6	0.0128997	CREB3L3	ENSG00000060566	2.00358	1.00258	up
GO:0001228	transcriptional activator activity, RNA polymerase II transcription regulatory region sequence-specific binding	molecular_function	-1.66106	6	0.0128997	HNF4A	ENSG00000101076	0.316207	-1.66106	down
GO:0001228	transcriptional activator activity, RNA polymerase II transcription regulatory region sequence-specific binding	molecular_function	1.16142	6	0.0128997	NR4A2	ENSG00000153234	2.23677	1.16142	up
GO:0001228	transcriptional activator activity, RNA polymerase II transcription regulatory region sequence-specific binding	molecular_function	-1.14299	6	0.0128997	OVOL2	ENSG00000125850	0.45282	-1.14299	down
GO:0016338	calcium-independent cell-cell adhesion via plasma membrane cell-adhesion molecules	biological_process	-1.03178	7	0.0131094	CLDN2	ENSG00000165376	0.489107	-1.03178	down
GO:0016338	calcium-independent cell-cell adhesion via plasma membrane cell-adhesion molecules	biological_process	-1.85929	7	0.0131094	CLDN4	ENSG00000189143	0.275612	-1.85929	down
GO:0043171	peptide catabolic process	biological_process	1.16247	8	0.0131094	ADAMTS13	ENSG00000160323	2.2384	1.16247	up
GO:0043171	peptide catabolic process	biological_process	-1.39398	8	0.0131094	CPQ	ENSG00000104324	0.380513	-1.39398	down
GO:0050729	positive regulation of inflammatory response	biological_process	-1.0283	8	0.0133265	ITGA2	ENSG00000164171	0.490288	-1.0283	down
GO:0050729	positive regulation of inflammatory response	biological_process	1.11803	8	0.0133265	SERPINE1	ENSG00000106366	2.17051	1.11803	up
GO:0050729	positive regulation of inflammatory response	biological_process	-1.24645	8	0.0133265	TNFSF18	ENSG00000120337	0.421484	-1.24645	down
GO:0006366	transcription from RNA polymerase II promoter	biological_process	1.29723	11	0.01348	ATF3	ENSG00000162772	2.45757	1.29723	up
GO:0006366	transcription from RNA polymerase II promoter	biological_process	1.00258	11	0.01348	CREB3L3	ENSG00000060566	2.00358	1.00258	up
GO:0006366	transcription from RNA polymerase II promoter	biological_process	1.34359	11	0.01348	EGR1	ENSG00000120738	2.53783	1.34359	up
GO:0006366	transcription from RNA polymerase II promoter	biological_process	1.52207	11	0.01348	EGR2	ENSG00000122877	2.87203	1.52207	up
GO:0006366	transcription from RNA polymerase II promoter	biological_process	1.464	11	0.01348	FOSB	ENSG00000125740	2.75871	1.464	up
GO:0006366	transcription from RNA polymerase II promoter	biological_process	1.24062	11	0.01348	FOS	ENSG00000170345	2.363	1.24062	up
GO:0006366	transcription from RNA polymerase II promoter	biological_process	-1.66106	11	0.01348	HNF4A	ENSG00000101076	0.316207	-1.66106	down
GO:0006366	transcription from RNA polymerase II promoter	biological_process	-1.03604	11	0.01348	HOXC4	ENSG00000198353	0.487666	-1.03604	down
GO:0006366	transcription from RNA polymerase II promoter	biological_process	1.24664	11	0.01348	NFAT5	ENSG00000102908	2.37289	1.24664	up
GO:0006366	transcription from RNA polymerase II promoter	biological_process	1.16142	11	0.01348	NR4A2	ENSG00000153234	2.23677	1.16142	up
GO:0006366	transcription from RNA polymerase II promoter	biological_process	-1.14299	11	0.01348	OVOL2	ENSG00000125850	0.45282	-1.14299	down
GO:0006366	transcription from RNA polymerase II promoter	biological_process	1.23959	11	0.01348	POLR2A	ENSG00000181222	2.36132	1.23959	up
GO:0003676	nucleic acid binding	molecular_function	-1.27024	5	0.0137124	AC008982.1	ENSG00000268083	0.414592	-1.27024	down
GO:0003676	nucleic acid binding	molecular_function	-1.97364	5	0.0137124	AC012184.2	ENSG00000260537	0.254611	-1.97364	down
GO:0003676	nucleic acid binding	molecular_function	1.60848	5	0.0137124	CPEB2	ENSG00000137449	3.04931	1.60848	up
GO:0003676	nucleic acid binding	molecular_function	1.02702	5	0.0137124	CPEB3	ENSG00000107864	2.03781	1.02702	up
GO:0003676	nucleic acid binding	molecular_function	1.34359	5	0.0137124	EGR1	ENSG00000120738	2.53783	1.34359	up
GO:0003676	nucleic acid binding	molecular_function	1.52207	5	0.0137124	EGR2	ENSG00000122877	2.87203	1.52207	up
GO:0003676	nucleic acid binding	molecular_function	1.60135	5	0.0137124	EGR3	ENSG00000179388	3.03428	1.60135	up
GO:0003676	nucleic acid binding	molecular_function	1.1915	5	0.0137124	IKZF2	ENSG00000030419	2.28389	1.1915	up
GO:0003676	nucleic acid binding	molecular_function	2.23623	5	0.0137124	JRK	ENSG00000234616	4.71165	2.23623	up
GO:0003676	nucleic acid binding	molecular_function	-1.14299	5	0.0137124	OVOL2	ENSG00000125850	0.45282	-1.14299	down
GO:0003676	nucleic acid binding	molecular_function	1.08581	5	0.0137124	PRDM1	ENSG00000057657	2.12256	1.08581	up
GO:0003676	nucleic acid binding	molecular_function	1.14881	5	0.0137124	RBM14-RBM4	ENSG00000248643	2.2173	1.14881	up
GO:0003676	nucleic acid binding	molecular_function	1.42365	5	0.0137124	TREX1	ENSG00000213689	2.68263	1.42365	up
GO:0003676	nucleic acid binding	molecular_function	1.01835	5	0.0137124	TUT1	ENSG00000149016	2.0256	1.01835	up
GO:0003676	nucleic acid binding	molecular_function	2.30365	5	0.0137124	ZBED6	ENSG00000257315	4.93704	2.30365	up
GO:0003676	nucleic acid binding	molecular_function	1.43479	5	0.0137124	ZBTB43	ENSG00000169155	2.70344	1.43479	up
GO:0003676	nucleic acid binding	molecular_function	1.62821	5	0.0137124	ZNF177	ENSG00000188629	3.09129	1.62821	up
GO:0003676	nucleic acid binding	molecular_function	-1.4157	5	0.0137124	ZNF34	ENSG00000196378	0.374827	-1.4157	down
GO:0003676	nucleic acid binding	molecular_function	-1.24421	5	0.0137124	ZNF518A	ENSG00000177853	0.422139	-1.24421	down
GO:0003676	nucleic acid binding	molecular_function	1.65955	5	0.0137124	ZNF551	ENSG00000204519	3.15919	1.65955	up
GO:0003676	nucleic acid binding	molecular_function	1.21829	5	0.0137124	ZNF672	ENSG00000171161	2.3267	1.21829	up
GO:0003676	nucleic acid binding	molecular_function	1.20624	5	0.0137124	ZNF804A	ENSG00000170396	2.30735	1.20624	up
GO:0003676	nucleic acid binding	molecular_function	-1.45849	5	0.0137124	ZNF84	ENSG00000198040	0.363875	-1.45849	down
GO:0000228	nuclear chromosome	cellular_component	1.00193	11	0.0141429	HIST1H3E	ENSG00000274750	2.00268	1.00193	up
GO:0000228	nuclear chromosome	cellular_component	1.28984	11	0.0141429	HIST1H3H	ENSG00000278828	2.44501	1.28984	up
GO:0000228	nuclear chromosome	cellular_component	1.25796	11	0.0141429	HIST1H4I	ENSG00000276180	2.39158	1.25796	up
GO:0046854	phosphatidylinositol phosphorylation	biological_process	1.4492	10	0.014486	GRB2	ENSG00000177885	2.73056	1.4492	up
GO:0046854	phosphatidylinositol phosphorylation	biological_process	1.14966	10	0.014486	IRS2	ENSG00000185950	2.21862	1.14966	up
GO:0046854	phosphatidylinositol phosphorylation	biological_process	-2.62845	10	0.014486	PIK3R2	ENSG00000105647	0.161718	-2.62845	down
GO:0046854	phosphatidylinositol phosphorylation	biological_process	-1.07172	10	0.014486	PIK3R5	ENSG00000141506	0.475752	-1.07172	down
GO:0009636	response to toxic substance	biological_process	1.16247	5	0.014486	ADAMTS13	ENSG00000160323	2.2384	1.16247	up
GO:0009636	response to toxic substance	biological_process	1.24062	5	0.014486	FOS	ENSG00000170345	2.363	1.24062	up
GO:0009636	response to toxic substance	biological_process	-1.48115	5	0.014486	GPX1	ENSG00000233276	0.358203	-1.48115	down
GO:0009636	response to toxic substance	biological_process	1.18174	5	0.014486	MDM2	ENSG00000135679	2.2685	1.18174	up
GO:2000649	regulation of sodium ion transmembrane transporter activity	biological_process	-1.00168	9	0.0147506	FXYD6	ENSG00000137726	0.499419	-1.00168	down
GO:2000649	regulation of sodium ion transmembrane transporter activity	biological_process	-1.51734	9	0.0147506	GPD1L	ENSG00000152642	0.34933	-1.51734	down
GO:0003707	steroid hormone receptor activity	molecular_function	-1.66106	5	0.0158592	HNF4A	ENSG00000101076	0.316207	-1.66106	down
GO:0003707	steroid hormone receptor activity	molecular_function	1.16142	5	0.0158592	NR4A2	ENSG00000153234	2.23677	1.16142	up
GO:0003707	steroid hormone receptor activity	molecular_function	2.59086	5	0.0158592	NR4A3	ENSG00000119508	6.02458	2.59086	up
GO:0044267	cellular protein metabolic process	biological_process	-1.65526	6	0.0159989	BMP4	ENSG00000125378	0.317482	-1.65526	down
GO:0044267	cellular protein metabolic process	biological_process	1.00193	6	0.0159989	HIST1H3E	ENSG00000274750	2.00268	1.00193	up
GO:0044267	cellular protein metabolic process	biological_process	1.28984	6	0.0159989	HIST1H3H	ENSG00000278828	2.44501	1.28984	up
GO:0044267	cellular protein metabolic process	biological_process	1.25796	6	0.0159989	HIST1H4I	ENSG00000276180	2.39158	1.25796	up
GO:0044267	cellular protein metabolic process	biological_process	2.69496	6	0.0159989	MMP1	ENSG00000196611	6.47536	2.69496	up
GO:0044267	cellular protein metabolic process	biological_process	1.66503	6	0.0159989	VGF	ENSG00000128564	3.17121	1.66503	up
GO:0010039	response to iron ion	biological_process	-1.62579	7	0.0164754	CYBRD1	ENSG00000071967	0.324032	-1.62579	down
GO:0010039	response to iron ion	biological_process	1.18174	7	0.0164754	MDM2	ENSG00000135679	2.2685	1.18174	up
GO:0007548	sex differentiation	biological_process	-1.66106	5	0.0164754	HNF4A	ENSG00000101076	0.316207	-1.66106	down
GO:0007548	sex differentiation	biological_process	-1.37671	5	0.0164754	WNT4	ENSG00000162552	0.385097	-1.37671	down
GO:0031668	cellular response to extracellular stimulus	biological_process	1.24062	6	0.0164754	FOS	ENSG00000170345	2.363	1.24062	up
GO:0031668	cellular response to extracellular stimulus	biological_process	1.16142	6	0.0164754	NR4A2	ENSG00000153234	2.23677	1.16142	up
GO:0003697	single-stranded DNA binding	molecular_function	3.99538	8	0.01689	BIVM-ERCC5	ENSG00000270181	15.9488	3.99538	up
GO:0003697	single-stranded DNA binding	molecular_function	-1.80346	8	0.01689	TEN1	ENSG00000257949	0.286486	-1.80346	down
GO:0003697	single-stranded DNA binding	molecular_function	1.42365	8	0.01689	TREX1	ENSG00000213689	2.68263	1.42365	up
GO:0003697	single-stranded DNA binding	molecular_function	1.03871	8	0.01689	TSN	ENSG00000211460	2.05439	1.03871	up
GO:0045893	positive regulation of transcription, DNA-templated	biological_process	-1.65526	12	0.0171415	BMP4	ENSG00000125378	0.317482	-1.65526	down
GO:0045893	positive regulation of transcription, DNA-templated	biological_process	1.08204	12	0.0171415	CREBBP	ENSG00000005339	2.11703	1.08204	up
GO:0045893	positive regulation of transcription, DNA-templated	biological_process	1.34359	12	0.0171415	EGR1	ENSG00000120738	2.53783	1.34359	up
GO:0045893	positive regulation of transcription, DNA-templated	biological_process	1.52207	12	0.0171415	EGR2	ENSG00000122877	2.87203	1.52207	up
GO:0045893	positive regulation of transcription, DNA-templated	biological_process	1.24062	12	0.0171415	FOS	ENSG00000170345	2.363	1.24062	up
GO:0045893	positive regulation of transcription, DNA-templated	biological_process	1.03303	12	0.0171415	HIPK2	ENSG00000064393	2.04632	1.03303	up
GO:0045893	positive regulation of transcription, DNA-templated	biological_process	-1.66106	12	0.0171415	HNF4A	ENSG00000101076	0.316207	-1.66106	down
GO:0045893	positive regulation of transcription, DNA-templated	biological_process	1.3595	12	0.0171415	MDFIC	ENSG00000135272	2.56597	1.3595	up
GO:0045893	positive regulation of transcription, DNA-templated	biological_process	1.16142	12	0.0171415	NR4A2	ENSG00000153234	2.23677	1.16142	up
GO:0045893	positive regulation of transcription, DNA-templated	biological_process	2.59086	12	0.0171415	NR4A3	ENSG00000119508	6.02458	2.59086	up
GO:0045893	positive regulation of transcription, DNA-templated	biological_process	-1.14299	12	0.0171415	OVOL2	ENSG00000125850	0.45282	-1.14299	down
GO:0045893	positive regulation of transcription, DNA-templated	biological_process	-1.37671	12	0.0171415	WNT4	ENSG00000162552	0.385097	-1.37671	down
GO:0045662	negative regulation of myoblast differentiation	biological_process	1.00717	10	0.0182818	ANKRD2	ENSG00000165887	2.00996	1.00717	up
GO:0045662	negative regulation of myoblast differentiation	biological_process	-1.65526	10	0.0182818	BMP4	ENSG00000125378	0.317482	-1.65526	down
GO:0008045	motor neuron axon guidance	biological_process	1.52207	8	0.0182818	EGR2	ENSG00000122877	2.87203	1.52207	up
GO:0008045	motor neuron axon guidance	biological_process	-1.46702	8	0.0182818	SLIT1	ENSG00000187122	0.361729	-1.46702	down
GO:2001234	negative regulation of apoptotic signaling pathway	biological_process	1.16142	9	0.0182818	NR4A2	ENSG00000153234	2.23677	1.16142	up
GO:2001234	negative regulation of apoptotic signaling pathway	biological_process	-1.37671	9	0.0182818	WNT4	ENSG00000162552	0.385097	-1.37671	down
GO:0016485	protein processing	biological_process	1.16247	7	0.0196286	ADAMTS13	ENSG00000160323	2.2384	1.16247	up
GO:0016485	protein processing	biological_process	1.24649	7	0.0196286	FKRP	ENSG00000181027	2.37264	1.24649	up
GO:0016485	protein processing	biological_process	-1.7025	7	0.0196286	RHBDL3	ENSG00000141314	0.307254	-1.7025	down
GO:0005070	SH3/SH2 adaptor activity	molecular_function	1.4492	6	0.0196286	GRB2	ENSG00000177885	2.73056	1.4492	up
GO:0005070	SH3/SH2 adaptor activity	molecular_function	-1.01739	6	0.0196286	HSH2D	ENSG00000196684	0.494009	-1.01739	down
GO:0005070	SH3/SH2 adaptor activity	molecular_function	1.0054	6	0.0196286	SOCS2	ENSG00000120833	2.0075	1.0054	up
GO:0007422	peripheral nervous system development	biological_process	1.52207	8	0.0201676	EGR2	ENSG00000122877	2.87203	1.52207	up
GO:0007422	peripheral nervous system development	biological_process	-1.01185	8	0.0201676	SCN8A	ENSG00000196876	0.495909	-1.01185	down
GO:0046961	proton-transporting ATPase activity, rotational mechanism	molecular_function	1.95765	16	0.0201676	ATP6V0E2	ENSG00000171130	3.8843	1.95765	up
GO:0046961	proton-transporting ATPase activity, rotational mechanism	molecular_function	1.33151	16	0.0201676	ATP6V1C2	ENSG00000143882	2.51666	1.33151	up
GO:0032211	negative regulation of telomere maintenance via telomerase	biological_process	1.49417	13	0.0201676	DCP2	ENSG00000172795	2.81701	1.49417	up
GO:0032211	negative regulation of telomere maintenance via telomerase	biological_process	-1.80346	13	0.0201676	TEN1	ENSG00000257949	0.286486	-1.80346	down
GO:0048661	positive regulation of smooth muscle cell proliferation	biological_process	-1.65526	6	0.0206414	BMP4	ENSG00000125378	0.317482	-1.65526	down
GO:0048661	positive regulation of smooth muscle cell proliferation	biological_process	-1.0283	6	0.0206414	ITGA2	ENSG00000164171	0.490288	-1.0283	down
GO:0048661	positive regulation of smooth muscle cell proliferation	biological_process	2.59086	6	0.0206414	NR4A3	ENSG00000119508	6.02458	2.59086	up
GO:0000976	transcription regulatory region sequence-specific DNA binding	molecular_function	1.29723	9	0.0206414	ATF3	ENSG00000162772	2.45757	1.29723	up
GO:0000976	transcription regulatory region sequence-specific DNA binding	molecular_function	1.00258	9	0.0206414	CREB3L3	ENSG00000060566	2.00358	1.00258	up
GO:0000976	transcription regulatory region sequence-specific DNA binding	molecular_function	1.34359	9	0.0206414	EGR1	ENSG00000120738	2.53783	1.34359	up
GO:0000978	RNA polymerase II core promoter proximal region sequence-specific DNA binding	molecular_function	1.29723	11	0.0210871	ATF3	ENSG00000162772	2.45757	1.29723	up
GO:0000978	RNA polymerase II core promoter proximal region sequence-specific DNA binding	molecular_function	1.52207	11	0.0210871	EGR2	ENSG00000122877	2.87203	1.52207	up
GO:0000978	RNA polymerase II core promoter proximal region sequence-specific DNA binding	molecular_function	1.464	11	0.0210871	FOSB	ENSG00000125740	2.75871	1.464	up
GO:0000978	RNA polymerase II core promoter proximal region sequence-specific DNA binding	molecular_function	1.24062	11	0.0210871	FOS	ENSG00000170345	2.363	1.24062	up
GO:0000978	RNA polymerase II core promoter proximal region sequence-specific DNA binding	molecular_function	1.26806	11	0.0210871	MXD1	ENSG00000059728	2.40837	1.26806	up
GO:0000978	RNA polymerase II core promoter proximal region sequence-specific DNA binding	molecular_function	1.24664	11	0.0210871	NFAT5	ENSG00000102908	2.37289	1.24664	up
GO:0000978	RNA polymerase II core promoter proximal region sequence-specific DNA binding	molecular_function	2.59086	11	0.0210871	NR4A3	ENSG00000119508	6.02458	2.59086	up
GO:0000978	RNA polymerase II core promoter proximal region sequence-specific DNA binding	molecular_function	1.08581	11	0.0210871	PRDM1	ENSG00000057657	2.12256	1.08581	up
GO:0006367	transcription initiation from RNA polymerase II promoter	biological_process	1.08204	10	0.0211553	CREBBP	ENSG00000005339	2.11703	1.08204	up
GO:0006367	transcription initiation from RNA polymerase II promoter	biological_process	-1.66106	10	0.0211553	HNF4A	ENSG00000101076	0.316207	-1.66106	down
GO:0006367	transcription initiation from RNA polymerase II promoter	biological_process	1.16142	10	0.0211553	NR4A2	ENSG00000153234	2.23677	1.16142	up
GO:0006367	transcription initiation from RNA polymerase II promoter	biological_process	2.59086	10	0.0211553	NR4A3	ENSG00000119508	6.02458	2.59086	up
GO:0006367	transcription initiation from RNA polymerase II promoter	biological_process	1.23959	10	0.0211553	POLR2A	ENSG00000181222	2.36132	1.23959	up
GO:0034212	peptide N-acetyltransferase activity	molecular_function	1.08204	9	0.0219338	CREBBP	ENSG00000005339	2.11703	1.08204	up
GO:0045472	response to ether	biological_process	1.18174	6	0.0219338	MDM2	ENSG00000135679	2.2685	1.18174	up
GO:0032349	positive regulation of aldosterone biosynthetic process	biological_process	-1.37671	9	0.0219338	WNT4	ENSG00000162552	0.385097	-1.37671	down
GO:0035990	tendon cell differentiation	biological_process	-1.65526	7	0.0219338	BMP4	ENSG00000125378	0.317482	-1.65526	down
GO:0070037	rRNA (pseudouridine) methyltransferase activity	molecular_function	-0.230165	9	0.0219338	EMG1	ENSG00000126749	0.852537	-0.230165	down
GO:2000502	negative regulation of natural killer cell chemotaxis	biological_process	1.46912	9	0.0219338	KLRK1	ENSG00000213809	2.76852	1.46912	up
GO:0046709	IDP catabolic process	biological_process	1.69534	12	0.0219338	NUDT16	ENSG00000198585	3.23854	1.69534	up
GO:0009609	response to symbiotic bacterium	biological_process	-1.48115	8	0.0219338	GPX1	ENSG00000233276	0.358203	-1.48115	down
GO:0090038	negative regulation of protein kinase C signaling	biological_process	-1.51734	10	0.0219338	GPD1L	ENSG00000152642	0.34933	-1.51734	down
GO:0060748	tertiary branching involved in mammary gland duct morphogenesis	biological_process	-1.37671	8	0.0219338	WNT4	ENSG00000162552	0.385097	-1.37671	down
GO:0036369	transcription factor catabolic process	biological_process	1.18174	11	0.0219338	MDM2	ENSG00000135679	2.2685	1.18174	up
GO:0060638	mesenchymal-epithelial cell signaling	biological_process	-1.66336	7	0.0219338	WNT2B	ENSG00000134245	0.315703	-1.66336	down
GO:1990622	CHOP-ATF3 complex	NA	1.29723	NA	0.0219338	ATF3	ENSG00000162772	2.45757	1.29723	up
GO:0070436	Grb2-EGFR complex	cellular_component	1.4492	7	0.0219338	GRB2	ENSG00000177885	2.73056	1.4492	up
GO:0021986	habenula development	biological_process	1.16142	13	0.0219338	NR4A2	ENSG00000153234	2.23677	1.16142	up
GO:0051450	myoblast proliferation	biological_process	-1.48115	5	0.0219338	GPX1	ENSG00000233276	0.358203	-1.48115	down
GO:2000182	regulation of progesterone biosynthetic process	biological_process	1.34359	8	0.0219338	EGR1	ENSG00000120738	2.53783	1.34359	up
GO:2000098	negative regulation of smooth muscle cell-matrix adhesion	biological_process	1.11803	8	0.0219338	SERPINE1	ENSG00000106366	2.17051	1.11803	up
GO:0001635	calcitonin gene-related peptide receptor activity	molecular_function	-1.18533	8	0.0219338	CRCP	ENSG00000241258	0.439723	-1.18533	down
GO:0001300	chronological cell aging	biological_process	1.11803	6	0.0219338	SERPINE1	ENSG00000106366	2.17051	1.11803	up
GO:1905312	positive regulation of cardiac neural crest cell migration involved in outflow tract morphogenesis	NA	-1.65526	NA	0.0219338	BMP4	ENSG00000125378	0.317482	-1.65526	down
GO:1990430	extracellular matrix protein binding	molecular_function	1.05179	5	0.0219338	ITGB8	ENSG00000105855	2.0731	1.05179	up
GO:0072156	distal tubule morphogenesis	biological_process	1.05961	10	0.0219338	WNK4	ENSG00000126562	2.08437	1.05961	up
GO:2000329	negative regulation of T-helper 17 cell lineage commitment	biological_process	-1.24645	16	0.0219338	TNFSF18	ENSG00000120337	0.421484	-1.24645	down
GO:0061047	positive regulation of branching involved in lung morphogenesis	biological_process	-1.65526	10	0.0219338	BMP4	ENSG00000125378	0.317482	-1.65526	down
GO:0060214	endocardium formation	biological_process	-1.14299	11	0.0219338	OVOL2	ENSG00000125850	0.45282	-1.14299	down
GO:0002506	polysaccharide assembly with MHC class II protein complex	biological_process	-1.01386	7	0.0219338	HLA-DRA	ENSG00000204287	0.495219	-1.01386	down
GO:2000233	negative regulation of rRNA processing	biological_process	1.69534	13	0.0219338	NUDT16	ENSG00000198585	3.23854	1.69534	up
GO:0061629	RNA polymerase II sequence-specific DNA binding transcription factor binding	molecular_function	1.00717	7	0.0219338	ANKRD2	ENSG00000165887	2.00996	1.00717	up
GO:0070080	titin Z domain binding	molecular_function	1.7785	6	0.0219338	TCAP	ENSG00000173991	3.43068	1.7785	up
GO:0034686	integrin alphav-beta8 complex	cellular_component	1.05179	9	0.0219338	ITGB8	ENSG00000105855	2.0731	1.05179	up
GO:0090068	positive regulation of cell cycle process	biological_process	1.69534	8	0.0219338	NUDT16	ENSG00000198585	3.23854	1.69534	up
GO:0032528	microvillus organization	biological_process	-1.13814	6	0.0219338	GLDN	ENSG00000186417	0.454344	-1.13814	down
GO:0001172	transcription, RNA-templated	biological_process	1.23959	10	0.0219338	POLR2A	ENSG00000181222	2.36132	1.23959	up
GO:1900365	positive regulation of mRNA polyadenylation	biological_process	1.02702	14	0.0219338	CPEB3	ENSG00000107864	2.03781	1.02702	up
GO:0021569	rhombomere 3 development	biological_process	1.52207	12	0.0219338	EGR2	ENSG00000122877	2.87203	1.52207	up
GO:0002635	negative regulation of germinal center formation	biological_process	1.16457	9	0.0219338	RC3H1	ENSG00000135870	2.24166	1.16457	up
GO:0010453	regulation of cell fate commitment	biological_process	-1.65526	8	0.0219338	BMP4	ENSG00000125378	0.317482	-1.65526	down
GO:0004367	glycerol-3-phosphate dehydrogenase [NAD+] activity	molecular_function	-1.51734	7	0.0219338	GPD1L	ENSG00000152642	0.34933	-1.51734	down
GO:0050904	diapedesis	biological_process	1.4741	6	0.0219338	FER	ENSG00000151422	2.77811	1.4741	up
GO:0060433	bronchus development	biological_process	-1.65526	8	0.0219338	BMP4	ENSG00000125378	0.317482	-1.65526	down
GO:0048562	embryonic organ morphogenesis	biological_process	-1.03604	8	0.0219338	HOXC4	ENSG00000198353	0.487666	-1.03604	down
GO:0018205	peptidyl-lysine modification	biological_process	1.18174	9	0.0219338	MDM2	ENSG00000135679	2.2685	1.18174	up
GO:0046168	glycerol-3-phosphate catabolic process	biological_process	-1.51734	7	0.0219338	GPD1L	ENSG00000152642	0.34933	-1.51734	down
GO:0035284	brain segmentation	biological_process	1.52207	10	0.0219338	EGR2	ENSG00000122877	2.87203	1.52207	up
GO:0005944	phosphatidylinositol 3-kinase complex, class IB	cellular_component	-1.07172	13	0.0219338	PIK3R5	ENSG00000141506	0.475752	-1.07172	down
GO:0033563	dorsal/ventral axon guidance	biological_process	-1.46702	8	0.0219338	SLIT1	ENSG00000187122	0.361729	-1.46702	down
GO:0038109	Kit signaling pathway	biological_process	1.4741	10	0.0219338	FER	ENSG00000151422	2.77811	1.4741	up
GO:0033007	negative regulation of mast cell activation involved in immune response	biological_process	1.4741	10	0.0219338	FER	ENSG00000151422	2.77811	1.4741	up
GO:0038064	collagen receptor activity	molecular_function	-1.0283	6	0.0219338	ITGA2	ENSG00000164171	0.490288	-1.0283	down
GO:0072104	glomerular capillary formation	biological_process	-1.65526	13	0.0219338	BMP4	ENSG00000125378	0.317482	-1.65526	down
GO:0010848	regulation of chromatin disassembly	biological_process	1.02967	9	0.0219338	MAP1S	ENSG00000130479	2.04156	1.02967	up
GO:0072125	negative regulation of glomerular mesangial cell proliferation	biological_process	-1.65526	7	0.0219338	BMP4	ENSG00000125378	0.317482	-1.65526	down
GO:0006971	hypotonic response	biological_process	-1.0283	6	0.0219338	ITGA2	ENSG00000164171	0.490288	-1.0283	down
GO:0072210	metanephric nephron development	biological_process	-1.37671	11	0.0219338	WNT4	ENSG00000162552	0.385097	-1.37671	down
GO:0072033	renal vesicle formation	biological_process	-1.37671	13	0.0219338	WNT4	ENSG00000162552	0.385097	-1.37671	down
GO:0003130	BMP signaling pathway involved in heart induction	biological_process	-1.65526	15	0.0219338	BMP4	ENSG00000125378	0.317482	-1.65526	down
GO:0060502	epithelial cell proliferation involved in lung morphogenesis	biological_process	-1.65526	10	0.0219338	BMP4	ENSG00000125378	0.317482	-1.65526	down
GO:0003968	RNA-directed 5'-3' RNA polymerase activity	molecular_function	1.23959	8	0.0219338	POLR2A	ENSG00000181222	2.36132	1.23959	up
GO:0050794	regulation of cellular process	biological_process	1.05961	4	0.0219338	WNK4	ENSG00000126562	2.08437	1.05961	up
GO:0018158	protein oxidation	biological_process	-1.48115	8	0.0219338	GPX1	ENSG00000233276	0.358203	-1.48115	down
GO:0071506	cellular response to mycophenolic acid	biological_process	1.34359	7	0.0219338	EGR1	ENSG00000120738	2.53783	1.34359	up
GO:0035870	dITP diphosphatase activity	molecular_function	1.69534	9	0.0219338	NUDT16	ENSG00000198585	3.23854	1.69534	up
GO:0050968	detection of chemical stimulus involved in sensory perception of pain	biological_process	1.02007	10	0.0219338	ASIC3	ENSG00000213199	2.02802	1.02007	up
GO:1902895	positive regulation of pri-miRNA transcription from RNA polymerase II promoter	biological_process	-1.65526	14	0.022131	BMP4	ENSG00000125378	0.317482	-1.65526	down
GO:1902895	positive regulation of pri-miRNA transcription from RNA polymerase II promoter	biological_process	1.24062	14	0.022131	FOS	ENSG00000170345	2.363	1.24062	up
GO:0005248	voltage-gated sodium channel activity	molecular_function	-1.01486	11	0.022131	CACNA1I	ENSG00000100346	0.494875	-1.01486	down
GO:0005248	voltage-gated sodium channel activity	molecular_function	-1.01185	11	0.022131	SCN8A	ENSG00000196876	0.495909	-1.01185	down
GO:0031674	I band	cellular_component	1.00717	12	0.022131	ANKRD2	ENSG00000165887	2.00996	1.00717	up
GO:0031674	I band	cellular_component	1.7785	12	0.022131	TCAP	ENSG00000173991	3.43068	1.7785	up
GO:0000979	RNA polymerase II core promoter sequence-specific DNA binding	molecular_function	1.24062	11	0.022752	FOS	ENSG00000170345	2.363	1.24062	up
GO:0000979	RNA polymerase II core promoter sequence-specific DNA binding	molecular_function	-1.66106	11	0.022752	HNF4A	ENSG00000101076	0.316207	-1.66106	down
GO:0000979	RNA polymerase II core promoter sequence-specific DNA binding	molecular_function	1.16142	11	0.022752	NR4A2	ENSG00000153234	2.23677	1.16142	up
GO:0009612	response to mechanical stimulus	biological_process	1.02007	5	0.0238497	ASIC3	ENSG00000213199	2.02802	1.02007	up
GO:0009612	response to mechanical stimulus	biological_process	1.464	5	0.0238497	FOSB	ENSG00000125740	2.75871	1.464	up
GO:0009612	response to mechanical stimulus	biological_process	1.24062	5	0.0238497	FOS	ENSG00000170345	2.363	1.24062	up
GO:0045815	positive regulation of gene expression, epigenetic	biological_process	1.00193	9	0.0238497	HIST1H3E	ENSG00000274750	2.00268	1.00193	up
GO:0045815	positive regulation of gene expression, epigenetic	biological_process	1.28984	9	0.0238497	HIST1H3H	ENSG00000278828	2.44501	1.28984	up
GO:0045815	positive regulation of gene expression, epigenetic	biological_process	1.25796	9	0.0238497	HIST1H4I	ENSG00000276180	2.39158	1.25796	up
GO:0031295	T cell costimulation	biological_process	1.4492	5	0.0238497	GRB2	ENSG00000177885	2.73056	1.4492	up
GO:0031295	T cell costimulation	biological_process	-1.01386	5	0.0238497	HLA-DRA	ENSG00000204287	0.495219	-1.01386	down
GO:0031295	T cell costimulation	biological_process	1.46912	5	0.0238497	KLRK1	ENSG00000213809	2.76852	1.46912	up
GO:0043278	response to morphine	biological_process	1.464	8	0.0241701	FOSB	ENSG00000125740	2.75871	1.464	up
GO:0043278	response to morphine	biological_process	1.18174	8	0.0241701	MDM2	ENSG00000135679	2.2685	1.18174	up
GO:0030666	endocytic vesicle membrane	cellular_component	-1.01386	12	0.0249757	HLA-DRA	ENSG00000204287	0.495219	-1.01386	down
GO:0030666	endocytic vesicle membrane	cellular_component	1.18174	12	0.0249757	MDM2	ENSG00000135679	2.2685	1.18174	up
GO:0030666	endocytic vesicle membrane	cellular_component	-1.37671	12	0.0249757	WNT4	ENSG00000162552	0.385097	-1.37671	down
GO:0003712	transcription cofactor activity	molecular_function	1.00717	5	0.0261299	ANKRD2	ENSG00000165887	2.00996	1.00717	up
GO:0003712	transcription cofactor activity	molecular_function	1.08204	5	0.0261299	CREBBP	ENSG00000005339	2.11703	1.08204	up
GO:0003712	transcription cofactor activity	molecular_function	1.26806	5	0.0261299	MXD1	ENSG00000059728	2.40837	1.26806	up
GO:0060976	coronary vasculature development	biological_process	-1.65526	9	0.026283	BMP4	ENSG00000125378	0.317482	-1.65526	down
GO:0060976	coronary vasculature development	biological_process	1.08581	9	0.026283	PRDM1	ENSG00000057657	2.12256	1.08581	up
GO:0002027	regulation of heart rate	biological_process	-1.51734	10	0.026283	GPD1L	ENSG00000152642	0.34933	-1.51734	down
GO:0002027	regulation of heart rate	biological_process	1.18174	10	0.026283	MDM2	ENSG00000135679	2.2685	1.18174	up
GO:0055088	lipid homeostasis	biological_process	-1.66106	7	0.026283	HNF4A	ENSG00000101076	0.316207	-1.66106	down
GO:0055088	lipid homeostasis	biological_process	1.14966	7	0.026283	IRS2	ENSG00000185950	2.21862	1.14966	up
GO:0019228	neuronal action potential	biological_process	-1.01486	7	0.026283	CACNA1I	ENSG00000100346	0.494875	-1.01486	down
GO:0019228	neuronal action potential	biological_process	-1.01185	7	0.026283	SCN8A	ENSG00000196876	0.495909	-1.01185	down
GO:0048754	branching morphogenesis of an epithelial tube	biological_process	-1.65526	7	0.026283	BMP4	ENSG00000125378	0.317482	-1.65526	down
GO:0048754	branching morphogenesis of an epithelial tube	biological_process	-1.37671	7	0.026283	WNT4	ENSG00000162552	0.385097	-1.37671	down
GO:0035035	histone acetyltransferase binding	molecular_function	1.34359	6	0.0284678	EGR1	ENSG00000120738	2.53783	1.34359	up
GO:0035035	histone acetyltransferase binding	molecular_function	2.59086	6	0.0284678	NR4A3	ENSG00000119508	6.02458	2.59086	up
GO:0034612	response to tumor necrosis factor	biological_process	1.16247	7	0.0284678	ADAMTS13	ENSG00000160323	2.2384	1.16247	up
GO:0034612	response to tumor necrosis factor	biological_process	-1.36038	7	0.0284678	TRIM32	ENSG00000119401	0.389479	-1.36038	down
GO:0016233	telomere capping	biological_process	1.25796	10	0.0284678	HIST1H4I	ENSG00000276180	2.39158	1.25796	up
GO:0016233	telomere capping	biological_process	-1.80346	10	0.0284678	TEN1	ENSG00000257949	0.286486	-1.80346	down
GO:0071480	cellular response to gamma radiation	biological_process	1.34359	8	0.0284678	EGR1	ENSG00000120738	2.53783	1.34359	up
GO:0071480	cellular response to gamma radiation	biological_process	1.18174	8	0.0284678	MDM2	ENSG00000135679	2.2685	1.18174	up
GO:0009967	positive regulation of signal transduction	biological_process	1.4492	8	0.0285229	GRB2	ENSG00000177885	2.73056	1.4492	up
GO:0009967	positive regulation of signal transduction	biological_process	-1.01739	8	0.0285229	HSH2D	ENSG00000196684	0.494009	-1.01739	down
GO:0009967	positive regulation of signal transduction	biological_process	1.0054	8	0.0285229	SOCS2	ENSG00000120833	2.0075	1.0054	up
GO:0044212	transcription regulatory region DNA binding	molecular_function	1.29723	8	0.029655	ATF3	ENSG00000162772	2.45757	1.29723	up
GO:0044212	transcription regulatory region DNA binding	molecular_function	1.34359	8	0.029655	EGR1	ENSG00000120738	2.53783	1.34359	up
GO:0044212	transcription regulatory region DNA binding	molecular_function	1.52207	8	0.029655	EGR2	ENSG00000122877	2.87203	1.52207	up
GO:0044212	transcription regulatory region DNA binding	molecular_function	1.24062	8	0.029655	FOS	ENSG00000170345	2.363	1.24062	up
GO:0044212	transcription regulatory region DNA binding	molecular_function	-1.66106	8	0.029655	HNF4A	ENSG00000101076	0.316207	-1.66106	down
GO:0044212	transcription regulatory region DNA binding	molecular_function	1.1915	8	0.029655	IKZF2	ENSG00000030419	2.28389	1.1915	up
GO:0009749	response to glucose	biological_process	1.34359	9	0.0297617	EGR1	ENSG00000120738	2.53783	1.34359	up
GO:0009749	response to glucose	biological_process	-1.66106	9	0.0297617	HNF4A	ENSG00000101076	0.316207	-1.66106	down
GO:0009749	response to glucose	biological_process	1.14966	9	0.0297617	IRS2	ENSG00000185950	2.21862	1.14966	up
GO:0034220	ion transmembrane transport	biological_process	1.02007	6	0.0302503	ASIC3	ENSG00000213199	2.02802	1.02007	up
GO:0034220	ion transmembrane transport	biological_process	1.95765	6	0.0302503	ATP6V0E2	ENSG00000171130	3.8843	1.95765	up
GO:0034220	ion transmembrane transport	biological_process	1.33151	6	0.0302503	ATP6V1C2	ENSG00000143882	2.51666	1.33151	up
GO:0034220	ion transmembrane transport	biological_process	-1.16231	6	0.0302503	CLCN5	ENSG00000171365	0.446796	-1.16231	down
GO:0034220	ion transmembrane transport	biological_process	-1.00168	6	0.0302503	FXYD6	ENSG00000137726	0.499419	-1.00168	down
GO:0034220	ion transmembrane transport	biological_process	-1.01185	6	0.0302503	SCN8A	ENSG00000196876	0.495909	-1.01185	down
GO:0051090	regulation of sequence-specific DNA binding transcription factor activity	biological_process	1.10565	12	0.0307227	C3orf33	ENSG00000174928	2.15196	1.10565	up
GO:0051090	regulation of sequence-specific DNA binding transcription factor activity	biological_process	1.24062	12	0.0307227	FOS	ENSG00000170345	2.363	1.24062	up
GO:0055007	cardiac muscle cell differentiation	biological_process	-1.65526	8	0.0307227	BMP4	ENSG00000125378	0.317482	-1.65526	down
GO:0055007	cardiac muscle cell differentiation	biological_process	1.12517	8	0.0307227	KDM6B	ENSG00000132510	2.18128	1.12517	up
GO:0090383	phagosome acidification	biological_process	1.95765	6	0.0307227	ATP6V0E2	ENSG00000171130	3.8843	1.95765	up
GO:0090383	phagosome acidification	biological_process	1.33151	6	0.0307227	ATP6V1C2	ENSG00000143882	2.51666	1.33151	up
GO:0015991	ATP hydrolysis coupled proton transport	biological_process	1.95765	11	0.0307227	ATP6V0E2	ENSG00000171130	3.8843	1.95765	up
GO:0015991	ATP hydrolysis coupled proton transport	biological_process	1.33151	11	0.0307227	ATP6V1C2	ENSG00000143882	2.51666	1.33151	up
GO:0086010	membrane depolarization during action potential	biological_process	-1.01486	7	0.0307227	CACNA1I	ENSG00000100346	0.494875	-1.01486	down
GO:0086010	membrane depolarization during action potential	biological_process	-1.01185	7	0.0307227	SCN8A	ENSG00000196876	0.495909	-1.01185	down
GO:1990879	CST complex	NA	-1.80346	NA	0.0327206	TEN1	ENSG00000257949	0.286486	-1.80346	down
GO:0009331	glycerol-3-phosphate dehydrogenase complex	cellular_component	-1.51734	9	0.0327206	GPD1L	ENSG00000152642	0.34933	-1.51734	down
GO:0010159	specification of animal organ position	biological_process	-1.65526	8	0.0327206	BMP4	ENSG00000125378	0.317482	-1.65526	down
GO:0005971	ribonucleoside-diphosphate reductase complex	cellular_component	2.00928	9	0.0327206	AC007240.1	ENSG00000284681	4.0258	2.00928	up
GO:0044736	acid-sensing ion channel activity	molecular_function	1.02007	11	0.0327206	ASIC3	ENSG00000213199	2.02802	1.02007	up
GO:0038065	collagen-activated signaling pathway	biological_process	-1.0283	8	0.0327206	ITGA2	ENSG00000164171	0.490288	-1.0283	down
GO:0008296	3'-5'-exodeoxyribonuclease activity	molecular_function	1.42365	10	0.0327206	TREX1	ENSG00000213689	2.68263	1.42365	up
GO:0004534	5'-3' exoribonuclease activity	molecular_function	1.49417	10	0.0327206	DCP2	ENSG00000172795	2.81701	1.49417	up
GO:0051964	negative regulation of synapse assembly	biological_process	-1.46702	8	0.0327206	SLIT1	ENSG00000187122	0.361729	-1.46702	down
GO:0060197	cloacal septation	biological_process	-1.65526	10	0.0327206	BMP4	ENSG00000125378	0.317482	-1.65526	down
GO:0060438	trachea development	biological_process	-1.65526	8	0.0327206	BMP4	ENSG00000125378	0.317482	-1.65526	down
GO:0072161	mesenchymal cell differentiation involved in kidney development	biological_process	-1.65526	10	0.0327206	BMP4	ENSG00000125378	0.317482	-1.65526	down
GO:0060686	negative regulation of prostatic bud formation	biological_process	-1.65526	11	0.0327206	BMP4	ENSG00000125378	0.317482	-1.65526	down
GO:0072138	mesenchymal cell proliferation involved in ureteric bud development	biological_process	-1.65526	8	0.0327206	BMP4	ENSG00000125378	0.317482	-1.65526	down
GO:1903208	negative regulation of hydrogen peroxide-induced neuron death	biological_process	2.59086	10	0.0327206	NR4A3	ENSG00000119508	6.02458	2.59086	up
GO:0006591	ornithine metabolic process	biological_process	-1.66106	8	0.0327206	HNF4A	ENSG00000101076	0.316207	-1.66106	down
GO:0000293	ferric-chelate reductase activity	molecular_function	-1.62579	7	0.0327206	CYBRD1	ENSG00000071967	0.324032	-1.62579	down
GO:0045836	positive regulation of meiotic nuclear division	biological_process	-1.37671	7	0.0327206	WNT4	ENSG00000162552	0.385097	-1.37671	down
GO:0001573	ganglioside metabolic process	biological_process	1.05179	8	0.0327206	ITGB8	ENSG00000105855	2.0731	1.05179	up
GO:0043227	membrane-bounded organelle	cellular_component	-1.01886	4	0.0327206	NAPEPLD	ENSG00000161048	0.493505	-1.01886	down
GO:0002503	peptide antigen assembly with MHC class II protein complex	biological_process	-1.01386	7	0.0327206	HLA-DRA	ENSG00000204287	0.495219	-1.01386	down
GO:0046886	positive regulation of hormone biosynthetic process	biological_process	1.34359	7	0.0327206	EGR1	ENSG00000120738	2.53783	1.34359	up
GO:0060492	lung induction	biological_process	-1.66336	10	0.0327206	WNT2B	ENSG00000134245	0.315703	-1.66336	down
GO:0035993	deltoid tuberosity development	biological_process	-1.65526	9	0.0327206	BMP4	ENSG00000125378	0.317482	-1.65526	down
GO:0042625	ATPase coupled ion transmembrane transporter activity	molecular_function	1.95765	13	0.0327206	ATP6V0E2	ENSG00000171130	3.8843	1.95765	up
GO:0034666	integrin alpha2-beta1 complex	cellular_component	-1.0283	9	0.0327206	ITGA2	ENSG00000164171	0.490288	-1.0283	down
GO:0070573	metallodipeptidase activity	molecular_function	-1.39398	9	0.0327206	CPQ	ENSG00000104324	0.380513	-1.39398	down
GO:0007500	mesodermal cell fate determination	biological_process	-1.65526	7	0.0327206	BMP4	ENSG00000125378	0.317482	-1.65526	down
GO:1990785	response to water-immersion restraint stress	NA	1.18174	NA	0.0327206	MDM2	ENSG00000135679	2.2685	1.18174	up
GO:0060129	thyroid-stimulating hormone-secreting cell differentiation	biological_process	-1.37671	10	0.0327206	WNT4	ENSG00000162552	0.385097	-1.37671	down
GO:0060126	somatotropin secreting cell differentiation	biological_process	-1.37671	7	0.0327206	WNT4	ENSG00000162552	0.385097	-1.37671	down
GO:0022029	telencephalon cell migration	biological_process	-1.46702	9	0.0327206	SLIT1	ENSG00000187122	0.361729	-1.46702	down
GO:0071494	cellular response to UV-C	biological_process	1.18174	9	0.0327206	MDM2	ENSG00000135679	2.2685	1.18174	up
GO:0035995	detection of muscle stretch	biological_process	1.7785	7	0.0327206	TCAP	ENSG00000173991	3.43068	1.7785	up
GO:0061044	negative regulation of vascular wound healing	biological_process	1.11803	14	0.0327206	SERPINE1	ENSG00000106366	2.17051	1.11803	up
GO:2000291	regulation of myoblast proliferation	biological_process	1.00717	6	0.0327206	ANKRD2	ENSG00000165887	2.00996	1.00717	up
GO:0061205	paramesonephric duct development	biological_process	-1.37671	5	0.0327206	WNT4	ENSG00000162552	0.385097	-1.37671	down
GO:0000221	vacuolar proton-transporting V-type ATPase, V1 domain	cellular_component	1.33151	11	0.0327206	ATP6V1C2	ENSG00000143882	2.51666	1.33151	up
GO:0032765	positive regulation of mast cell cytokine production	biological_process	2.59086	10	0.0327206	NR4A3	ENSG00000119508	6.02458	2.59086	up
GO:1903984	positive regulation of TRAIL-activated apoptotic signaling pathway	NA	1.29723	NA	0.0327206	ATF3	ENSG00000162772	2.45757	1.29723	up
GO:0072717	cellular response to actinomycin D	biological_process	1.18174	9	0.0327206	MDM2	ENSG00000135679	2.2685	1.18174	up
GO:0001838	embryonic epithelial tube formation	biological_process	-1.37671	9	0.0327206	WNT4	ENSG00000162552	0.385097	-1.37671	down
GO:0051971	positive regulation of transmission of nerve impulse	biological_process	-1.0283	8	0.0327206	ITGA2	ENSG00000164171	0.490288	-1.0283	down
GO:0008332	low voltage-gated calcium channel activity	molecular_function	-1.01486	12	0.0327206	CACNA1I	ENSG00000100346	0.494875	-1.01486	down
GO:0060688	regulation of morphogenesis of a branching structure	biological_process	-1.65526	6	0.0327206	BMP4	ENSG00000125378	0.317482	-1.65526	down
GO:0061035	regulation of cartilage development	biological_process	-1.65526	9	0.0327206	BMP4	ENSG00000125378	0.317482	-1.65526	down
GO:0061184	positive regulation of dermatome development	biological_process	-1.37671	8	0.0327206	WNT4	ENSG00000162552	0.385097	-1.37671	down
GO:0032962	positive regulation of inositol trisphosphate biosynthetic process	biological_process	-2.77136	9	0.0327206	HRH1	ENSG00000196639	0.146467	-2.77136	down
GO:0060011	Sertoli cell proliferation	biological_process	1.74903	5	0.0327206	BCL2L2	ENSG00000129473	3.36134	1.74903	up
GO:0030241	skeletal muscle myosin thick filament assembly	biological_process	1.7785	10	0.0327206	TCAP	ENSG00000173991	3.43068	1.7785	up
GO:0002309	T cell proliferation involved in immune response	biological_process	-1.24645	9	0.0327206	TNFSF18	ENSG00000120337	0.421484	-1.24645	down
GO:0072193	ureter smooth muscle cell differentiation	biological_process	-1.65526	9	0.0327206	BMP4	ENSG00000125378	0.317482	-1.65526	down
GO:0005863	striated muscle myosin thick filament	cellular_component	-1.36038	12	0.0327206	TRIM32	ENSG00000119401	0.389479	-1.36038	down
GO:1900625	positive regulation of monocyte aggregation	biological_process	2.59086	8	0.0327206	NR4A3	ENSG00000119508	6.02458	2.59086	up
GO:0071630	ubiquitin-dependent catabolism of misfolded proteins by nucleus-associated proteasome	biological_process	1.01516	11	0.0327206	KLHL15	ENSG00000174010	2.02112	1.01516	up
GO:0044729	hemi-methylated DNA-binding	molecular_function	1.34359	9	0.0327206	EGR1	ENSG00000120738	2.53783	1.34359	up
GO:0072034	renal vesicle induction	biological_process	-1.37671	9	0.0327206	WNT4	ENSG00000162552	0.385097	-1.37671	down
GO:0018076	N-terminal peptidyl-lysine acetylation	biological_process	1.08204	11	0.0327206	CREBBP	ENSG00000005339	2.11703	1.08204	up
GO:0048769	sarcomerogenesis	biological_process	1.7785	9	0.0327206	TCAP	ENSG00000173991	3.43068	1.7785	up
GO:0050974	detection of mechanical stimulus involved in sensory perception	biological_process	1.02007	9	0.0327206	ASIC3	ENSG00000213199	2.02802	1.02007	up
GO:0005102	receptor binding	molecular_function	1.50734	5	0.0330325	CXCL1	ENSG00000163739	2.84285	1.50734	up
GO:0005102	receptor binding	molecular_function	-1.66106	5	0.0330325	HNF4A	ENSG00000101076	0.316207	-1.66106	down
GO:0005102	receptor binding	molecular_function	1.05179	5	0.0330325	ITGB8	ENSG00000105855	2.0731	1.05179	up
GO:0005102	receptor binding	molecular_function	1.09488	5	0.0330325	NECTIN4	ENSG00000143217	2.13595	1.09488	up
GO:0005102	receptor binding	molecular_function	1.11803	5	0.0330325	SERPINE1	ENSG00000106366	2.17051	1.11803	up
GO:0005102	receptor binding	molecular_function	-1.24645	5	0.0330325	TNFSF18	ENSG00000120337	0.421484	-1.24645	down
GO:0005102	receptor binding	molecular_function	-1.66336	5	0.0330325	WNT2B	ENSG00000134245	0.315703	-1.66336	down
GO:0005102	receptor binding	molecular_function	-1.37671	5	0.0330325	WNT4	ENSG00000162552	0.385097	-1.37671	down
GO:0008135	translation factor activity, RNA binding	molecular_function	1.60848	7	0.0330459	CPEB2	ENSG00000137449	3.04931	1.60848	up
GO:0008135	translation factor activity, RNA binding	molecular_function	1.02702	7	0.0330459	CPEB3	ENSG00000107864	2.03781	1.02702	up
GO:0043388	positive regulation of DNA binding	biological_process	1.03303	7	0.0330459	HIPK2	ENSG00000064393	2.04632	1.03303	up
GO:0043388	positive regulation of DNA binding	biological_process	-1.0283	7	0.0330459	ITGA2	ENSG00000164171	0.490288	-1.0283	down
GO:0003281	ventricular septum development	biological_process	1.18174	11	0.0330459	MDM2	ENSG00000135679	2.2685	1.18174	up
GO:0003281	ventricular septum development	biological_process	1.08581	11	0.0330459	PRDM1	ENSG00000057657	2.12256	1.08581	up
GO:0030182	neuron differentiation	biological_process	1.03303	9	0.0334958	HIPK2	ENSG00000064393	2.04632	1.03303	up
GO:0030182	neuron differentiation	biological_process	1.16142	9	0.0334958	NR4A2	ENSG00000153234	2.23677	1.16142	up
GO:0030182	neuron differentiation	biological_process	-1.66336	9	0.0334958	WNT2B	ENSG00000134245	0.315703	-1.66336	down
GO:0030182	neuron differentiation	biological_process	-1.37671	9	0.0334958	WNT4	ENSG00000162552	0.385097	-1.37671	down
GO:0008283	cell proliferation	biological_process	1.50734	4	0.0340321	CXCL1	ENSG00000163739	2.84285	1.50734	up
GO:0008283	cell proliferation	biological_process	1.4741	4	0.0340321	FER	ENSG00000151422	2.77811	1.4741	up
GO:0008283	cell proliferation	biological_process	-1.48115	4	0.0340321	GPX1	ENSG00000233276	0.358203	-1.48115	down
GO:0008283	cell proliferation	biological_process	1.14966	4	0.0340321	IRS2	ENSG00000185950	2.21862	1.14966	up
GO:0008283	cell proliferation	biological_process	-1.0283	4	0.0340321	ITGA2	ENSG00000164171	0.490288	-1.0283	down
GO:0008283	cell proliferation	biological_process	1.26806	4	0.0340321	MXD1	ENSG00000059728	2.40837	1.26806	up
GO:0008283	cell proliferation	biological_process	1.04293	4	0.0340321	TACC2	ENSG00000138162	2.0604	1.04293	up
GO:0008283	cell proliferation	biological_process	1.03592	4	0.0340321	ZFP36L2	ENSG00000152518	2.05043	1.03592	up
GO:0032868	response to insulin	biological_process	1.34359	7	0.0349964	EGR1	ENSG00000120738	2.53783	1.34359	up
GO:0032868	response to insulin	biological_process	1.52207	7	0.0349964	EGR2	ENSG00000122877	2.87203	1.52207	up
GO:0032868	response to insulin	biological_process	1.66503	7	0.0349964	VGF	ENSG00000128564	3.17121	1.66503	up
GO:0016567	protein ubiquitination	biological_process	-1.52116	10	0.0351214	AC007731.5	ENSG00000277971	0.348405	-1.52116	down
GO:0016567	protein ubiquitination	biological_process	1.55062	10	0.0351214	HIST1H2BC	ENSG00000180596	2.92943	1.55062	up
GO:0016567	protein ubiquitination	biological_process	1.32187	10	0.0351214	HIST1H2BD	ENSG00000158373	2.49989	1.32187	up
GO:0016567	protein ubiquitination	biological_process	1.81125	10	0.0351214	HIST1H2BJ	ENSG00000124635	3.50946	1.81125	up
GO:0016567	protein ubiquitination	biological_process	1.21499	10	0.0351214	HIST1H2BK	ENSG00000197903	2.32139	1.21499	up
GO:0016567	protein ubiquitination	biological_process	1.45543	10	0.0351214	HIST1H2BN	ENSG00000233822	2.74239	1.45543	up
GO:0016567	protein ubiquitination	biological_process	1.01516	10	0.0351214	KLHL15	ENSG00000174010	2.02112	1.01516	up
GO:0016567	protein ubiquitination	biological_process	1.18174	10	0.0351214	MDM2	ENSG00000135679	2.2685	1.18174	up
GO:0016567	protein ubiquitination	biological_process	1.16457	10	0.0351214	RC3H1	ENSG00000135870	2.24166	1.16457	up
GO:0016567	protein ubiquitination	biological_process	1.0054	10	0.0351214	SOCS2	ENSG00000120833	2.0075	1.0054	up
GO:0016567	protein ubiquitination	biological_process	-1.36038	10	0.0351214	TRIM32	ENSG00000119401	0.389479	-1.36038	down
GO:0017080	sodium channel regulator activity	molecular_function	-1.00168	4	0.0354357	FXYD6	ENSG00000137726	0.499419	-1.00168	down
GO:0017080	sodium channel regulator activity	molecular_function	-1.51734	4	0.0354357	GPD1L	ENSG00000152642	0.34933	-1.51734	down
GO:0014065	phosphatidylinositol 3-kinase signaling	biological_process	-2.62845	10	0.0354357	PIK3R2	ENSG00000105647	0.161718	-2.62845	down
GO:0014065	phosphatidylinositol 3-kinase signaling	biological_process	-1.07172	10	0.0354357	PIK3R5	ENSG00000141506	0.475752	-1.07172	down
GO:0033077	T cell differentiation in thymus	biological_process	-1.37671	10	0.0354357	WNT4	ENSG00000162552	0.385097	-1.37671	down
GO:0033077	T cell differentiation in thymus	biological_process	1.03592	10	0.0354357	ZFP36L2	ENSG00000152518	2.05043	1.03592	up
GO:0050434	positive regulation of viral transcription	biological_process	1.3595	11	0.0354357	MDFIC	ENSG00000135272	2.56597	1.3595	up
GO:0050434	positive regulation of viral transcription	biological_process	1.23959	11	0.0354357	POLR2A	ENSG00000181222	2.36132	1.23959	up
GO:0007596	blood coagulation	biological_process	1.16247	6	0.0361171	ADAMTS13	ENSG00000160323	2.2384	1.16247	up
GO:0007596	blood coagulation	biological_process	1.00193	6	0.0361171	HIST1H3E	ENSG00000274750	2.00268	1.00193	up
GO:0007596	blood coagulation	biological_process	1.28984	6	0.0361171	HIST1H3H	ENSG00000278828	2.44501	1.28984	up
GO:0007596	blood coagulation	biological_process	-1.66106	6	0.0361171	HNF4A	ENSG00000101076	0.316207	-1.66106	down
GO:0007596	blood coagulation	biological_process	-1.0283	6	0.0361171	ITGA2	ENSG00000164171	0.490288	-1.0283	down
GO:0019903	protein phosphatase binding	molecular_function	1.4492	7	0.0363745	GRB2	ENSG00000177885	2.73056	1.4492	up
GO:0019903	protein phosphatase binding	molecular_function	1.14966	7	0.0363745	IRS2	ENSG00000185950	2.21862	1.14966	up
GO:0019903	protein phosphatase binding	molecular_function	-2.62845	7	0.0363745	PIK3R2	ENSG00000105647	0.161718	-2.62845	down
GO:0045666	positive regulation of neuron differentiation	biological_process	-1.65526	11	0.0377803	BMP4	ENSG00000125378	0.317482	-1.65526	down
GO:0045666	positive regulation of neuron differentiation	biological_process	1.0054	11	0.0377803	SOCS2	ENSG00000120833	2.0075	1.0054	up
GO:0045666	positive regulation of neuron differentiation	biological_process	-1.36038	11	0.0377803	TRIM32	ENSG00000119401	0.389479	-1.36038	down
GO:0001656	metanephros development	biological_process	-1.65526	10	0.0378903	BMP4	ENSG00000125378	0.317482	-1.65526	down
GO:0001656	metanephros development	biological_process	-1.37671	10	0.0378903	WNT4	ENSG00000162552	0.385097	-1.37671	down
GO:1990841	promoter-specific chromatin binding	NA	1.34359	NA	0.0378903	EGR1	ENSG00000120738	2.53783	1.34359	up
GO:1990841	promoter-specific chromatin binding	NA	1.08581	NA	0.0378903	PRDM1	ENSG00000057657	2.12256	1.08581	up
GO:0007281	germ cell development	biological_process	-1.65526	6	0.0378903	BMP4	ENSG00000125378	0.317482	-1.65526	down
GO:0007281	germ cell development	biological_process	1.08581	6	0.0378903	PRDM1	ENSG00000057657	2.12256	1.08581	up
GO:0008305	integrin complex	cellular_component	-1.0283	8	0.0378903	ITGA2	ENSG00000164171	0.490288	-1.0283	down
GO:0008305	integrin complex	cellular_component	1.05179	8	0.0378903	ITGB8	ENSG00000105855	2.0731	1.05179	up
GO:0016032	viral process	biological_process	1.08204	5	0.0382611	CREBBP	ENSG00000005339	2.11703	1.08204	up
GO:0016032	viral process	biological_process	-1.68518	5	0.0382611	FAM111A	ENSG00000166801	0.310964	-1.68518	down
GO:0016032	viral process	biological_process	1.4492	5	0.0382611	GRB2	ENSG00000177885	2.73056	1.4492	up
GO:0016032	viral process	biological_process	-1.01386	5	0.0382611	HLA-DRA	ENSG00000204287	0.495219	-1.01386	down
GO:0016032	viral process	biological_process	-1.0283	5	0.0382611	ITGA2	ENSG00000164171	0.490288	-1.0283	down
GO:0016032	viral process	biological_process	1.3595	5	0.0382611	MDFIC	ENSG00000135272	2.56597	1.3595	up
GO:0016032	viral process	biological_process	1.18174	5	0.0382611	MDM2	ENSG00000135679	2.2685	1.18174	up
GO:0016032	viral process	biological_process	2.69496	5	0.0382611	MMP1	ENSG00000196611	6.47536	2.69496	up
GO:0016032	viral process	biological_process	1.09488	5	0.0382611	NECTIN4	ENSG00000143217	2.13595	1.09488	up
GO:0043565	sequence-specific DNA binding	molecular_function	1.34359	7	0.038452	EGR1	ENSG00000120738	2.53783	1.34359	up
GO:0043565	sequence-specific DNA binding	molecular_function	1.464	7	0.038452	FOSB	ENSG00000125740	2.75871	1.464	up
GO:0043565	sequence-specific DNA binding	molecular_function	1.24062	7	0.038452	FOS	ENSG00000170345	2.363	1.24062	up
GO:0043565	sequence-specific DNA binding	molecular_function	-1.66106	7	0.038452	HNF4A	ENSG00000101076	0.316207	-1.66106	down
GO:0043565	sequence-specific DNA binding	molecular_function	-1.03604	7	0.038452	HOXC4	ENSG00000198353	0.487666	-1.03604	down
GO:0043565	sequence-specific DNA binding	molecular_function	1.12517	7	0.038452	KDM6B	ENSG00000132510	2.18128	1.12517	up
GO:0043565	sequence-specific DNA binding	molecular_function	1.16142	7	0.038452	NR4A2	ENSG00000153234	2.23677	1.16142	up
GO:0043565	sequence-specific DNA binding	molecular_function	2.59086	7	0.038452	NR4A3	ENSG00000119508	6.02458	2.59086	up
GO:0043565	sequence-specific DNA binding	molecular_function	1.08581	7	0.038452	PRDM1	ENSG00000057657	2.12256	1.08581	up
GO:0043565	sequence-specific DNA binding	molecular_function	1.03871	7	0.038452	TSN	ENSG00000211460	2.05439	1.03871	up
GO:0001078	transcriptional repressor activity, RNA polymerase II core promoter proximal region sequence-specific binding	molecular_function	1.29723	7	0.0395186	ATF3	ENSG00000162772	2.45757	1.29723	up
GO:0001078	transcriptional repressor activity, RNA polymerase II core promoter proximal region sequence-specific binding	molecular_function	1.08204	7	0.0395186	CREBBP	ENSG00000005339	2.11703	1.08204	up
GO:0001078	transcriptional repressor activity, RNA polymerase II core promoter proximal region sequence-specific binding	molecular_function	1.26806	7	0.0395186	MXD1	ENSG00000059728	2.40837	1.26806	up
GO:0001078	transcriptional repressor activity, RNA polymerase II core promoter proximal region sequence-specific binding	molecular_function	1.08581	7	0.0395186	PRDM1	ENSG00000057657	2.12256	1.08581	up
GO:0097718	disordered domain specific binding	NA	1.74903	NA	0.0404079	BCL2L2	ENSG00000129473	3.36134	1.74903	up
GO:0097718	disordered domain specific binding	NA	1.18174	NA	0.0404079	MDM2	ENSG00000135679	2.2685	1.18174	up
GO:0005272	sodium channel activity	molecular_function	1.02007	10	0.0404079	ASIC3	ENSG00000213199	2.02802	1.02007	up
GO:0005272	sodium channel activity	molecular_function	-1.01185	10	0.0404079	SCN8A	ENSG00000196876	0.495909	-1.01185	down
GO:1901216	positive regulation of neuron death	biological_process	1.34359	8	0.0404079	EGR1	ENSG00000120738	2.53783	1.34359	up
GO:1901216	positive regulation of neuron death	biological_process	1.24062	8	0.0404079	FOS	ENSG00000170345	2.363	1.24062	up
GO:0051216	cartilage development	biological_process	-1.65526	8	0.0406742	BMP4	ENSG00000125378	0.317482	-1.65526	down
GO:0051216	cartilage development	biological_process	-1.03604	8	0.0406742	HOXC4	ENSG00000198353	0.487666	-1.03604	down
GO:0051216	cartilage development	biological_process	1.05179	8	0.0406742	ITGB8	ENSG00000105855	2.0731	1.05179	up
GO:0010468	regulation of gene expression	biological_process	-1.65526	7	0.0410951	BMP4	ENSG00000125378	0.317482	-1.65526	down
GO:0010468	regulation of gene expression	biological_process	1.12517	7	0.0410951	KDM6B	ENSG00000132510	2.18128	1.12517	up
GO:0010468	regulation of gene expression	biological_process	1.18174	7	0.0410951	MDM2	ENSG00000135679	2.2685	1.18174	up
GO:0010468	regulation of gene expression	biological_process	1.16142	7	0.0410951	NR4A2	ENSG00000153234	2.23677	1.16142	up
GO:0010468	regulation of gene expression	biological_process	1.16457	7	0.0410951	RC3H1	ENSG00000135870	2.24166	1.16457	up
GO:0042393	histone binding	molecular_function	1.00193	5	0.0416547	HIST1H3E	ENSG00000274750	2.00268	1.00193	up
GO:0042393	histone binding	molecular_function	1.28984	5	0.0416547	HIST1H3H	ENSG00000278828	2.44501	1.28984	up
GO:0042393	histone binding	molecular_function	1.25796	5	0.0416547	HIST1H4I	ENSG00000276180	2.39158	1.25796	up
GO:0042393	histone binding	molecular_function	1.06262	5	0.0416547	HJURP	ENSG00000123485	2.08871	1.06262	up
GO:0038095	Fc-epsilon receptor signaling pathway	biological_process	1.4741	9	0.0427469	FER	ENSG00000151422	2.77811	1.4741	up
GO:0038095	Fc-epsilon receptor signaling pathway	biological_process	1.24062	9	0.0427469	FOS	ENSG00000170345	2.363	1.24062	up
GO:0038095	Fc-epsilon receptor signaling pathway	biological_process	1.4492	9	0.0427469	GRB2	ENSG00000177885	2.73056	1.4492	up
GO:0038095	Fc-epsilon receptor signaling pathway	biological_process	-2.62845	9	0.0427469	PIK3R2	ENSG00000105647	0.161718	-2.62845	down
GO:0010629	negative regulation of gene expression	biological_process	-1.65526	8	0.0428424	BMP4	ENSG00000125378	0.317482	-1.65526	down
GO:0010629	negative regulation of gene expression	biological_process	1.05179	8	0.0428424	ITGB8	ENSG00000105855	2.0731	1.05179	up
GO:0010629	negative regulation of gene expression	biological_process	1.18174	8	0.0428424	MDM2	ENSG00000135679	2.2685	1.18174	up
GO:0010629	negative regulation of gene expression	biological_process	1.08581	8	0.0428424	PRDM1	ENSG00000057657	2.12256	1.08581	up
GO:0010629	negative regulation of gene expression	biological_process	-1.37671	8	0.0428424	WNT4	ENSG00000162552	0.385097	-1.37671	down
GO:0048008	platelet-derived growth factor receptor signaling pathway	biological_process	1.4741	10	0.042987	FER	ENSG00000151422	2.77811	1.4741	up
GO:0048008	platelet-derived growth factor receptor signaling pathway	biological_process	-1.45849	10	0.042987	ZNF84	ENSG00000198040	0.363875	-1.45849	down
GO:0034614	cellular response to reactive oxygen species	biological_process	1.4741	7	0.042987	FER	ENSG00000151422	2.77811	1.4741	up
GO:0034614	cellular response to reactive oxygen species	biological_process	1.24062	7	0.042987	FOS	ENSG00000170345	2.363	1.24062	up
GO:0007588	excretion	biological_process	-1.16231	6	0.042987	CLCN5	ENSG00000171365	0.446796	-1.16231	down
GO:0007588	excretion	biological_process	1.24664	6	0.042987	NFAT5	ENSG00000102908	2.37289	1.24664	up
GO:0030501	positive regulation of bone mineralization	biological_process	-1.65526	8	0.042987	BMP4	ENSG00000125378	0.317482	-1.65526	down
GO:0030501	positive regulation of bone mineralization	biological_process	-1.37671	8	0.042987	WNT4	ENSG00000162552	0.385097	-1.37671	down
GO:0044344	cellular response to fibroblast growth factor stimulus	biological_process	1.60135	8	0.042987	EGR3	ENSG00000179388	3.03428	1.60135	up
GO:0044344	cellular response to fibroblast growth factor stimulus	biological_process	1.03592	8	0.042987	ZFP36L2	ENSG00000152518	2.05043	1.03592	up
GO:0008853	exodeoxyribonuclease III activity	molecular_function	1.42365	10	0.0433891	TREX1	ENSG00000213689	2.68263	1.42365	up
GO:0061470	T follicular helper cell differentiation	biological_process	1.16457	13	0.0433891	RC3H1	ENSG00000135870	2.24166	1.16457	up
GO:0030578	PML body organization	biological_process	1.03303	7	0.0433891	HIPK2	ENSG00000064393	2.04632	1.03303	up
GO:0086080	protein binding involved in heterotypic cell-cell adhesion	molecular_function	-1.13814	5	0.0433891	GLDN	ENSG00000186417	0.454344	-1.13814	down
GO:0071107	response to parathyroid hormone	biological_process	-1.0283	6	0.0433891	ITGA2	ENSG00000164171	0.490288	-1.0283	down
GO:0060393	regulation of pathway-restricted SMAD protein phosphorylation	biological_process	-1.65526	10	0.0433891	BMP4	ENSG00000125378	0.317482	-1.65526	down
GO:0070884	regulation of calcineurin-NFAT signaling cascade	biological_process	1.24664	11	0.0433891	NFAT5	ENSG00000102908	2.37289	1.24664	up
GO:0035426	extracellular matrix-cell signaling	biological_process	1.4741	6	0.0433891	FER	ENSG00000151422	2.77811	1.4741	up
GO:0044331	cell-cell adhesion mediated by cadherin	biological_process	1.4741	7	0.0433891	FER	ENSG00000151422	2.77811	1.4741	up
GO:0040023	establishment of nucleus localization	biological_process	-1.46702	6	0.0433891	SLIT1	ENSG00000187122	0.361729	-1.46702	down
GO:2000189	positive regulation of cholesterol homeostasis	biological_process	-1.66106	7	0.0433891	HNF4A	ENSG00000101076	0.316207	-1.66106	down
GO:0050801	ion homeostasis	biological_process	1.05961	7	0.0433891	WNK4	ENSG00000126562	2.08437	1.05961	up
GO:0071420	cellular response to histamine	biological_process	-2.77136	8	0.0433891	HRH1	ENSG00000196639	0.146467	-2.77136	down
GO:1902949	positive regulation of tau-protein kinase activity	biological_process	1.34359	12	0.0433891	EGR1	ENSG00000120738	2.53783	1.34359	up
GO:1901991	negative regulation of mitotic cell cycle phase transition	biological_process	1.03592	9	0.0433891	ZFP36L2	ENSG00000152518	2.05043	1.03592	up
GO:0010748	negative regulation of plasma membrane long-chain fatty acid transport	biological_process	1.14966	11	0.0433891	IRS2	ENSG00000185950	2.21862	1.14966	up
GO:0004634	phosphopyruvate hydratase activity	molecular_function	-2.14376	7	0.0433891	ENO4	ENSG00000188316	0.226289	-2.14376	down
GO:0004748	ribonucleoside-diphosphate reductase activity, thioredoxin disulfide as acceptor	molecular_function	2.00928	7	0.0433891	AC007240.1	ENSG00000284681	4.0258	2.00928	up
GO:0097413	Lewy body	cellular_component	-1.48115	8	0.0433891	GPX1	ENSG00000233276	0.358203	-1.48115	down
GO:0001842	neural fold formation	biological_process	-1.14299	12	0.0433891	OVOL2	ENSG00000125850	0.45282	-1.14299	down
GO:0016577	histone demethylation	biological_process	1.12517	10	0.0433891	KDM6B	ENSG00000132510	2.18128	1.12517	up
GO:0050265	RNA uridylyltransferase activity	molecular_function	1.01835	8	0.0433891	TUT1	ENSG00000149016	2.0256	1.01835	up
GO:0043587	tongue morphogenesis	biological_process	-1.011	10	0.0433891	KRT13	ENSG00000171401	0.496201	-1.011	down
GO:0001885	endothelial cell development	biological_process	-1.48115	9	0.0433891	GPX1	ENSG00000233276	0.358203	-1.48115	down
GO:0022028	tangential migration from the subventricular zone to the olfactory bulb	biological_process	-1.46702	10	0.0433891	SLIT1	ENSG00000187122	0.361729	-1.46702	down
GO:0007089	traversing start control point of mitotic cell cycle	biological_process	1.18174	11	0.0433891	MDM2	ENSG00000135679	2.2685	1.18174	up
GO:0006382	adenosine to inosine editing	biological_process	1.69534	11	0.0433891	NUDT16	ENSG00000198585	3.23854	1.69534	up
GO:0009263	deoxyribonucleotide biosynthetic process	biological_process	2.00928	10	0.0433891	AC007240.1	ENSG00000284681	4.0258	2.00928	up
GO:0035014	phosphatidylinositol 3-kinase regulator activity	molecular_function	-2.62845	5	0.0433891	PIK3R2	ENSG00000105647	0.161718	-2.62845	down
GO:0038028	insulin receptor signaling pathway via phosphatidylinositol 3-kinase	biological_process	1.4741	11	0.0433891	FER	ENSG00000151422	2.77811	1.4741	up
GO:1904872	regulation of telomerase RNA localization to Cajal body	NA	1.49417	NA	0.0433891	DCP2	ENSG00000172795	2.81701	1.49417	up
GO:0035469	determination of pancreatic left/right asymmetry	biological_process	1.22932	10	0.0433891	CCDC39	ENSG00000145075	2.34456	1.22932	up
GO:0010766	negative regulation of sodium ion transport	biological_process	1.05961	10	0.0433891	WNK4	ENSG00000126562	2.08437	1.05961	up
GO:0000015	phosphopyruvate hydratase complex	cellular_component	-2.14376	11	0.0433891	ENO4	ENSG00000188316	0.226289	-2.14376	down
GO:0030240	skeletal muscle thin filament assembly	biological_process	1.7785	10	0.0433891	TCAP	ENSG00000173991	3.43068	1.7785	up
GO:0010837	regulation of keratinocyte proliferation	biological_process	-1.14299	7	0.0433891	OVOL2	ENSG00000125850	0.45282	-1.14299	down
GO:0090191	negative regulation of branching involved in ureteric bud morphogenesis	biological_process	-1.65526	10	0.0433891	BMP4	ENSG00000125378	0.317482	-1.65526	down
GO:2000105	positive regulation of DNA-dependent DNA replication	biological_process	-1.65526	12	0.0433891	BMP4	ENSG00000125378	0.317482	-1.65526	down
GO:0070294	renal sodium ion absorption	biological_process	1.05961	8	0.0433891	WNK4	ENSG00000126562	2.08437	1.05961	up
GO:0070670	response to interleukin-4	biological_process	1.16247	7	0.0433891	ADAMTS13	ENSG00000160323	2.2384	1.16247	up
GO:0071821	FANCM-MHF complex	cellular_component	-1.10696	13	0.0433891	CENPS-CORT	ENSG00000251503	0.46427	-1.10696	down
GO:0090184	positive regulation of kidney development	biological_process	-1.65526	11	0.0433891	BMP4	ENSG00000125378	0.317482	-1.65526	down
GO:0060373	regulation of ventricular cardiac muscle cell membrane depolarization	biological_process	-1.51734	6	0.0433891	GPD1L	ENSG00000152642	0.34933	-1.51734	down
GO:0045236	CXCR chemokine receptor binding	molecular_function	1.50734	8	0.0433891	CXCL1	ENSG00000163739	2.84285	1.50734	up
GO:0060005	vestibular reflex	biological_process	2.59086	6	0.0433891	NR4A3	ENSG00000119508	6.02458	2.59086	up
GO:0000784	nuclear chromosome, telomeric region	cellular_component	1.00193	13	0.0449795	HIST1H3E	ENSG00000274750	2.00268	1.00193	up
GO:0000784	nuclear chromosome, telomeric region	cellular_component	1.28984	13	0.0449795	HIST1H3H	ENSG00000278828	2.44501	1.28984	up
GO:0000784	nuclear chromosome, telomeric region	cellular_component	1.25796	13	0.0449795	HIST1H4I	ENSG00000276180	2.39158	1.25796	up
GO:0000784	nuclear chromosome, telomeric region	cellular_component	-1.80346	13	0.0449795	TEN1	ENSG00000257949	0.286486	-1.80346	down
GO:0060070	canonical Wnt signaling pathway	biological_process	1.16142	9	0.0452188	NR4A2	ENSG00000153234	2.23677	1.16142	up
GO:0060070	canonical Wnt signaling pathway	biological_process	-1.66336	9	0.0452188	WNT2B	ENSG00000134245	0.315703	-1.66336	down
GO:0060070	canonical Wnt signaling pathway	biological_process	-1.37671	9	0.0452188	WNT4	ENSG00000162552	0.385097	-1.37671	down
GO:0014066	regulation of phosphatidylinositol 3-kinase signaling	biological_process	1.4492	11	0.0452188	GRB2	ENSG00000177885	2.73056	1.4492	up
GO:0014066	regulation of phosphatidylinositol 3-kinase signaling	biological_process	1.14966	11	0.0452188	IRS2	ENSG00000185950	2.21862	1.14966	up
GO:0014066	regulation of phosphatidylinositol 3-kinase signaling	biological_process	-2.62845	11	0.0452188	PIK3R2	ENSG00000105647	0.161718	-2.62845	down
GO:0005109	frizzled binding	molecular_function	-1.66336	7	0.0456259	WNT2B	ENSG00000134245	0.315703	-1.66336	down
GO:0005109	frizzled binding	molecular_function	-1.37671	7	0.0456259	WNT4	ENSG00000162552	0.385097	-1.37671	down
GO:0030879	mammary gland development	biological_process	1.14966	9	0.0456259	IRS2	ENSG00000185950	2.21862	1.14966	up
GO:0030879	mammary gland development	biological_process	-1.0283	9	0.0456259	ITGA2	ENSG00000164171	0.490288	-1.0283	down
GO:0003714	transcription corepressor activity	molecular_function	1.29723	6	0.0464699	ATF3	ENSG00000162772	2.45757	1.29723	up
GO:0003714	transcription corepressor activity	molecular_function	1.01537	6	0.0464699	ATN1	ENSG00000111676	2.02142	1.01537	up
GO:0003714	transcription corepressor activity	molecular_function	1.03303	6	0.0464699	HIPK2	ENSG00000064393	2.04632	1.03303	up
GO:0003714	transcription corepressor activity	molecular_function	1.26806	6	0.0464699	MXD1	ENSG00000059728	2.40837	1.26806	up
GO:0003714	transcription corepressor activity	molecular_function	-1.37671	6	0.0464699	WNT4	ENSG00000162552	0.385097	-1.37671	down
GO:0005154	epidermal growth factor receptor binding	molecular_function	1.4741	7	0.048323	FER	ENSG00000151422	2.77811	1.4741	up
GO:0005154	epidermal growth factor receptor binding	molecular_function	1.4492	7	0.048323	GRB2	ENSG00000177885	2.73056	1.4492	up
GO:0034504	protein localization to nucleus	biological_process	-1.65526	8	0.048323	BMP4	ENSG00000125378	0.317482	-1.65526	down
GO:0034504	protein localization to nucleus	biological_process	1.18174	8	0.048323	MDM2	ENSG00000135679	2.2685	1.18174	up
GO:1902042	negative regulation of extrinsic apoptotic signaling pathway via death domain receptors	biological_process	-1.48115	11	0.048323	GPX1	ENSG00000233276	0.358203	-1.48115	down
GO:1902042	negative regulation of extrinsic apoptotic signaling pathway via death domain receptors	biological_process	1.11803	11	0.048323	SERPINE1	ENSG00000106366	2.17051	1.11803	up
GO:0003682	chromatin binding	molecular_function	1.00717	4	0.0495831	ANKRD2	ENSG00000165887	2.00996	1.00717	up
GO:0003682	chromatin binding	molecular_function	1.00388	4	0.0495831	BAHCC1	ENSG00000266074	2.00539	1.00388	up
GO:0003682	chromatin binding	molecular_function	-1.10696	4	0.0495831	CENPS-CORT	ENSG00000251503	0.46427	-1.10696	down
GO:0003682	chromatin binding	molecular_function	1.08204	4	0.0495831	CREBBP	ENSG00000005339	2.11703	1.08204	up
GO:0003682	chromatin binding	molecular_function	1.52207	4	0.0495831	EGR2	ENSG00000122877	2.87203	1.52207	up
GO:0003682	chromatin binding	molecular_function	1.24062	4	0.0495831	FOS	ENSG00000170345	2.363	1.24062	up
GO:0003682	chromatin binding	molecular_function	1.12517	4	0.0495831	KDM6B	ENSG00000132510	2.18128	1.12517	up
GO:0003682	chromatin binding	molecular_function	-1.14299	4	0.0495831	OVOL2	ENSG00000125850	0.45282	-1.14299	down
GO:0001105	RNA polymerase II transcription coactivator activity	molecular_function	1.08204	7	0.0510767	CREBBP	ENSG00000005339	2.11703	1.08204	up
GO:0001105	RNA polymerase II transcription coactivator activity	molecular_function	1.03303	7	0.0510767	HIPK2	ENSG00000064393	2.04632	1.03303	up
GO:0000790	nuclear chromatin	cellular_component	1.08204	13	0.0512543	CREBBP	ENSG00000005339	2.11703	1.08204	up
GO:0000790	nuclear chromatin	cellular_component	1.4741	13	0.0512543	FER	ENSG00000151422	2.77811	1.4741	up
GO:0000790	nuclear chromatin	cellular_component	1.65138	13	0.0512543	HIST1H2AC	ENSG00000180573	3.14133	1.65138	up
GO:0000790	nuclear chromatin	cellular_component	1.08263	13	0.0512543	HIST1H2AG	ENSG00000196787	2.11789	1.08263	up
GO:0000790	nuclear chromatin	cellular_component	1.26806	13	0.0512543	MXD1	ENSG00000059728	2.40837	1.26806	up
GO:0007623	circadian rhythm	biological_process	-1.85929	4	0.0516524	CLDN4	ENSG00000189143	0.275612	-1.85929	down
GO:0007623	circadian rhythm	biological_process	1.60135	4	0.0516524	EGR3	ENSG00000179388	3.03428	1.60135	up
GO:0007623	circadian rhythm	biological_process	1.11803	4	0.0516524	SERPINE1	ENSG00000106366	2.17051	1.11803	up
GO:0001707	mesoderm formation	biological_process	-1.65526	10	0.0538853	BMP4	ENSG00000125378	0.317482	-1.65526	down
GO:0001707	mesoderm formation	biological_process	2.59086	10	0.0538853	NR4A3	ENSG00000119508	6.02458	2.59086	up
GO:0033572	transferrin transport	biological_process	1.95765	11	0.0538853	ATP6V0E2	ENSG00000171130	3.8843	1.95765	up
GO:0033572	transferrin transport	biological_process	1.33151	11	0.0538853	ATP6V1C2	ENSG00000143882	2.51666	1.33151	up
GO:0001784	phosphotyrosine residue binding	molecular_function	1.4492	7	0.0538853	GRB2	ENSG00000177885	2.73056	1.4492	up
GO:0001784	phosphotyrosine residue binding	molecular_function	-2.62845	7	0.0538853	PIK3R2	ENSG00000105647	0.161718	-2.62845	down
GO:0010894	negative regulation of steroid biosynthetic process	biological_process	-1.37671	8	0.0539406	WNT4	ENSG00000162552	0.385097	-1.37671	down
GO:0010385	double-stranded methylated DNA binding	molecular_function	1.34359	9	0.0539406	EGR1	ENSG00000120738	2.53783	1.34359	up
GO:0071907	determination of digestive tract left/right asymmetry	biological_process	1.22932	10	0.0539406	CCDC39	ENSG00000145075	2.34456	1.22932	up
GO:0005225	volume-sensitive anion channel activity	molecular_function	1.18508	10	0.0539406	LRRC8D	ENSG00000171492	2.27376	1.18508	up
GO:1901797	negative regulation of signal transduction by p53 class mediator	biological_process	1.18174	10	0.0539406	MDM2	ENSG00000135679	2.2685	1.18174	up
GO:0042306	regulation of protein import into nucleus	biological_process	-1.65526	9	0.0539406	BMP4	ENSG00000125378	0.317482	-1.65526	down
GO:0051702	interaction with symbiont	biological_process	-1.48115	6	0.0539406	GPX1	ENSG00000233276	0.358203	-1.48115	down
GO:0051400	BH domain binding	molecular_function	1.74903	6	0.0539406	BCL2L2	ENSG00000129473	3.36134	1.74903	up
GO:0090188	negative regulation of pancreatic juice secretion	biological_process	1.05961	9	0.0539406	WNK4	ENSG00000126562	2.08437	1.05961	up
GO:0033591	response to L-ascorbic acid	biological_process	-1.0283	9	0.0539406	ITGA2	ENSG00000164171	0.490288	-1.0283	down
GO:1904628	cellular response to phorbol 13-acetate 12-myristate	NA	1.03592	NA	0.0539406	ZFP36L2	ENSG00000152518	2.05043	1.03592	up
GO:0019048	modulation by virus of host morphology or physiology	biological_process	1.03303	6	0.0539406	HIPK2	ENSG00000064393	2.04632	1.03303	up
GO:0042487	regulation of odontogenesis of dentin-containing tooth	biological_process	-1.65526	11	0.0539406	BMP4	ENSG00000125378	0.317482	-1.65526	down
GO:0032407	MutSalpha complex binding	molecular_function	1.42365	7	0.0539406	TREX1	ENSG00000213689	2.68263	1.42365	up
GO:0048245	eosinophil chemotaxis	biological_process	-2.77136	7	0.0539406	HRH1	ENSG00000196639	0.146467	-2.77136	down
GO:0035976	transcription factor AP-1 complex	cellular_component	1.24062	10	0.0539406	FOS	ENSG00000170345	2.363	1.24062	up
GO:0032405	MutLalpha complex binding	molecular_function	1.42365	7	0.0539406	TREX1	ENSG00000213689	2.68263	1.42365	up
GO:0010828	positive regulation of glucose transport	biological_process	2.59086	10	0.0539406	NR4A3	ENSG00000119508	6.02458	2.59086	up
GO:0051150	regulation of smooth muscle cell differentiation	biological_process	-1.65526	9	0.0539406	BMP4	ENSG00000125378	0.317482	-1.65526	down
GO:0002634	regulation of germinal center formation	biological_process	1.16457	8	0.0539406	RC3H1	ENSG00000135870	2.24166	1.16457	up
GO:0060449	bud elongation involved in lung branching	biological_process	-1.65526	9	0.0539406	BMP4	ENSG00000125378	0.317482	-1.65526	down
GO:0033088	negative regulation of immature T cell proliferation in thymus	biological_process	-1.65526	13	0.0539406	BMP4	ENSG00000125378	0.317482	-1.65526	down
GO:0051373	FATZ binding	molecular_function	1.7785	6	0.0539406	TCAP	ENSG00000173991	3.43068	1.7785	up
GO:0048752	semicircular canal morphogenesis	biological_process	2.59086	11	0.0539406	NR4A3	ENSG00000119508	6.02458	2.59086	up
GO:0003337	mesenchymal to epithelial transition involved in metanephros morphogenesis	biological_process	-1.65526	11	0.0539406	BMP4	ENSG00000125378	0.317482	-1.65526	down
GO:0050915	sensory perception of sour taste	biological_process	1.02007	10	0.0539406	ASIC3	ENSG00000213199	2.02802	1.02007	up
GO:0060363	cranial suture morphogenesis	biological_process	-1.65526	11	0.0539406	BMP4	ENSG00000125378	0.317482	-1.65526	down
GO:0036006	cellular response to macrophage colony-stimulating factor stimulus	biological_process	1.4741	8	0.0539406	FER	ENSG00000151422	2.77811	1.4741	up
GO:0071504	cellular response to heparin	biological_process	1.34359	8	0.0539406	EGR1	ENSG00000120738	2.53783	1.34359	up
GO:0060684	epithelial-mesenchymal cell signaling	biological_process	-1.65526	7	0.0539406	BMP4	ENSG00000125378	0.317482	-1.65526	down
GO:0006929	substrate-dependent cell migration	biological_process	-1.0283	8	0.0539406	ITGA2	ENSG00000164171	0.490288	-1.0283	down
GO:0033085	negative regulation of T cell differentiation in thymus	biological_process	-1.65526	12	0.0539406	BMP4	ENSG00000125378	0.317482	-1.65526	down
GO:0005131	growth hormone receptor binding	molecular_function	1.0054	7	0.0539406	SOCS2	ENSG00000120833	2.0075	1.0054	up
GO:0043426	MRF binding	molecular_function	1.08204	7	0.0539406	CREBBP	ENSG00000005339	2.11703	1.08204	up
GO:0016811	hydrolase activity, acting on carbon-nitrogen (but not peptide) bonds, in linear amides	molecular_function	-1.12824	6	0.0539406	ACER3	ENSG00000078124	0.457473	-1.12824	down
GO:0070852	cell body fiber	cellular_component	-1.79499	7	0.0539406	SACS	ENSG00000151835	0.288174	-1.79499	down
GO:0060442	branching involved in prostate gland morphogenesis	biological_process	-1.65526	9	0.0539406	BMP4	ENSG00000125378	0.317482	-1.65526	down
GO:0061303	cornea development in camera-type eye	biological_process	-1.66336	11	0.0539406	WNT2B	ENSG00000134245	0.315703	-1.66336	down
GO:0004045	aminoacyl-tRNA hydrolase activity	molecular_function	-1.03024	7	0.0539406	PTRH1	ENSG00000187024	0.489629	-1.03024	down
GO:0007512	adult heart development	biological_process	1.7785	9	0.0539406	TCAP	ENSG00000173991	3.43068	1.7785	up
GO:0021871	forebrain regionalization	biological_process	-1.66336	8	0.0539406	WNT2B	ENSG00000134245	0.315703	-1.66336	down
GO:0071557	histone H3-K27 demethylation	biological_process	1.12517	12	0.0539406	KDM6B	ENSG00000132510	2.18128	1.12517	up
GO:0001661	conditioned taste aversion	biological_process	1.24062	5	0.0539406	FOS	ENSG00000170345	2.363	1.24062	up
GO:0002862	negative regulation of inflammatory response to antigenic stimulus	biological_process	-1.48115	7	0.0539406	GPX1	ENSG00000233276	0.358203	-1.48115	down
GO:0072162	metanephric mesenchymal cell differentiation	biological_process	-1.37671	11	0.0539406	WNT4	ENSG00000162552	0.385097	-1.37671	down
GO:0003356	regulation of cilium beat frequency	biological_process	1.22932	9	0.0539406	CCDC39	ENSG00000145075	2.34456	1.22932	up
GO:0060512	prostate gland morphogenesis	biological_process	-1.65526	7	0.0539406	BMP4	ENSG00000125378	0.317482	-1.65526	down
GO:0048495	Roundabout binding	molecular_function	-1.46702	6	0.0539406	SLIT1	ENSG00000187122	0.361729	-1.46702	down
GO:0050882	voluntary musculoskeletal movement	biological_process	1.03303	7	0.0539406	HIPK2	ENSG00000064393	2.04632	1.03303	up
GO:0004969	histamine receptor activity	molecular_function	-2.77136	8	0.0539406	HRH1	ENSG00000196639	0.146467	-2.77136	down
GO:0070290	N-acylphosphatidylethanolamine-specific phospholipase D activity	molecular_function	-1.01886	8	0.0539406	NAPEPLD	ENSG00000161048	0.493505	-1.01886	down
GO:0098639	collagen binding involved in cell-matrix adhesion	molecular_function	-1.0283	7	0.0539406	ITGA2	ENSG00000164171	0.490288	-1.0283	down
GO:0003283	atrial septum development	biological_process	1.18174	11	0.0539406	MDM2	ENSG00000135679	2.2685	1.18174	up
GO:0071558	histone demethylase activity (H3-K27 specific	molecular_function	1.12517	6	0.0539406	KDM6B	ENSG00000132510	2.18128	1.12517	up
GO:0033599	regulation of mammary gland epithelial cell proliferation	biological_process	-1.48115	7	0.0539406	GPX1	ENSG00000233276	0.358203	-1.48115	down
GO:0071910	determination of liver left/right asymmetry	biological_process	1.22932	10	0.0539406	CCDC39	ENSG00000145075	2.34456	1.22932	up
GO:0002320	lymphoid progenitor cell differentiation	biological_process	-1.65526	8	0.0539406	BMP4	ENSG00000125378	0.317482	-1.65526	down
GO:0098519	nucleotide phosphatase activity, acting on free nucleotides	molecular_function	1.69534	8	0.0539406	NUDT16	ENSG00000198585	3.23854	1.69534	up
GO:0019216	regulation of lipid metabolic process	biological_process	1.08204	6	0.0550266	CREBBP	ENSG00000005339	2.11703	1.08204	up
GO:0019216	regulation of lipid metabolic process	biological_process	-1.66106	6	0.0550266	HNF4A	ENSG00000101076	0.316207	-1.66106	down
GO:0019216	regulation of lipid metabolic process	biological_process	1.14966	6	0.0550266	IRS2	ENSG00000185950	2.21862	1.14966	up
GO:0000226	microtubule cytoskeleton organization	biological_process	1.4741	6	0.0567523	FER	ENSG00000151422	2.77811	1.4741	up
GO:0000226	microtubule cytoskeleton organization	biological_process	1.02967	6	0.0567523	MAP1S	ENSG00000130479	2.04156	1.02967	up
GO:0000226	microtubule cytoskeleton organization	biological_process	1.04293	6	0.0567523	TACC2	ENSG00000138162	2.0604	1.04293	up
GO:0005654	nucleoplasm	cellular_component	1.70593	11	0.0581562	AL139011.2	ENSG00000258465	3.26239	1.70593	up
GO:0005654	nucleoplasm	cellular_component	1.29723	11	0.0581562	ATF3	ENSG00000162772	2.45757	1.29723	up
GO:0005654	nucleoplasm	cellular_component	1.01537	11	0.0581562	ATN1	ENSG00000111676	2.02142	1.01537	up
GO:0005654	nucleoplasm	cellular_component	-1.18533	11	0.0581562	CRCP	ENSG00000241258	0.439723	-1.18533	down
GO:0005654	nucleoplasm	cellular_component	1.00258	11	0.0581562	CREB3L3	ENSG00000060566	2.00358	1.00258	up
GO:0005654	nucleoplasm	cellular_component	1.08204	11	0.0581562	CREBBP	ENSG00000005339	2.11703	1.08204	up
GO:0005654	nucleoplasm	cellular_component	1.49417	11	0.0581562	DCP2	ENSG00000172795	2.81701	1.49417	up
GO:0005654	nucleoplasm	cellular_component	1.34359	11	0.0581562	EGR1	ENSG00000120738	2.53783	1.34359	up
GO:0005654	nucleoplasm	cellular_component	1.52207	11	0.0581562	EGR2	ENSG00000122877	2.87203	1.52207	up
GO:0005654	nucleoplasm	cellular_component	1.464	11	0.0581562	FOSB	ENSG00000125740	2.75871	1.464	up
GO:0005654	nucleoplasm	cellular_component	1.24062	11	0.0581562	FOS	ENSG00000170345	2.363	1.24062	up
GO:0005654	nucleoplasm	cellular_component	1.18401	11	0.0581562	FYTTD1	ENSG00000122068	2.27207	1.18401	up
GO:0005654	nucleoplasm	cellular_component	1.4492	11	0.0581562	GRB2	ENSG00000177885	2.73056	1.4492	up
GO:0005654	nucleoplasm	cellular_component	1.03303	11	0.0581562	HIPK2	ENSG00000064393	2.04632	1.03303	up
GO:0005654	nucleoplasm	cellular_component	1.55062	11	0.0581562	HIST1H2BC	ENSG00000180596	2.92943	1.55062	up
GO:0005654	nucleoplasm	cellular_component	1.32187	11	0.0581562	HIST1H2BD	ENSG00000158373	2.49989	1.32187	up
GO:0005654	nucleoplasm	cellular_component	1.81125	11	0.0581562	HIST1H2BJ	ENSG00000124635	3.50946	1.81125	up
GO:0005654	nucleoplasm	cellular_component	1.21499	11	0.0581562	HIST1H2BK	ENSG00000197903	2.32139	1.21499	up
GO:0005654	nucleoplasm	cellular_component	1.45543	11	0.0581562	HIST1H2BN	ENSG00000233822	2.74239	1.45543	up
GO:0005654	nucleoplasm	cellular_component	1.00193	11	0.0581562	HIST1H3E	ENSG00000274750	2.00268	1.00193	up
GO:0005654	nucleoplasm	cellular_component	1.28984	11	0.0581562	HIST1H3H	ENSG00000278828	2.44501	1.28984	up
GO:0005654	nucleoplasm	cellular_component	1.25796	11	0.0581562	HIST1H4I	ENSG00000276180	2.39158	1.25796	up
GO:0005654	nucleoplasm	cellular_component	2.5613	11	0.0581562	HIST2H2BE	ENSG00000184678	5.90239	2.5613	up
GO:0005654	nucleoplasm	cellular_component	-1.26039	11	0.0581562	HIST2H2BF	ENSG00000203814	0.41743	-1.26039	down
GO:0005654	nucleoplasm	cellular_component	1.06262	11	0.0581562	HJURP	ENSG00000123485	2.08871	1.06262	up
GO:0005654	nucleoplasm	cellular_component	-1.66106	11	0.0581562	HNF4A	ENSG00000101076	0.316207	-1.66106	down
GO:0005654	nucleoplasm	cellular_component	1.12517	11	0.0581562	KDM6B	ENSG00000132510	2.18128	1.12517	up
GO:0005654	nucleoplasm	cellular_component	1.18174	11	0.0581562	MDM2	ENSG00000135679	2.2685	1.18174	up
GO:0005654	nucleoplasm	cellular_component	1.26806	11	0.0581562	MXD1	ENSG00000059728	2.40837	1.26806	up
GO:0005654	nucleoplasm	cellular_component	1.24664	11	0.0581562	NFAT5	ENSG00000102908	2.37289	1.24664	up
GO:0005654	nucleoplasm	cellular_component	1.16142	11	0.0581562	NR4A2	ENSG00000153234	2.23677	1.16142	up
GO:0005654	nucleoplasm	cellular_component	2.59086	11	0.0581562	NR4A3	ENSG00000119508	6.02458	2.59086	up
GO:0005654	nucleoplasm	cellular_component	1.69534	11	0.0581562	NUDT16	ENSG00000198585	3.23854	1.69534	up
GO:0005654	nucleoplasm	cellular_component	-1.10065	11	0.0581562	OLFM2	ENSG00000105088	0.466306	-1.10065	down
GO:0005654	nucleoplasm	cellular_component	1.42264	11	0.0581562	PDIK1L	ENSG00000175087	2.68075	1.42264	up
GO:0005654	nucleoplasm	cellular_component	1.23959	11	0.0581562	POLR2A	ENSG00000181222	2.36132	1.23959	up
GO:0005654	nucleoplasm	cellular_component	1.08581	11	0.0581562	PRDM1	ENSG00000057657	2.12256	1.08581	up
GO:0005654	nucleoplasm	cellular_component	1.04293	11	0.0581562	TACC2	ENSG00000138162	2.0604	1.04293	up
GO:0005654	nucleoplasm	cellular_component	2.84349	11	0.0581562	TMEM189-UBE2V1	ENSG00000124208	7.17754	2.84349	up
GO:0005654	nucleoplasm	cellular_component	-1.4157	11	0.0581562	ZNF34	ENSG00000196378	0.374827	-1.4157	down
GO:0005654	nucleoplasm	cellular_component	1.21829	11	0.0581562	ZNF672	ENSG00000171161	2.3267	1.21829	up
GO:0015992	proton transport	biological_process	1.95765	8	0.0585036	ATP6V0E2	ENSG00000171130	3.8843	1.95765	up
GO:0015992	proton transport	biological_process	1.33151	8	0.0585036	ATP6V1C2	ENSG00000143882	2.51666	1.33151	up
GO:0015992	proton transport	biological_process	1.30121	8	0.0585036	MT-ATP6	ENSG00000198899	2.46435	1.30121	up
GO:0035725	sodium ion transmembrane transport	biological_process	1.02007	7	0.0585036	ASIC3	ENSG00000213199	2.02802	1.02007	up
GO:0035725	sodium ion transmembrane transport	biological_process	-1.01486	7	0.0585036	CACNA1I	ENSG00000100346	0.494875	-1.01486	down
GO:0035725	sodium ion transmembrane transport	biological_process	-1.01185	7	0.0585036	SCN8A	ENSG00000196876	0.495909	-1.01185	down
GO:0045184	establishment of protein localization	biological_process	-1.0283	6	0.0596617	ITGA2	ENSG00000164171	0.490288	-1.0283	down
GO:0045184	establishment of protein localization	biological_process	1.18174	6	0.0596617	MDM2	ENSG00000135679	2.2685	1.18174	up
GO:0007229	integrin-mediated signaling pathway	biological_process	1.16247	8	0.062082	ADAMTS13	ENSG00000160323	2.2384	1.16247	up
GO:0007229	integrin-mediated signaling pathway	biological_process	-1.0283	8	0.062082	ITGA2	ENSG00000164171	0.490288	-1.0283	down
GO:0007229	integrin-mediated signaling pathway	biological_process	1.05179	8	0.062082	ITGB8	ENSG00000105855	2.0731	1.05179	up
GO:0034599	cellular response to oxidative stress	biological_process	1.60848	6	0.062082	CPEB2	ENSG00000137449	3.04931	1.60848	up
GO:0034599	cellular response to oxidative stress	biological_process	-1.48115	6	0.062082	GPX1	ENSG00000233276	0.358203	-1.48115	down
GO:0034599	cellular response to oxidative stress	biological_process	1.16142	6	0.062082	NR4A2	ENSG00000153234	2.23677	1.16142	up
GO:0009409	response to cold	biological_process	1.24062	5	0.0626264	FOS	ENSG00000170345	2.363	1.24062	up
GO:0009409	response to cold	biological_process	1.66503	5	0.0626264	VGF	ENSG00000128564	3.17121	1.66503	up
GO:0035864	response to potassium ion	biological_process	1.16247	7	0.0643764	ADAMTS13	ENSG00000160323	2.2384	1.16247	up
GO:0051155	positive regulation of striated muscle cell differentiation	biological_process	-1.36038	10	0.0643764	TRIM32	ENSG00000119401	0.389479	-1.36038	down
GO:2000253	positive regulation of feeding behavior	biological_process	2.59086	6	0.0643764	NR4A3	ENSG00000119508	6.02458	2.59086	up
GO:0007182	common-partner SMAD protein phosphorylation	biological_process	-1.65526	9	0.0643764	BMP4	ENSG00000125378	0.317482	-1.65526	down
GO:0051101	regulation of DNA binding	biological_process	1.06262	6	0.0643764	HJURP	ENSG00000123485	2.08871	1.06262	up
GO:0035239	tube morphogenesis	biological_process	-1.37671	7	0.0643764	WNT4	ENSG00000162552	0.385097	-1.37671	down
GO:1904948	midbrain dopaminergic neuron differentiation	NA	1.16142	NA	0.0643764	NR4A2	ENSG00000153234	2.23677	1.16142	up
GO:0043619	regulation of transcription from RNA polymerase II promoter in response to oxidative stress	biological_process	1.00717	14	0.0643764	ANKRD2	ENSG00000165887	2.00996	1.00717	up
GO:0061312	BMP signaling pathway involved in heart development	biological_process	-1.65526	14	0.0643764	BMP4	ENSG00000125378	0.317482	-1.65526	down
GO:0021978	telencephalon regionalization	biological_process	-1.65526	9	0.0643764	BMP4	ENSG00000125378	0.317482	-1.65526	down
GO:0005168	neurotrophin TRKA receptor binding	molecular_function	1.4492	9	0.0643764	GRB2	ENSG00000177885	2.73056	1.4492	up
GO:0070475	rRNA base methylation	biological_process	-0.230165	14	0.0643764	EMG1	ENSG00000126749	0.852537	-0.230165	down
GO:0071870	cellular response to catecholamine stimulus	biological_process	2.59086	8	0.0643764	NR4A3	ENSG00000119508	6.02458	2.59086	up
GO:0010694	positive regulation of alkaline phosphatase activity	biological_process	-1.0283	11	0.0643764	ITGA2	ENSG00000164171	0.490288	-1.0283	down
GO:0031665	negative regulation of lipopolysaccharide-mediated signaling pathway	biological_process	1.08581	10	0.0643764	PRDM1	ENSG00000057657	2.12256	1.08581	up
GO:0003180	aortic valve morphogenesis	biological_process	-1.65526	11	0.0643764	BMP4	ENSG00000125378	0.317482	-1.65526	down
GO:0032813	tumor necrosis factor receptor superfamily binding	molecular_function	-1.24645	7	0.0643764	TNFSF18	ENSG00000120337	0.421484	-1.24645	down
GO:0060440	trachea formation	biological_process	-1.65526	10	0.0643764	BMP4	ENSG00000125378	0.317482	-1.65526	down
GO:0046321	positive regulation of fatty acid oxidation	biological_process	2.59086	12	0.0643764	NR4A3	ENSG00000119508	6.02458	2.59086	up
GO:0051902	negative regulation of mitochondrial depolarization	biological_process	-1.01739	7	0.0643764	HSH2D	ENSG00000196684	0.494009	-1.01739	down
GO:0030056	hemidesmosome	cellular_component	1.21613	5	0.0643764	PLEC	ENSG00000178209	2.32323	1.21613	up
GO:0034702	ion channel complex	cellular_component	1.18508	7	0.0643764	LRRC8D	ENSG00000171492	2.27376	1.18508	up
GO:0006072	glycerol-3-phosphate metabolic process	biological_process	-1.51734	8	0.0643764	GPD1L	ENSG00000152642	0.34933	-1.51734	down
GO:0010757	negative regulation of plasminogen activation	biological_process	1.11803	11	0.0643764	SERPINE1	ENSG00000106366	2.17051	1.11803	up
GO:0030916	otic vesicle formation	biological_process	1.7785	12	0.0643764	TCAP	ENSG00000173991	3.43068	1.7785	up
GO:1902254	negative regulation of intrinsic apoptotic signaling pathway by p53 class mediator	biological_process	1.18174	11	0.0643764	MDM2	ENSG00000135679	2.2685	1.18174	up
GO:0035726	common myeloid progenitor cell proliferation	biological_process	2.59086	5	0.0643764	NR4A3	ENSG00000119508	6.02458	2.59086	up
GO:0045843	negative regulation of striated muscle tissue development	biological_process	-1.65526	11	0.0643764	BMP4	ENSG00000125378	0.317482	-1.65526	down
GO:0002043	blood vessel endothelial cell proliferation involved in sprouting angiogenesis	biological_process	-1.65526	12	0.0643764	BMP4	ENSG00000125378	0.317482	-1.65526	down
GO:0009913	epidermal cell differentiation	biological_process	-1.14299	8	0.0643764	OVOL2	ENSG00000125850	0.45282	-1.14299	down
GO:0050856	regulation of T cell receptor signaling pathway	biological_process	1.16457	9	0.0643764	RC3H1	ENSG00000135870	2.24166	1.16457	up
GO:2000647	negative regulation of stem cell proliferation	biological_process	-1.14299	6	0.0643764	OVOL2	ENSG00000125850	0.45282	-1.14299	down
GO:0046790	virion binding	molecular_function	1.03303	4	0.0643764	HIPK2	ENSG00000064393	2.04632	1.03303	up
GO:0008553	hydrogen-exporting ATPase activity, phosphorylative mechanism	molecular_function	1.33151	15	0.0643764	ATP6V1C2	ENSG00000143882	2.51666	1.33151	up
GO:0060059	embryonic retina morphogenesis in camera-type eye	biological_process	1.03303	8	0.0643764	HIPK2	ENSG00000064393	2.04632	1.03303	up
GO:0097136	Bcl-2 family protein complex	cellular_component	1.74903	5	0.0643764	BCL2L2	ENSG00000129473	3.36134	1.74903	up
GO:0072164	mesonephric tubule development	biological_process	-1.37671	7	0.0643764	WNT4	ENSG00000162552	0.385097	-1.37671	down
GO:0006384	transcription initiation from RNA polymerase III promoter	biological_process	-1.18533	10	0.0643764	CRCP	ENSG00000241258	0.439723	-1.18533	down
GO:0045162	clustering of voltage-gated sodium channels	biological_process	-1.13814	13	0.0643764	GLDN	ENSG00000186417	0.454344	-1.13814	down
GO:0060078	regulation of postsynaptic membrane potential	biological_process	-1.01486	8	0.0656401	CACNA1I	ENSG00000100346	0.494875	-1.01486	down
GO:0060078	regulation of postsynaptic membrane potential	biological_process	-1.01185	8	0.0656401	SCN8A	ENSG00000196876	0.495909	-1.01185	down
GO:0006342	chromatin silencing	biological_process	1.65138	13	0.0656401	HIST1H2AC	ENSG00000180573	3.14133	1.65138	up
GO:0006342	chromatin silencing	biological_process	1.08263	13	0.0656401	HIST1H2AG	ENSG00000196787	2.11789	1.08263	up
GO:0008237	metallopeptidase activity	molecular_function	1.16247	7	0.0665326	ADAMTS13	ENSG00000160323	2.2384	1.16247	up
GO:0008237	metallopeptidase activity	molecular_function	-1.39398	7	0.0665326	CPQ	ENSG00000104324	0.380513	-1.39398	down
GO:0008237	metallopeptidase activity	molecular_function	1.03975	7	0.0665326	LMLN	ENSG00000185621	2.05587	1.03975	up
GO:0008237	metallopeptidase activity	molecular_function	2.69496	7	0.0665326	MMP1	ENSG00000196611	6.47536	2.69496	up
GO:0006749	glutathione metabolic process	biological_process	-1.48115	8	0.0687015	GPX1	ENSG00000233276	0.358203	-1.48115	down
GO:0006749	glutathione metabolic process	biological_process	-1.17199	8	0.0687015	GSTA4	ENSG00000170899	0.443808	-1.17199	down
GO:0031492	nucleosomal DNA binding	molecular_function	1.00193	6	0.0687015	HIST1H3E	ENSG00000274750	2.00268	1.00193	up
GO:0031492	nucleosomal DNA binding	molecular_function	1.28984	6	0.0687015	HIST1H3H	ENSG00000278828	2.44501	1.28984	up
GO:0001658	branching involved in ureteric bud morphogenesis	biological_process	-1.65526	8	0.0687015	BMP4	ENSG00000125378	0.317482	-1.65526	down
GO:0001658	branching involved in ureteric bud morphogenesis	biological_process	-1.37671	8	0.0687015	WNT4	ENSG00000162552	0.385097	-1.37671	down
GO:0006355	regulation of transcription, DNA-templated	biological_process	1.29723	11	0.0705387	ATF3	ENSG00000162772	2.45757	1.29723	up
GO:0006355	regulation of transcription, DNA-templated	biological_process	1.01537	11	0.0705387	ATN1	ENSG00000111676	2.02142	1.01537	up
GO:0006355	regulation of transcription, DNA-templated	biological_process	1.00258	11	0.0705387	CREB3L3	ENSG00000060566	2.00358	1.00258	up
GO:0006355	regulation of transcription, DNA-templated	biological_process	1.08204	11	0.0705387	CREBBP	ENSG00000005339	2.11703	1.08204	up
GO:0006355	regulation of transcription, DNA-templated	biological_process	1.34359	11	0.0705387	EGR1	ENSG00000120738	2.53783	1.34359	up
GO:0006355	regulation of transcription, DNA-templated	biological_process	1.52207	11	0.0705387	EGR2	ENSG00000122877	2.87203	1.52207	up
GO:0006355	regulation of transcription, DNA-templated	biological_process	1.60135	11	0.0705387	EGR3	ENSG00000179388	3.03428	1.60135	up
GO:0006355	regulation of transcription, DNA-templated	biological_process	1.464	11	0.0705387	FOSB	ENSG00000125740	2.75871	1.464	up
GO:0006355	regulation of transcription, DNA-templated	biological_process	1.24062	11	0.0705387	FOS	ENSG00000170345	2.363	1.24062	up
GO:0006355	regulation of transcription, DNA-templated	biological_process	1.03303	11	0.0705387	HIPK2	ENSG00000064393	2.04632	1.03303	up
GO:0006355	regulation of transcription, DNA-templated	biological_process	-1.66106	11	0.0705387	HNF4A	ENSG00000101076	0.316207	-1.66106	down
GO:0006355	regulation of transcription, DNA-templated	biological_process	-1.03604	11	0.0705387	HOXC4	ENSG00000198353	0.487666	-1.03604	down
GO:0006355	regulation of transcription, DNA-templated	biological_process	1.1915	11	0.0705387	IKZF2	ENSG00000030419	2.28389	1.1915	up
GO:0006355	regulation of transcription, DNA-templated	biological_process	-inf	11	0.0705387	INO80B-WBP1	ENSG00000274049	-inf	-inf	down
GO:0006355	regulation of transcription, DNA-templated	biological_process	1.3595	11	0.0705387	MDFIC	ENSG00000135272	2.56597	1.3595	up
GO:0006355	regulation of transcription, DNA-templated	biological_process	1.26806	11	0.0705387	MXD1	ENSG00000059728	2.40837	1.26806	up
GO:0006355	regulation of transcription, DNA-templated	biological_process	1.24664	11	0.0705387	NFAT5	ENSG00000102908	2.37289	1.24664	up
GO:0006355	regulation of transcription, DNA-templated	biological_process	1.16142	11	0.0705387	NR4A2	ENSG00000153234	2.23677	1.16142	up
GO:0006355	regulation of transcription, DNA-templated	biological_process	2.59086	11	0.0705387	NR4A3	ENSG00000119508	6.02458	2.59086	up
GO:0006355	regulation of transcription, DNA-templated	biological_process	-1.14299	11	0.0705387	OVOL2	ENSG00000125850	0.45282	-1.14299	down
GO:0006355	regulation of transcription, DNA-templated	biological_process	1.23959	11	0.0705387	POLR2A	ENSG00000181222	2.36132	1.23959	up
GO:0006355	regulation of transcription, DNA-templated	biological_process	1.08581	11	0.0705387	PRDM1	ENSG00000057657	2.12256	1.08581	up
GO:0006355	regulation of transcription, DNA-templated	biological_process	-2.55427	11	0.0705387	TGIF2-C20orf24	ENSG00000259399	0.17025	-2.55427	down
GO:0006355	regulation of transcription, DNA-templated	biological_process	2.30365	11	0.0705387	ZBED6	ENSG00000257315	4.93704	2.30365	up
GO:0006355	regulation of transcription, DNA-templated	biological_process	1.43479	11	0.0705387	ZBTB43	ENSG00000169155	2.70344	1.43479	up
GO:0006355	regulation of transcription, DNA-templated	biological_process	1.03592	11	0.0705387	ZFP36L2	ENSG00000152518	2.05043	1.03592	up
GO:0006355	regulation of transcription, DNA-templated	biological_process	1.62821	11	0.0705387	ZNF177	ENSG00000188629	3.09129	1.62821	up
GO:0006355	regulation of transcription, DNA-templated	biological_process	-1.4157	11	0.0705387	ZNF34	ENSG00000196378	0.374827	-1.4157	down
GO:0006355	regulation of transcription, DNA-templated	biological_process	-1.24421	11	0.0705387	ZNF518A	ENSG00000177853	0.422139	-1.24421	down
GO:0006355	regulation of transcription, DNA-templated	biological_process	1.65955	11	0.0705387	ZNF551	ENSG00000204519	3.15919	1.65955	up
GO:0006355	regulation of transcription, DNA-templated	biological_process	1.21829	11	0.0705387	ZNF672	ENSG00000171161	2.3267	1.21829	up
GO:0006355	regulation of transcription, DNA-templated	biological_process	-1.45849	11	0.0705387	ZNF84	ENSG00000198040	0.363875	-1.45849	down
GO:1904837	beta-catenin-TCF complex assembly	NA	1.08204	NA	0.071809	CREBBP	ENSG00000005339	2.11703	1.08204	up
GO:1904837	beta-catenin-TCF complex assembly	NA	1.25796	NA	0.071809	HIST1H4I	ENSG00000276180	2.39158	1.25796	up
GO:0034080	CENP-A containing nucleosome assembly	biological_process	1.25796	14	0.071809	HIST1H4I	ENSG00000276180	2.39158	1.25796	up
GO:0034080	CENP-A containing nucleosome assembly	biological_process	1.06262	14	0.071809	HJURP	ENSG00000123485	2.08871	1.06262	up
GO:0002062	chondrocyte differentiation	biological_process	-1.65526	7	0.071809	BMP4	ENSG00000125378	0.317482	-1.65526	down
GO:0002062	chondrocyte differentiation	biological_process	-1.66336	7	0.071809	WNT2B	ENSG00000134245	0.315703	-1.66336	down
GO:0000977	RNA polymerase II regulatory region sequence-specific DNA binding	molecular_function	1.29723	10	0.0731761	ATF3	ENSG00000162772	2.45757	1.29723	up
GO:0000977	RNA polymerase II regulatory region sequence-specific DNA binding	molecular_function	1.00258	10	0.0731761	CREB3L3	ENSG00000060566	2.00358	1.00258	up
GO:0000977	RNA polymerase II regulatory region sequence-specific DNA binding	molecular_function	1.34359	10	0.0731761	EGR1	ENSG00000120738	2.53783	1.34359	up
GO:0000977	RNA polymerase II regulatory region sequence-specific DNA binding	molecular_function	1.16142	10	0.0731761	NR4A2	ENSG00000153234	2.23677	1.16142	up
GO:0000977	RNA polymerase II regulatory region sequence-specific DNA binding	molecular_function	2.30365	10	0.0731761	ZBED6	ENSG00000257315	4.93704	2.30365	up
GO:0072006	nephron development	biological_process	-1.37671	10	0.0746977	WNT4	ENSG00000162552	0.385097	-1.37671	down
GO:1903800	positive regulation of production of miRNAs involved in gene silencing by miRNA	NA	-1.65526	NA	0.0746977	BMP4	ENSG00000125378	0.317482	-1.65526	down
GO:0050291	sphingosine N-acyltransferase activity	molecular_function	1.18349	8	0.0746977	CERS5	ENSG00000139624	2.27126	1.18349	up
GO:0060687	regulation of branching involved in prostate gland morphogenesis	biological_process	-1.65526	10	0.0746977	BMP4	ENSG00000125378	0.317482	-1.65526	down
GO:0031346	positive regulation of cell projection organization	biological_process	-1.0283	7	0.0746977	ITGA2	ENSG00000164171	0.490288	-1.0283	down
GO:0040036	regulation of fibroblast growth factor receptor signaling pathway	biological_process	1.21432	11	0.0746977	LRIT3	ENSG00000183423	2.32031	1.21432	up
GO:0046512	sphingosine biosynthetic process	biological_process	-1.12824	7	0.0746977	ACER3	ENSG00000078124	0.457473	-1.12824	down
GO:0043576	regulation of respiratory gaseous exchange	biological_process	1.16142	6	0.0746977	NR4A2	ENSG00000153234	2.23677	1.16142	up
GO:0061626	pharyngeal arch artery morphogenesis	biological_process	-1.65526	10	0.0746977	BMP4	ENSG00000125378	0.317482	-1.65526	down
GO:0000791	euchromatin	cellular_component	1.00717	12	0.0746977	ANKRD2	ENSG00000165887	2.00996	1.00717	up
GO:0045606	positive regulation of epidermal cell differentiation	biological_process	-1.65526	10	0.0746977	BMP4	ENSG00000125378	0.317482	-1.65526	down
GO:0060429	epithelium development	biological_process	-1.65526	6	0.0746977	BMP4	ENSG00000125378	0.317482	-1.65526	down
GO:1903265	positive regulation of tumor necrosis factor-mediated signaling pathway	biological_process	-1.36038	11	0.0746977	TRIM32	ENSG00000119401	0.389479	-1.36038	down
GO:0061469	regulation of type B pancreatic cell proliferation	biological_process	2.59086	6	0.0746977	NR4A3	ENSG00000119508	6.02458	2.59086	up
GO:0060576	intestinal epithelial cell development	biological_process	1.08581	10	0.0746977	PRDM1	ENSG00000057657	2.12256	1.08581	up
GO:0070244	negative regulation of thymocyte apoptotic process	biological_process	-1.65526	14	0.0746977	BMP4	ENSG00000125378	0.317482	-1.65526	down
GO:0021952	central nervous system projection neuron axonogenesis	biological_process	1.16142	10	0.0746977	NR4A2	ENSG00000153234	2.23677	1.16142	up
GO:0010269	response to selenium ion	biological_process	-1.48115	6	0.0746977	GPX1	ENSG00000233276	0.358203	-1.48115	down
GO:0072205	metanephric collecting duct development	biological_process	-1.65526	8	0.0746977	BMP4	ENSG00000125378	0.317482	-1.65526	down
GO:0045577	regulation of B cell differentiation	biological_process	1.03592	10	0.0746977	ZFP36L2	ENSG00000152518	2.05043	1.03592	up
GO:0042308	negative regulation of protein import into nucleus	biological_process	1.3595	6	0.0746977	MDFIC	ENSG00000135272	2.56597	1.3595	up
GO:0048739	cardiac muscle fiber development	biological_process	1.7785	10	0.0746977	TCAP	ENSG00000173991	3.43068	1.7785	up
GO:0021953	central nervous system neuron differentiation	biological_process	1.16142	10	0.0746977	NR4A2	ENSG00000153234	2.23677	1.16142	up
GO:0051152	positive regulation of smooth muscle cell differentiation	biological_process	-1.10065	10	0.0746977	OLFM2	ENSG00000105088	0.466306	-1.10065	down
GO:0060992	response to fungicide	biological_process	1.12517	6	0.0746977	KDM6B	ENSG00000132510	2.18128	1.12517	up
GO:0036122	BMP binding	molecular_function	1.7785	6	0.0746977	TCAP	ENSG00000173991	3.43068	1.7785	up
GO:0004887	thyroid hormone receptor activity	molecular_function	2.59086	7	0.0746977	NR4A3	ENSG00000119508	6.02458	2.59086	up
GO:0045080	positive regulation of chemokine biosynthetic process	biological_process	1.34359	9	0.0746977	EGR1	ENSG00000120738	2.53783	1.34359	up
GO:0060113	inner ear receptor cell differentiation	biological_process	-1.65526	11	0.0746977	BMP4	ENSG00000125378	0.317482	-1.65526	down
GO:0002675	positive regulation of acute inflammatory response	biological_process	1.00258	9	0.0746977	CREB3L3	ENSG00000060566	2.00358	1.00258	up
GO:0060998	regulation of dendritic spine development	biological_process	1.02702	9	0.0746977	CPEB3	ENSG00000107864	2.03781	1.02702	up
GO:0031648	protein destabilization	biological_process	1.08204	10	0.0749615	CREBBP	ENSG00000005339	2.11703	1.08204	up
GO:0031648	protein destabilization	biological_process	1.18174	10	0.0749615	MDM2	ENSG00000135679	2.2685	1.18174	up
GO:0045785	positive regulation of cell adhesion	biological_process	-1.0283	5	0.0781574	ITGA2	ENSG00000164171	0.490288	-1.0283	down
GO:0045785	positive regulation of cell adhesion	biological_process	-1.24645	5	0.0781574	TNFSF18	ENSG00000120337	0.421484	-1.24645	down
GO:0034260	negative regulation of GTPase activity	biological_process	1.60848	15	0.0781574	CPEB2	ENSG00000137449	3.04931	1.60848	up
GO:0034260	negative regulation of GTPase activity	biological_process	1.46912	15	0.0781574	KLRK1	ENSG00000213809	2.76852	1.46912	up
GO:0030017	sarcomere	cellular_component	1.00717	11	0.0813955	ANKRD2	ENSG00000165887	2.00996	1.00717	up
GO:0030017	sarcomere	cellular_component	1.7785	11	0.0813955	TCAP	ENSG00000173991	3.43068	1.7785	up
GO:0001523	retinoid metabolic process	biological_process	-1.01886	9	0.0813955	NAPEPLD	ENSG00000161048	0.493505	-1.01886	down
GO:0001523	retinoid metabolic process	biological_process	1.45795	9	0.0813955	RDH5	ENSG00000135437	2.74718	1.45795	up
GO:0003899	DNA-directed 5'-3' RNA polymerase activity	molecular_function	-1.18533	8	0.0813955	CRCP	ENSG00000241258	0.439723	-1.18533	down
GO:0003899	DNA-directed 5'-3' RNA polymerase activity	molecular_function	1.23959	8	0.0813955	POLR2A	ENSG00000181222	2.36132	1.23959	up
GO:0030218	erythrocyte differentiation	biological_process	-1.65526	6	0.0813955	BMP4	ENSG00000125378	0.317482	-1.65526	down
GO:0030218	erythrocyte differentiation	biological_process	1.03303	6	0.0813955	HIPK2	ENSG00000064393	2.04632	1.03303	up
GO:1902036	regulation of hematopoietic stem cell differentiation	biological_process	1.00193	9	0.0814337	HIST1H3E	ENSG00000274750	2.00268	1.00193	up
GO:1902036	regulation of hematopoietic stem cell differentiation	biological_process	1.28984	9	0.0814337	HIST1H3H	ENSG00000278828	2.44501	1.28984	up
GO:1902036	regulation of hematopoietic stem cell differentiation	biological_process	1.25796	9	0.0814337	HIST1H4I	ENSG00000276180	2.39158	1.25796	up
GO:0006811	ion transport	biological_process	1.02007	5	0.0836851	ASIC3	ENSG00000213199	2.02802	1.02007	up
GO:0006811	ion transport	biological_process	1.95765	5	0.0836851	ATP6V0E2	ENSG00000171130	3.8843	1.95765	up
GO:0006811	ion transport	biological_process	1.33151	5	0.0836851	ATP6V1C2	ENSG00000143882	2.51666	1.33151	up
GO:0006811	ion transport	biological_process	-1.01486	5	0.0836851	CACNA1I	ENSG00000100346	0.494875	-1.01486	down
GO:0006811	ion transport	biological_process	-1.16231	5	0.0836851	CLCN5	ENSG00000171365	0.446796	-1.16231	down
GO:0006811	ion transport	biological_process	-1.00168	5	0.0836851	FXYD6	ENSG00000137726	0.499419	-1.00168	down
GO:0006811	ion transport	biological_process	1.18508	5	0.0836851	LRRC8D	ENSG00000171492	2.27376	1.18508	up
GO:0006811	ion transport	biological_process	1.30121	5	0.0836851	MT-ATP6	ENSG00000198899	2.46435	1.30121	up
GO:0006811	ion transport	biological_process	-1.01185	5	0.0836851	SCN8A	ENSG00000196876	0.495909	-1.01185	down
GO:0006811	ion transport	biological_process	1.05961	5	0.0836851	WNK4	ENSG00000126562	2.08437	1.05961	up
GO:0038083	peptidyl-tyrosine autophosphorylation	biological_process	1.4741	10	0.0846744	FER	ENSG00000151422	2.77811	1.4741	up
GO:0038083	peptidyl-tyrosine autophosphorylation	biological_process	1.4492	10	0.0846744	GRB2	ENSG00000177885	2.73056	1.4492	up
GO:0060100	positive regulation of phagocytosis, engulfment	biological_process	-1.0283	5	0.0849058	ITGA2	ENSG00000164171	0.490288	-1.0283	down
GO:0016528	sarcoplasm	cellular_component	1.21613	8	0.0849058	PLEC	ENSG00000178209	2.32323	1.21613	up
GO:0047497	mitochondrion transport along microtubule	biological_process	1.02967	9	0.0849058	MAP1S	ENSG00000130479	2.04156	1.02967	up
GO:0050863	regulation of T cell activation	biological_process	1.16457	7	0.0849058	RC3H1	ENSG00000135870	2.24166	1.16457	up
GO:0060231	mesenchymal to epithelial transition	biological_process	-1.37671	10	0.0849058	WNT4	ENSG00000162552	0.385097	-1.37671	down
GO:0048846	axon extension involved in axon guidance	biological_process	-1.46702	8	0.0849058	SLIT1	ENSG00000187122	0.361729	-1.46702	down
GO:0042577	lipid phosphatase activity	molecular_function	-1.32049	8	0.0849058	PLPPR4	ENSG00000117600	0.400399	-1.32049	down
GO:0060396	growth hormone receptor signaling pathway	biological_process	1.0054	10	0.0849058	SOCS2	ENSG00000120833	2.0075	1.0054	up
GO:0003139	secondary heart field specification	biological_process	-1.65526	10	0.0849058	BMP4	ENSG00000125378	0.317482	-1.65526	down
GO:0030422	production of siRNA involved in RNA interference	biological_process	1.03871	12	0.0849058	TSN	ENSG00000211460	2.05439	1.03871	up
GO:0033629	negative regulation of cell adhesion mediated by integrin	biological_process	1.11803	6	0.0849058	SERPINE1	ENSG00000106366	2.17051	1.11803	up
GO:0004652	polynucleotide adenylyltransferase activity	molecular_function	1.01835	8	0.0849058	TUT1	ENSG00000149016	2.0256	1.01835	up
GO:0032000	positive regulation of fatty acid beta-oxidation	biological_process	1.14966	12	0.0849058	IRS2	ENSG00000185950	2.21862	1.14966	up
GO:0046839	phospholipid dephosphorylation	biological_process	-1.32049	8	0.0849058	PLPPR4	ENSG00000117600	0.400399	-1.32049	down
GO:0004559	alpha-mannosidase activity	molecular_function	-1.24536	8	0.0849058	AC010422.3	ENSG00000269242	0.421801	-1.24536	down
GO:0009101	glycoprotein biosynthetic process	biological_process	1.24649	7	0.0849058	FKRP	ENSG00000181027	2.37264	1.24649	up
GO:0033180	proton-transporting V-type ATPase, V1 domain	cellular_component	1.33151	7	0.0849058	ATP6V1C2	ENSG00000143882	2.51666	1.33151	up
GO:2000781	positive regulation of double-strand break repair	biological_process	1.69534	12	0.0849058	NUDT16	ENSG00000198585	3.23854	1.69534	up
GO:0061617	MICOS complex	cellular_component	-3.04437	16	0.0849058	MINOS1-NBL1	ENSG00000270136	0.121214	-3.04437	down
GO:0051918	negative regulation of fibrinolysis	biological_process	1.11803	9	0.0849058	SERPINE1	ENSG00000106366	2.17051	1.11803	up
GO:0009410	response to xenobiotic stimulus	biological_process	-1.48115	5	0.0849058	GPX1	ENSG00000233276	0.358203	-1.48115	down
GO:0015280	ligand-gated sodium channel activity	molecular_function	1.02007	10	0.0849058	ASIC3	ENSG00000213199	2.02802	1.02007	up
GO:0032395	MHC class II receptor activity	molecular_function	-1.01386	6	0.0849058	HLA-DRA	ENSG00000204287	0.495219	-1.01386	down
GO:0033194	response to hydroperoxide	biological_process	-1.48115	6	0.0849058	GPX1	ENSG00000233276	0.358203	-1.48115	down
GO:1990000	amyloid fibril formation	biological_process	1.18174	6	0.0849058	MDM2	ENSG00000135679	2.2685	1.18174	up
GO:0021612	facial nerve structural organization	biological_process	1.52207	12	0.0849058	EGR2	ENSG00000122877	2.87203	1.52207	up
GO:0042058	regulation of epidermal growth factor receptor signaling pathway	biological_process	1.4741	12	0.0849058	FER	ENSG00000151422	2.77811	1.4741	up
GO:0070102	interleukin-6-mediated signaling pathway	biological_process	1.4741	9	0.0849058	FER	ENSG00000151422	2.77811	1.4741	up
GO:0072015	glomerular visceral epithelial cell development	biological_process	-1.65526	11	0.0849058	BMP4	ENSG00000125378	0.317482	-1.65526	down
GO:0035900	response to isolation stress	biological_process	-1.01886	5	0.0849058	NAPEPLD	ENSG00000161048	0.493505	-1.01886	down
GO:0060670	branching involved in labyrinthine layer morphogenesis	biological_process	1.4492	8	0.0849058	GRB2	ENSG00000177885	2.73056	1.4492	up
GO:2000042	negative regulation of double-strand break repair via homologous recombination	biological_process	1.01516	13	0.0849058	KLHL15	ENSG00000174010	2.02112	1.01516	up
GO:0070700	BMP receptor binding	molecular_function	-1.65526	8	0.0849058	BMP4	ENSG00000125378	0.317482	-1.65526	down
GO:0008199	ferric iron binding	molecular_function	2.00928	9	0.0849058	AC007240.1	ENSG00000284681	4.0258	2.00928	up
GO:0039706	co-receptor binding	molecular_function	-1.65526	5	0.0849058	BMP4	ENSG00000125378	0.317482	-1.65526	down
GO:0043114	regulation of vascular permeability	biological_process	-2.77136	8	0.0849058	HRH1	ENSG00000196639	0.146467	-2.77136	down
GO:0045839	negative regulation of mitotic nuclear division	biological_process	-1.65526	9	0.0849058	BMP4	ENSG00000125378	0.317482	-1.65526	down
GO:0097011	cellular response to granulocyte macrophage colony-stimulating factor stimulus	biological_process	1.03592	8	0.0849058	ZFP36L2	ENSG00000152518	2.05043	1.03592	up
GO:0040037	negative regulation of fibroblast growth factor receptor signaling pathway	biological_process	-1.37671	12	0.0849058	WNT4	ENSG00000162552	0.385097	-1.37671	down
GO:0009629	response to gravity	biological_process	1.24062	5	0.0849058	FOS	ENSG00000170345	2.363	1.24062	up
GO:0055091	phospholipid homeostasis	biological_process	-1.66106	9	0.0849058	HNF4A	ENSG00000101076	0.316207	-1.66106	down
GO:0048015	phosphatidylinositol-mediated signaling	biological_process	1.4492	9	0.085583	GRB2	ENSG00000177885	2.73056	1.4492	up
GO:0048015	phosphatidylinositol-mediated signaling	biological_process	1.14966	9	0.085583	IRS2	ENSG00000185950	2.21862	1.14966	up
GO:0048015	phosphatidylinositol-mediated signaling	biological_process	-2.62845	9	0.085583	PIK3R2	ENSG00000105647	0.161718	-2.62845	down
GO:0071456	cellular response to hypoxia	biological_process	1.60848	6	0.0876909	CPEB2	ENSG00000137449	3.04931	1.60848	up
GO:0071456	cellular response to hypoxia	biological_process	1.03303	6	0.0876909	HIPK2	ENSG00000064393	2.04632	1.03303	up
GO:0071456	cellular response to hypoxia	biological_process	1.18174	6	0.0876909	MDM2	ENSG00000135679	2.2685	1.18174	up
GO:0030838	positive regulation of actin filament polymerization	biological_process	1.4741	11	0.0879929	FER	ENSG00000151422	2.77811	1.4741	up
GO:0030838	positive regulation of actin filament polymerization	biological_process	1.4492	11	0.0879929	GRB2	ENSG00000177885	2.73056	1.4492	up
GO:0007568	aging	biological_process	1.24062	5	0.0908968	FOS	ENSG00000170345	2.363	1.24062	up
GO:0007568	aging	biological_process	1.4492	5	0.0908968	GRB2	ENSG00000177885	2.73056	1.4492	up
GO:0007568	aging	biological_process	1.30121	5	0.0908968	MT-ATP6	ENSG00000198899	2.46435	1.30121	up
GO:0007568	aging	biological_process	-1.01886	5	0.0908968	NAPEPLD	ENSG00000161048	0.493505	-1.01886	down
GO:0008284	positive regulation of cell proliferation	biological_process	-1.12824	5	0.0910041	ACER3	ENSG00000078124	0.457473	-1.12824	down
GO:0008284	positive regulation of cell proliferation	biological_process	1.29723	5	0.0910041	ATF3	ENSG00000162772	2.45757	1.29723	up
GO:0008284	positive regulation of cell proliferation	biological_process	-1.65526	5	0.0910041	BMP4	ENSG00000125378	0.317482	-1.65526	down
GO:0008284	positive regulation of cell proliferation	biological_process	1.4741	5	0.0910041	FER	ENSG00000151422	2.77811	1.4741	up
GO:0008284	positive regulation of cell proliferation	biological_process	1.03303	5	0.0910041	HIPK2	ENSG00000064393	2.04632	1.03303	up
GO:0008284	positive regulation of cell proliferation	biological_process	1.14966	5	0.0910041	IRS2	ENSG00000185950	2.21862	1.14966	up
GO:0008284	positive regulation of cell proliferation	biological_process	1.18174	5	0.0910041	MDM2	ENSG00000135679	2.2685	1.18174	up
GO:0008284	positive regulation of cell proliferation	biological_process	1.69534	5	0.0910041	NUDT16	ENSG00000198585	3.23854	1.69534	up
GO:0016070	RNA metabolic process	biological_process	1.23959	8	0.0913497	POLR2A	ENSG00000181222	2.36132	1.23959	up
GO:0016070	RNA metabolic process	biological_process	1.03871	8	0.0913497	TSN	ENSG00000211460	2.05439	1.03871	up
GO:0005578	proteinaceous extracellular matrix	cellular_component	1.16247	5	0.0924273	ADAMTS13	ENSG00000160323	2.2384	1.16247	up
GO:0005578	proteinaceous extracellular matrix	cellular_component	-1.65526	5	0.0924273	BMP4	ENSG00000125378	0.317482	-1.65526	down
GO:0005578	proteinaceous extracellular matrix	cellular_component	-1.13814	5	0.0924273	GLDN	ENSG00000186417	0.454344	-1.13814	down
GO:0005578	proteinaceous extracellular matrix	cellular_component	2.69496	5	0.0924273	MMP1	ENSG00000196611	6.47536	2.69496	up
GO:0005578	proteinaceous extracellular matrix	cellular_component	-1.66336	5	0.0924273	WNT2B	ENSG00000134245	0.315703	-1.66336	down
GO:0005578	proteinaceous extracellular matrix	cellular_component	-1.37671	5	0.0924273	WNT4	ENSG00000162552	0.385097	-1.37671	down
GO:0005216	ion channel activity	molecular_function	-1.01486	8	0.0925447	CACNA1I	ENSG00000100346	0.494875	-1.01486	down
GO:0005216	ion channel activity	molecular_function	-1.16231	8	0.0925447	CLCN5	ENSG00000171365	0.446796	-1.16231	down
GO:0005216	ion channel activity	molecular_function	-1.00168	8	0.0925447	FXYD6	ENSG00000137726	0.499419	-1.00168	down
GO:0005216	ion channel activity	molecular_function	-1.01185	8	0.0925447	SCN8A	ENSG00000196876	0.495909	-1.01185	down
GO:0004222	metalloendopeptidase activity	molecular_function	1.16247	8	0.0941447	ADAMTS13	ENSG00000160323	2.2384	1.16247	up
GO:0004222	metalloendopeptidase activity	molecular_function	1.03975	8	0.0941447	LMLN	ENSG00000185621	2.05587	1.03975	up
GO:0004222	metalloendopeptidase activity	molecular_function	2.69496	8	0.0941447	MMP1	ENSG00000196611	6.47536	2.69496	up
GO:0001666	response to hypoxia	biological_process	1.08204	5	0.0942069	CREBBP	ENSG00000005339	2.11703	1.08204	up
GO:0001666	response to hypoxia	biological_process	1.34359	5	0.0942069	EGR1	ENSG00000120738	2.53783	1.34359	up
GO:0001666	response to hypoxia	biological_process	-1.0283	5	0.0942069	ITGA2	ENSG00000164171	0.490288	-1.0283	down
GO:0001666	response to hypoxia	biological_process	1.16142	5	0.0942069	NR4A2	ENSG00000153234	2.23677	1.16142	up
GO:0045111	intermediate filament cytoskeleton	cellular_component	-1.011	10	0.0947436	KRT13	ENSG00000171401	0.496201	-1.011	down
GO:0045111	intermediate filament cytoskeleton	cellular_component	1.21613	10	0.0947436	PLEC	ENSG00000178209	2.32323	1.21613	up
GO:0019953	sexual reproduction	biological_process	1.66503	4	0.0950019	VGF	ENSG00000128564	3.17121	1.66503	up
GO:0098789	pre-mRNA cleavage required for polyadenylation	NA	1.01835	NA	0.0950019	TUT1	ENSG00000149016	2.0256	1.01835	up
GO:0003149	membranous septum morphogenesis	biological_process	-1.65526	13	0.0950019	BMP4	ENSG00000125378	0.317482	-1.65526	down
GO:0042975	peroxisome proliferator activated receptor binding	molecular_function	1.18174	6	0.0950019	MDM2	ENSG00000135679	2.2685	1.18174	up
GO:0002021	response to dietary excess	biological_process	1.66503	5	0.0950019	VGF	ENSG00000128564	3.17121	1.66503	up
GO:0019869	chloride channel inhibitor activity	molecular_function	1.05961	6	0.0950019	WNK4	ENSG00000126562	2.08437	1.05961	up
GO:0001759	organ induction	biological_process	-1.65526	9	0.0950019	BMP4	ENSG00000125378	0.317482	-1.65526	down
GO:0006590	thyroid hormone generation	biological_process	-1.39398	6	0.0950019	CPQ	ENSG00000104324	0.380513	-1.39398	down
GO:0042053	regulation of dopamine metabolic process	biological_process	1.16142	9	0.0950019	NR4A2	ENSG00000153234	2.23677	1.16142	up
GO:0010762	regulation of fibroblast migration	biological_process	1.4741	10	0.0950019	FER	ENSG00000151422	2.77811	1.4741	up
GO:0043589	skin morphogenesis	biological_process	-1.0283	9	0.0950019	ITGA2	ENSG00000164171	0.490288	-1.0283	down
GO:0035767	endothelial cell chemotaxis	biological_process	1.60135	11	0.0950019	EGR3	ENSG00000179388	3.03428	1.60135	up
GO:0033179	proton-transporting V-type ATPase, V0 domain	cellular_component	1.95765	7	0.0950019	ATP6V0E2	ENSG00000171130	3.8843	1.95765	up
GO:0014902	myotube differentiation	biological_process	-1.48115	9	0.0950019	GPX1	ENSG00000233276	0.358203	-1.48115	down
GO:0042416	dopamine biosynthetic process	biological_process	1.16142	7	0.0950019	NR4A2	ENSG00000153234	2.23677	1.16142	up
GO:0043023	ribosomal large subunit binding	molecular_function	1.60848	5	0.0950019	CPEB2	ENSG00000137449	3.04931	1.60848	up
GO:0060287	epithelial cilium movement involved in determination of left/right asymmetry	biological_process	1.22932	9	0.0950019	CCDC39	ENSG00000145075	2.34456	1.22932	up
GO:0003323	type B pancreatic cell development	biological_process	-1.65526	12	0.0950019	BMP4	ENSG00000125378	0.317482	-1.65526	down
GO:0071243	cellular response to arsenic-containing substance	biological_process	1.60848	6	0.0950019	CPEB2	ENSG00000137449	3.04931	1.60848	up
GO:0002437	inflammatory response to antigenic stimulus	biological_process	1.12517	5	0.0950019	KDM6B	ENSG00000132510	2.18128	1.12517	up
GO:0048853	forebrain morphogenesis	biological_process	-1.46702	11	0.0950019	SLIT1	ENSG00000187122	0.361729	-1.46702	down
GO:0071312	cellular response to alkaloid	biological_process	1.18174	8	0.0950019	MDM2	ENSG00000135679	2.2685	1.18174	up
GO:0046007	negative regulation of activated T cell proliferation	biological_process	1.16457	10	0.0950019	RC3H1	ENSG00000135870	2.24166	1.16457	up
GO:0071236	cellular response to antibiotic	biological_process	1.18174	7	0.0950019	MDM2	ENSG00000135679	2.2685	1.18174	up
GO:0061180	mammary gland epithelium development	biological_process	-1.37671	10	0.0950019	WNT4	ENSG00000162552	0.385097	-1.37671	down
GO:0045778	positive regulation of ossification	biological_process	-1.65526	7	0.0950019	BMP4	ENSG00000125378	0.317482	-1.65526	down
GO:0090073	positive regulation of protein homodimerization activity	biological_process	-1.24645	8	0.0950019	TNFSF18	ENSG00000120337	0.421484	-1.24645	down
GO:0006013	mannose metabolic process	biological_process	-1.24536	9	0.0950019	AC010422.3	ENSG00000269242	0.421801	-1.24536	down
GO:0048016	inositol phosphate-mediated signaling	biological_process	-2.77136	9	0.0950019	HRH1	ENSG00000196639	0.146467	-2.77136	down
GO:0007600	sensory perception	biological_process	1.02007	7	0.0950019	ASIC3	ENSG00000213199	2.02802	1.02007	up
GO:0010907	positive regulation of glucose metabolic process	biological_process	1.14966	8	0.0950019	IRS2	ENSG00000185950	2.21862	1.14966	up
GO:0043534	blood vessel endothelial cell migration	biological_process	-1.48115	11	0.0950019	GPX1	ENSG00000233276	0.358203	-1.48115	down
GO:0007260	tyrosine phosphorylation of STAT protein	biological_process	1.4741	10	0.0950019	FER	ENSG00000151422	2.77811	1.4741	up
GO:0003300	cardiac muscle hypertrophy	biological_process	1.7785	9	0.0950019	TCAP	ENSG00000173991	3.43068	1.7785	up
GO:0010467	gene expression	biological_process	1.16142	6	0.0950019	NR4A2	ENSG00000153234	2.23677	1.16142	up
GO:0090084	negative regulation of inclusion body assembly	biological_process	-1.79499	7	0.0950019	SACS	ENSG00000151835	0.288174	-1.79499	down
GO:0006734	NADH metabolic process	biological_process	-1.51734	13	0.0950019	GPD1L	ENSG00000152642	0.34933	-1.51734	down
GO:0014037	Schwann cell differentiation	biological_process	1.52207	8	0.0950019	EGR2	ENSG00000122877	2.87203	1.52207	up
GO:0014909	smooth muscle cell migration	biological_process	-1.45849	9	0.0950019	ZNF84	ENSG00000198040	0.363875	-1.45849	down
GO:0006702	androgen biosynthetic process	biological_process	-1.37671	6	0.0950019	WNT4	ENSG00000162552	0.385097	-1.37671	down
GO:0001822	kidney development	biological_process	-1.65526	9	0.0963385	BMP4	ENSG00000125378	0.317482	-1.65526	down
GO:0001822	kidney development	biological_process	-1.37671	9	0.0963385	WNT4	ENSG00000162552	0.385097	-1.37671	down
GO:0001822	kidney development	biological_process	-1.45849	9	0.0963385	ZNF84	ENSG00000198040	0.363875	-1.45849	down
GO:0030148	sphingolipid biosynthetic process	biological_process	-1.12824	7	0.0981734	ACER3	ENSG00000078124	0.457473	-1.12824	down
GO:0030148	sphingolipid biosynthetic process	biological_process	1.18349	7	0.0981734	CERS5	ENSG00000139624	2.27126	1.18349	up
GO:0030145	manganese ion binding	molecular_function	1.49417	8	0.0981734	DCP2	ENSG00000172795	2.81701	1.49417	up
GO:0030145	manganese ion binding	molecular_function	1.69534	8	0.0981734	NUDT16	ENSG00000198585	3.23854	1.69534	up
GO:0030968	endoplasmic reticulum unfolded protein response	biological_process	1.29723	8	0.0981734	ATF3	ENSG00000162772	2.45757	1.29723	up
GO:0030968	endoplasmic reticulum unfolded protein response	biological_process	1.00258	8	0.0981734	CREB3L3	ENSG00000060566	2.00358	1.00258	up
GO:0045669	positive regulation of osteoblast differentiation	biological_process	-1.65526	9	0.0981734	BMP4	ENSG00000125378	0.317482	-1.65526	down
GO:0045669	positive regulation of osteoblast differentiation	biological_process	-1.37671	9	0.0981734	WNT4	ENSG00000162552	0.385097	-1.37671	down
GO:0008270	zinc ion binding	molecular_function	1.16247	8	0.0999293	ADAMTS13	ENSG00000160323	2.2384	1.16247	up
GO:0008270	zinc ion binding	molecular_function	1.93656	8	0.0999293	C19orf68	ENSG00000185453	3.82791	1.93656	up
GO:0008270	zinc ion binding	molecular_function	1.08204	8	0.0999293	CREBBP	ENSG00000005339	2.11703	1.08204	up
GO:0008270	zinc ion binding	molecular_function	1.34359	8	0.0999293	EGR1	ENSG00000120738	2.53783	1.34359	up
GO:0008270	zinc ion binding	molecular_function	-1.66106	8	0.0999293	HNF4A	ENSG00000101076	0.316207	-1.66106	down
GO:0008270	zinc ion binding	molecular_function	1.18174	8	0.0999293	MDM2	ENSG00000135679	2.2685	1.18174	up
GO:0008270	zinc ion binding	molecular_function	2.69496	8	0.0999293	MMP1	ENSG00000196611	6.47536	2.69496	up
GO:0008270	zinc ion binding	molecular_function	-1.01886	8	0.0999293	NAPEPLD	ENSG00000161048	0.493505	-1.01886	down
GO:0008270	zinc ion binding	molecular_function	1.16142	8	0.0999293	NR4A2	ENSG00000153234	2.23677	1.16142	up
GO:0008270	zinc ion binding	molecular_function	2.59086	8	0.0999293	NR4A3	ENSG00000119508	6.02458	2.59086	up
GO:0008270	zinc ion binding	molecular_function	-1.36038	8	0.0999293	TRIM32	ENSG00000119401	0.389479	-1.36038	down
GO:0008270	zinc ion binding	molecular_function	-1.45849	8	0.0999293	ZNF84	ENSG00000198040	0.363875	-1.45849	down
GO:0030317	flagellated sperm motility	biological_process	-1.01486	7	0.101638	CACNA1I	ENSG00000100346	0.494875	-1.01486	down
GO:0030317	flagellated sperm motility	biological_process	1.22932	7	0.101638	CCDC39	ENSG00000145075	2.34456	1.22932	up
GO:0004715	non-membrane spanning protein tyrosine kinase activity	molecular_function	1.4741	9	0.101638	FER	ENSG00000151422	2.77811	1.4741	up
GO:0004715	non-membrane spanning protein tyrosine kinase activity	molecular_function	1.4492	9	0.101638	GRB2	ENSG00000177885	2.73056	1.4492	up
GO:0071277	cellular response to calcium ion	biological_process	1.464	8	0.101638	FOSB	ENSG00000125740	2.75871	1.464	up
GO:0071277	cellular response to calcium ion	biological_process	1.24062	8	0.101638	FOS	ENSG00000170345	2.363	1.24062	up
GO:0008344	adult locomotory behavior	biological_process	1.03303	5	0.101638	HIPK2	ENSG00000064393	2.04632	1.03303	up
GO:0008344	adult locomotory behavior	biological_process	1.16142	5	0.101638	NR4A2	ENSG00000153234	2.23677	1.16142	up
GO:0042552	myelination	biological_process	1.52207	10	0.101638	EGR2	ENSG00000122877	2.87203	1.52207	up
GO:0042552	myelination	biological_process	-1.01185	10	0.101638	SCN8A	ENSG00000196876	0.495909	-1.01185	down
GO:0016442	RISC complex	cellular_component	1.49417	9	0.104987	DCP2	ENSG00000172795	2.81701	1.49417	up
GO:0010470	regulation of gastrulation	biological_process	-1.66106	8	0.104987	HNF4A	ENSG00000101076	0.316207	-1.66106	down
GO:0055003	cardiac myofibril assembly	biological_process	1.7785	9	0.104987	TCAP	ENSG00000173991	3.43068	1.7785	up
GO:0042770	signal transduction in response to DNA damage	biological_process	1.4492	8	0.104987	GRB2	ENSG00000177885	2.73056	1.4492	up
GO:0003181	atrioventricular valve morphogenesis	biological_process	1.18174	11	0.104987	MDM2	ENSG00000135679	2.2685	1.18174	up
GO:0003184	pulmonary valve morphogenesis	biological_process	-1.65526	11	0.104987	BMP4	ENSG00000125378	0.317482	-1.65526	down
GO:0042551	neuron maturation	biological_process	1.16142	11	0.104987	NR4A2	ENSG00000153234	2.23677	1.16142	up
GO:0000290	deadenylation-dependent decapping of nuclear-transcribed mRNA	biological_process	1.49417	12	0.104987	DCP2	ENSG00000172795	2.81701	1.49417	up
GO:0071044	histone mRNA catabolic process	biological_process	1.49417	11	0.104987	DCP2	ENSG00000172795	2.81701	1.49417	up
GO:0030195	negative regulation of blood coagulation	biological_process	1.11803	8	0.104987	SERPINE1	ENSG00000106366	2.17051	1.11803	up
GO:0006312	mitotic recombination	biological_process	-1.10696	10	0.104987	CENPS-CORT	ENSG00000251503	0.46427	-1.10696	down
GO:0060294	cilium movement involved in cell motility	biological_process	-1.06539	8	0.104987	CFAP54	ENSG00000188596	0.477844	-1.06539	down
GO:0033673	negative regulation of kinase activity	biological_process	1.14966	10	0.104987	IRS2	ENSG00000185950	2.21862	1.14966	up
GO:0022407	regulation of cell-cell adhesion	biological_process	-1.37671	6	0.104987	WNT4	ENSG00000162552	0.385097	-1.37671	down
GO:0048103	somatic stem cell division	biological_process	1.03592	7	0.104987	ZFP36L2	ENSG00000152518	2.05043	1.03592	up
GO:0006473	protein acetylation	biological_process	1.08204	9	0.104987	CREBBP	ENSG00000005339	2.11703	1.08204	up
GO:0044320	cellular response to leptin stimulus	biological_process	2.59086	8	0.104987	NR4A3	ENSG00000119508	6.02458	2.59086	up
GO:0060047	heart contraction	biological_process	-1.48115	8	0.104987	GPX1	ENSG00000233276	0.358203	-1.48115	down
GO:0001763	morphogenesis of a branching structure	biological_process	1.08581	5	0.104987	PRDM1	ENSG00000057657	2.12256	1.08581	up
GO:2000737	negative regulation of stem cell differentiation	biological_process	1.03592	9	0.104987	ZFP36L2	ENSG00000152518	2.05043	1.03592	up
GO:0050927	positive regulation of positive chemotaxis	biological_process	-1.0283	6	0.104987	ITGA2	ENSG00000164171	0.490288	-1.0283	down
GO:0060285	cilium-dependent cell motility	biological_process	1.22932	8	0.104987	CCDC39	ENSG00000145075	2.34456	1.22932	up
GO:0070365	hepatocyte differentiation	biological_process	-1.0283	8	0.104987	ITGA2	ENSG00000164171	0.490288	-1.0283	down
GO:0070286	axonemal dynein complex assembly	biological_process	1.22932	9	0.104987	CCDC39	ENSG00000145075	2.34456	1.22932	up
GO:0009100	glycoprotein metabolic process	biological_process	1.16247	6	0.104987	ADAMTS13	ENSG00000160323	2.2384	1.16247	up
GO:0060993	kidney morphogenesis	biological_process	-1.37671	10	0.104987	WNT4	ENSG00000162552	0.385097	-1.37671	down
GO:0006353	DNA-templated transcription, termination	biological_process	1.23959	9	0.104987	POLR2A	ENSG00000181222	2.36132	1.23959	up
GO:0055008	cardiac muscle tissue morphogenesis	biological_process	1.7785	10	0.104987	TCAP	ENSG00000173991	3.43068	1.7785	up
GO:0043304	regulation of mast cell degranulation	biological_process	1.4741	10	0.104987	FER	ENSG00000151422	2.77811	1.4741	up
GO:0008195	phosphatidate phosphatase activity	molecular_function	-1.32049	8	0.104987	PLPPR4	ENSG00000117600	0.400399	-1.32049	down
GO:0003690	double-stranded DNA binding	molecular_function	-1.10696	8	0.105319	CENPS-CORT	ENSG00000251503	0.46427	-1.10696	down
GO:0003690	double-stranded DNA binding	molecular_function	1.464	8	0.105319	FOSB	ENSG00000125740	2.75871	1.464	up
GO:0003690	double-stranded DNA binding	molecular_function	1.24062	8	0.105319	FOS	ENSG00000170345	2.363	1.24062	up
GO:0071222	cellular response to lipopolysaccharide	biological_process	1.16247	8	0.105319	ADAMTS13	ENSG00000160323	2.2384	1.16247	up
GO:0071222	cellular response to lipopolysaccharide	biological_process	1.46912	8	0.105319	KLRK1	ENSG00000213809	2.76852	1.46912	up
GO:0071222	cellular response to lipopolysaccharide	biological_process	1.11803	8	0.105319	SERPINE1	ENSG00000106366	2.17051	1.11803	up
GO:0001947	heart looping	biological_process	1.22932	11	0.108666	CCDC39	ENSG00000145075	2.34456	1.22932	up
GO:0001947	heart looping	biological_process	-1.14299	11	0.108666	OVOL2	ENSG00000125850	0.45282	-1.14299	down
GO:0043022	ribosome binding	molecular_function	1.60848	5	0.108666	CPEB2	ENSG00000137449	3.04931	1.60848	up
GO:0043022	ribosome binding	molecular_function	1.02702	5	0.108666	CPEB3	ENSG00000107864	2.03781	1.02702	up
GO:0032481	positive regulation of type I interferon production	biological_process	-1.18533	8	0.108666	CRCP	ENSG00000241258	0.439723	-1.18533	down
GO:0032481	positive regulation of type I interferon production	biological_process	1.08204	8	0.108666	CREBBP	ENSG00000005339	2.11703	1.08204	up
GO:0046872	metal ion binding	molecular_function	1.16247	6	0.109127	ADAMTS13	ENSG00000160323	2.2384	1.16247	up
GO:0046872	metal ion binding	molecular_function	-1.34934	6	0.109127	AIF1L	ENSG00000126878	0.392471	-1.34934	down
GO:0046872	metal ion binding	molecular_function	-1.00912	6	0.109127	CDH22	ENSG00000149654	0.496848	-1.00912	down
GO:0046872	metal ion binding	molecular_function	-1.39398	6	0.109127	CPQ	ENSG00000104324	0.380513	-1.39398	down
GO:0046872	metal ion binding	molecular_function	1.08204	6	0.109127	CREBBP	ENSG00000005339	2.11703	1.08204	up
GO:0046872	metal ion binding	molecular_function	-1.39006	6	0.109127	CYB561D1	ENSG00000174151	0.38155	-1.39006	down
GO:0046872	metal ion binding	molecular_function	-1.62579	6	0.109127	CYBRD1	ENSG00000071967	0.324032	-1.62579	down
GO:0046872	metal ion binding	molecular_function	1.49417	6	0.109127	DCP2	ENSG00000172795	2.81701	1.49417	up
GO:0046872	metal ion binding	molecular_function	-1.06755	6	0.109127	EFHD1	ENSG00000115468	0.47713	-1.06755	down
GO:0046872	metal ion binding	molecular_function	1.34359	6	0.109127	EGR1	ENSG00000120738	2.53783	1.34359	up
GO:0046872	metal ion binding	molecular_function	1.52207	6	0.109127	EGR2	ENSG00000122877	2.87203	1.52207	up
GO:0046872	metal ion binding	molecular_function	1.60135	6	0.109127	EGR3	ENSG00000179388	3.03428	1.60135	up
GO:0046872	metal ion binding	molecular_function	1.17087	6	0.109127	GALNT4	ENSG00000257594	2.25147	1.17087	up
GO:0046872	metal ion binding	molecular_function	-1.66106	6	0.109127	HNF4A	ENSG00000101076	0.316207	-1.66106	down
GO:0046872	metal ion binding	molecular_function	1.1915	6	0.109127	IKZF2	ENSG00000030419	2.28389	1.1915	up
GO:0046872	metal ion binding	molecular_function	-1.0283	6	0.109127	ITGA2	ENSG00000164171	0.490288	-1.0283	down
GO:0046872	metal ion binding	molecular_function	1.12517	6	0.109127	KDM6B	ENSG00000132510	2.18128	1.12517	up
GO:0046872	metal ion binding	molecular_function	1.03975	6	0.109127	LMLN	ENSG00000185621	2.05587	1.03975	up
GO:0046872	metal ion binding	molecular_function	1.18174	6	0.109127	MDM2	ENSG00000135679	2.2685	1.18174	up
GO:0046872	metal ion binding	molecular_function	2.69496	6	0.109127	MMP1	ENSG00000196611	6.47536	2.69496	up
GO:0046872	metal ion binding	molecular_function	-1.01886	6	0.109127	NAPEPLD	ENSG00000161048	0.493505	-1.01886	down
GO:0046872	metal ion binding	molecular_function	1.16142	6	0.109127	NR4A2	ENSG00000153234	2.23677	1.16142	up
GO:0046872	metal ion binding	molecular_function	2.59086	6	0.109127	NR4A3	ENSG00000119508	6.02458	2.59086	up
GO:0046872	metal ion binding	molecular_function	1.69534	6	0.109127	NUDT16	ENSG00000198585	3.23854	1.69534	up
GO:0046872	metal ion binding	molecular_function	-1.14299	6	0.109127	OVOL2	ENSG00000125850	0.45282	-1.14299	down
GO:0046872	metal ion binding	molecular_function	1.23959	6	0.109127	POLR2A	ENSG00000181222	2.36132	1.23959	up
GO:0046872	metal ion binding	molecular_function	1.23261	6	0.109127	PPP6C	ENSG00000119414	2.34992	1.23261	up
GO:0046872	metal ion binding	molecular_function	1.08581	6	0.109127	PRDM1	ENSG00000057657	2.12256	1.08581	up
GO:0046872	metal ion binding	molecular_function	1.16457	6	0.109127	RC3H1	ENSG00000135870	2.24166	1.16457	up
GO:0046872	metal ion binding	molecular_function	1.42365	6	0.109127	TREX1	ENSG00000213689	2.68263	1.42365	up
GO:0046872	metal ion binding	molecular_function	-1.36038	6	0.109127	TRIM32	ENSG00000119401	0.389479	-1.36038	down
GO:0046872	metal ion binding	molecular_function	-1.27758	6	0.109127	TSSK3	ENSG00000162526	0.412488	-1.27758	down
GO:0046872	metal ion binding	molecular_function	1.01835	6	0.109127	TUT1	ENSG00000149016	2.0256	1.01835	up
GO:0046872	metal ion binding	molecular_function	2.30365	6	0.109127	ZBED6	ENSG00000257315	4.93704	2.30365	up
GO:0046872	metal ion binding	molecular_function	1.43479	6	0.109127	ZBTB43	ENSG00000169155	2.70344	1.43479	up
GO:0046872	metal ion binding	molecular_function	1.03592	6	0.109127	ZFP36L2	ENSG00000152518	2.05043	1.03592	up
GO:0046872	metal ion binding	molecular_function	1.62821	6	0.109127	ZNF177	ENSG00000188629	3.09129	1.62821	up
GO:0046872	metal ion binding	molecular_function	-1.4157	6	0.109127	ZNF34	ENSG00000196378	0.374827	-1.4157	down
GO:0046872	metal ion binding	molecular_function	-1.24421	6	0.109127	ZNF518A	ENSG00000177853	0.422139	-1.24421	down
GO:0046872	metal ion binding	molecular_function	1.65955	6	0.109127	ZNF551	ENSG00000204519	3.15919	1.65955	up
GO:0046872	metal ion binding	molecular_function	1.21829	6	0.109127	ZNF672	ENSG00000171161	2.3267	1.21829	up
GO:0046872	metal ion binding	molecular_function	1.20624	6	0.109127	ZNF804A	ENSG00000170396	2.30735	1.20624	up
GO:0046872	metal ion binding	molecular_function	-1.45849	6	0.109127	ZNF84	ENSG00000198040	0.363875	-1.45849	down
GO:0043488	regulation of mRNA stability	biological_process	1.49417	10	0.109929	DCP2	ENSG00000172795	2.81701	1.49417	up
GO:0043488	regulation of mRNA stability	biological_process	1.16457	10	0.109929	RC3H1	ENSG00000135870	2.24166	1.16457	up
GO:0043488	regulation of mRNA stability	biological_process	1.03592	10	0.109929	ZFP36L2	ENSG00000152518	2.05043	1.03592	up
GO:0002250	adaptive immune response	biological_process	1.46912	5	0.109929	KLRK1	ENSG00000213809	2.76852	1.46912	up
GO:0002250	adaptive immune response	biological_process	1.08581	5	0.109929	PRDM1	ENSG00000057657	2.12256	1.08581	up
GO:0002250	adaptive immune response	biological_process	-1.24645	5	0.109929	TNFSF18	ENSG00000120337	0.421484	-1.24645	down
GO:0060707	trophoblast giant cell differentiation	biological_process	1.08581	8	0.114863	PRDM1	ENSG00000057657	2.12256	1.08581	up
GO:0060055	angiogenesis involved in wound healing	biological_process	-1.48115	11	0.114863	GPX1	ENSG00000233276	0.358203	-1.48115	down
GO:0060411	cardiac septum morphogenesis	biological_process	1.18174	11	0.114863	MDM2	ENSG00000135679	2.2685	1.18174	up
GO:0060272	embryonic skeletal joint morphogenesis	biological_process	-1.65526	11	0.114863	BMP4	ENSG00000125378	0.317482	-1.65526	down
GO:0032897	negative regulation of viral transcription	biological_process	-1.36038	10	0.114863	TRIM32	ENSG00000119401	0.389479	-1.36038	down
GO:0070628	proteasome binding	molecular_function	-1.79499	6	0.114863	SACS	ENSG00000151835	0.288174	-1.79499	down
GO:0031581	hemidesmosome assembly	biological_process	1.21613	8	0.114863	PLEC	ENSG00000178209	2.32323	1.21613	up
GO:0010447	response to acidic pH	biological_process	1.02007	6	0.114863	ASIC3	ENSG00000213199	2.02802	1.02007	up
GO:0048856	anatomical structure development	biological_process	-1.37671	4	0.114863	WNT4	ENSG00000162552	0.385097	-1.37671	down
GO:0045446	endothelial cell differentiation	biological_process	1.12517	8	0.114863	KDM6B	ENSG00000132510	2.18128	1.12517	up
GO:0001055	RNA polymerase II activity	molecular_function	1.23959	9	0.114863	POLR2A	ENSG00000181222	2.36132	1.23959	up
GO:0061564	axon development	biological_process	-1.36038	7	0.114863	TRIM32	ENSG00000119401	0.389479	-1.36038	down
GO:1902176	negative regulation of oxidative stress-induced intrinsic apoptotic signaling pathway	biological_process	-1.48115	11	0.114863	GPX1	ENSG00000233276	0.358203	-1.48115	down
GO:0042622	photoreceptor outer segment membrane	cellular_component	-1.01886	9	0.114863	NAPEPLD	ENSG00000161048	0.493505	-1.01886	down
GO:0003197	endocardial cushion development	biological_process	-1.65526	9	0.114863	BMP4	ENSG00000125378	0.317482	-1.65526	down
GO:0045637	regulation of myeloid cell differentiation	biological_process	1.08204	8	0.114863	CREBBP	ENSG00000005339	2.11703	1.08204	up
GO:0060213	positive regulation of nuclear-transcribed mRNA poly(A) tail shortening	biological_process	1.02702	14	0.114863	CPEB3	ENSG00000107864	2.03781	1.02702	up
GO:0001893	maternal placenta development	biological_process	1.08581	7	0.114863	PRDM1	ENSG00000057657	2.12256	1.08581	up
GO:0010591	regulation of lamellipodium assembly	biological_process	1.4741	8	0.114863	FER	ENSG00000151422	2.77811	1.4741	up
GO:0042592	homeostatic process	biological_process	1.08204	5	0.114863	CREBBP	ENSG00000005339	2.11703	1.08204	up
GO:0008097	5S rRNA binding	molecular_function	1.18174	8	0.114863	MDM2	ENSG00000135679	2.2685	1.18174	up
GO:0050907	detection of chemical stimulus involved in sensory perception	biological_process	1.02007	9	0.114863	ASIC3	ENSG00000213199	2.02802	1.02007	up
GO:0033120	positive regulation of RNA splicing	biological_process	1.23959	11	0.114863	POLR2A	ENSG00000181222	2.36132	1.23959	up
GO:0048599	oocyte development	biological_process	-1.37671	9	0.114863	WNT4	ENSG00000162552	0.385097	-1.37671	down
GO:0036499	PERK-mediated unfolded protein response	NA	1.29723	NA	0.114863	ATF3	ENSG00000162772	2.45757	1.29723	up
GO:0060347	heart trabecula formation	biological_process	-1.14299	11	0.114863	OVOL2	ENSG00000125850	0.45282	-1.14299	down
GO:0010469	regulation of receptor activity	biological_process	1.11803	8	0.114863	SERPINE1	ENSG00000106366	2.17051	1.11803	up
GO:0003014	renal system process	biological_process	-1.65526	6	0.114863	BMP4	ENSG00000125378	0.317482	-1.65526	down
GO:0032026	response to magnesium ion	biological_process	1.18174	7	0.114863	MDM2	ENSG00000135679	2.2685	1.18174	up
GO:0008235	metalloexopeptidase activity	molecular_function	1.69534	8	0.114863	NUDT16	ENSG00000198585	3.23854	1.69534	up
GO:0030123	AP-3 adaptor complex	cellular_component	-1.06222	11	0.114863	AP3S2	ENSG00000157823	0.478894	-1.06222	down
GO:0061700	GATOR2 complex	NA	1.03743	NA	0.114863	CASTOR2	ENSG00000274070	2.05257	1.03743	up
GO:0036066	protein O-linked fucosylation	biological_process	1.16247	10	0.114863	ADAMTS13	ENSG00000160323	2.2384	1.16247	up
GO:0007411	axon guidance	biological_process	1.4492	7	0.115229	GRB2	ENSG00000177885	2.73056	1.4492	up
GO:0007411	axon guidance	biological_process	1.14966	7	0.115229	IRS2	ENSG00000185950	2.21862	1.14966	up
GO:0007411	axon guidance	biological_process	2.59086	7	0.115229	NR4A3	ENSG00000119508	6.02458	2.59086	up
GO:0007411	axon guidance	biological_process	-1.46702	7	0.115229	SLIT1	ENSG00000187122	0.361729	-1.46702	down
GO:0030054	cell junction	cellular_component	1.01537	3	0.115407	ATN1	ENSG00000111676	2.02142	1.01537	up
GO:0030054	cell junction	cellular_component	-1.03178	3	0.115407	CLDN2	ENSG00000165376	0.489107	-1.03178	down
GO:0030054	cell junction	cellular_component	-1.85929	3	0.115407	CLDN4	ENSG00000189143	0.275612	-1.85929	down
GO:0030054	cell junction	cellular_component	1.02702	3	0.115407	CPEB3	ENSG00000107864	2.03781	1.02702	up
GO:0030054	cell junction	cellular_component	1.49417	3	0.115407	DCP2	ENSG00000172795	2.81701	1.49417	up
GO:0030054	cell junction	cellular_component	1.4741	3	0.115407	FER	ENSG00000151422	2.77811	1.4741	up
GO:0030054	cell junction	cellular_component	1.02967	3	0.115407	MAP1S	ENSG00000130479	2.04156	1.02967	up
GO:0030054	cell junction	cellular_component	1.09488	3	0.115407	NECTIN4	ENSG00000143217	2.13595	1.09488	up
GO:0030054	cell junction	cellular_component	-1.10065	3	0.115407	OLFM2	ENSG00000105088	0.466306	-1.10065	down
GO:0030054	cell junction	cellular_component	1.21613	3	0.115407	PLEC	ENSG00000178209	2.32323	1.21613	up
GO:0030054	cell junction	cellular_component	1.05961	3	0.115407	WNK4	ENSG00000126562	2.08437	1.05961	up
GO:0009267	cellular response to starvation	biological_process	-1.66336	8	0.115819	WNT2B	ENSG00000134245	0.315703	-1.66336	down
GO:0009267	cellular response to starvation	biological_process	-1.37671	8	0.115819	WNT4	ENSG00000162552	0.385097	-1.37671	down
GO:0071560	cellular response to transforming growth factor beta stimulus	biological_process	-1.37671	8	0.115819	WNT4	ENSG00000162552	0.385097	-1.37671	down
GO:0071560	cellular response to transforming growth factor beta stimulus	biological_process	1.03592	8	0.115819	ZFP36L2	ENSG00000152518	2.05043	1.03592	up
GO:0001568	blood vessel development	biological_process	-1.65526	8	0.115819	BMP4	ENSG00000125378	0.317482	-1.65526	down
GO:0001568	blood vessel development	biological_process	1.18174	8	0.115819	MDM2	ENSG00000135679	2.2685	1.18174	up
GO:0042542	response to hydrogen peroxide	biological_process	-1.48115	7	0.115819	GPX1	ENSG00000233276	0.358203	-1.48115	down
GO:0042542	response to hydrogen peroxide	biological_process	2.59086	7	0.115819	NR4A3	ENSG00000119508	6.02458	2.59086	up
GO:0005923	bicellular tight junction	cellular_component	-1.03178	6	0.116987	CLDN2	ENSG00000165376	0.489107	-1.03178	down
GO:0005923	bicellular tight junction	cellular_component	-1.85929	6	0.116987	CLDN4	ENSG00000189143	0.275612	-1.85929	down
GO:0005923	bicellular tight junction	cellular_component	1.05961	6	0.116987	WNK4	ENSG00000126562	2.08437	1.05961	up
GO:0071363	cellular response to growth factor stimulus	biological_process	-1.65526	7	0.11944	BMP4	ENSG00000125378	0.317482	-1.65526	down
GO:0071363	cellular response to growth factor stimulus	biological_process	1.18174	7	0.11944	MDM2	ENSG00000135679	2.2685	1.18174	up
GO:0042733	embryonic digit morphogenesis	biological_process	-1.65526	10	0.11944	BMP4	ENSG00000125378	0.317482	-1.65526	down
GO:0042733	embryonic digit morphogenesis	biological_process	1.08204	10	0.11944	CREBBP	ENSG00000005339	2.11703	1.08204	up
GO:0030335	positive regulation of cell migration	biological_process	-1.65526	9	0.120783	BMP4	ENSG00000125378	0.317482	-1.65526	down
GO:0030335	positive regulation of cell migration	biological_process	1.4741	9	0.120783	FER	ENSG00000151422	2.77811	1.4741	up
GO:0030335	positive regulation of cell migration	biological_process	1.14966	9	0.120783	IRS2	ENSG00000185950	2.21862	1.14966	up
GO:0030335	positive regulation of cell migration	biological_process	-1.36038	9	0.120783	TRIM32	ENSG00000119401	0.389479	-1.36038	down
GO:0005615	extracellular space	cellular_component	1.16247	5	0.122993	ADAMTS13	ENSG00000160323	2.2384	1.16247	up
GO:0005615	extracellular space	cellular_component	-1.65526	5	0.122993	BMP4	ENSG00000125378	0.317482	-1.65526	down
GO:0005615	extracellular space	cellular_component	1.10565	5	0.122993	C3orf33	ENSG00000174928	2.15196	1.10565	up
GO:0005615	extracellular space	cellular_component	-1.39398	5	0.122993	CPQ	ENSG00000104324	0.380513	-1.39398	down
GO:0005615	extracellular space	cellular_component	1.50734	5	0.122993	CXCL1	ENSG00000163739	2.84285	1.50734	up
GO:0005615	extracellular space	cellular_component	1.24649	5	0.122993	FKRP	ENSG00000181027	2.37264	1.24649	up
GO:0005615	extracellular space	cellular_component	-1.13814	5	0.122993	GLDN	ENSG00000186417	0.454344	-1.13814	down
GO:0005615	extracellular space	cellular_component	1.55062	5	0.122993	HIST1H2BC	ENSG00000180596	2.92943	1.55062	up
GO:0005615	extracellular space	cellular_component	1.81125	5	0.122993	HIST1H2BJ	ENSG00000124635	3.50946	1.81125	up
GO:0005615	extracellular space	cellular_component	1.21499	5	0.122993	HIST1H2BK	ENSG00000197903	2.32139	1.21499	up
GO:0005615	extracellular space	cellular_component	2.5613	5	0.122993	HIST2H2BE	ENSG00000184678	5.90239	2.5613	up
GO:0005615	extracellular space	cellular_component	1.11803	5	0.122993	SERPINE1	ENSG00000106366	2.17051	1.11803	up
GO:0005615	extracellular space	cellular_component	-1.46702	5	0.122993	SLIT1	ENSG00000187122	0.361729	-1.46702	down
GO:0005615	extracellular space	cellular_component	-1.24645	5	0.122993	TNFSF18	ENSG00000120337	0.421484	-1.24645	down
GO:0005615	extracellular space	cellular_component	1.66503	5	0.122993	VGF	ENSG00000128564	3.17121	1.66503	up
GO:0005615	extracellular space	cellular_component	-1.66336	5	0.122993	WNT2B	ENSG00000134245	0.315703	-1.66336	down
GO:0005615	extracellular space	cellular_component	-1.37671	5	0.122993	WNT4	ENSG00000162552	0.385097	-1.37671	down
GO:0009986	cell surface	cellular_component	1.16247	5	0.123043	ADAMTS13	ENSG00000160323	2.2384	1.16247	up
GO:0009986	cell surface	cellular_component	-1.01386	5	0.123043	HLA-DRA	ENSG00000204287	0.495219	-1.01386	down
GO:0009986	cell surface	cellular_component	-1.0283	5	0.123043	ITGA2	ENSG00000164171	0.490288	-1.0283	down
GO:0009986	cell surface	cellular_component	1.05179	5	0.123043	ITGB8	ENSG00000105855	2.0731	1.05179	up
GO:0009986	cell surface	cellular_component	1.46912	5	0.123043	KLRK1	ENSG00000213809	2.76852	1.46912	up
GO:0009986	cell surface	cellular_component	1.09671	5	0.123043	MPZL1	ENSG00000197965	2.13866	1.09671	up
GO:0009986	cell surface	cellular_component	-1.24645	5	0.123043	TNFSF18	ENSG00000120337	0.421484	-1.24645	down
GO:0009986	cell surface	cellular_component	-1.37671	5	0.123043	WNT4	ENSG00000162552	0.385097	-1.37671	down
GO:0021766	hippocampus development	biological_process	1.12517	13	0.123088	KDM6B	ENSG00000132510	2.18128	1.12517	up
GO:0021766	hippocampus development	biological_process	2.59086	13	0.123088	NR4A3	ENSG00000119508	6.02458	2.59086	up
GO:0043066	negative regulation of apoptotic process	biological_process	1.74903	9	0.124165	BCL2L2	ENSG00000129473	3.36134	1.74903	up
GO:0043066	negative regulation of apoptotic process	biological_process	-1.65526	9	0.124165	BMP4	ENSG00000125378	0.317482	-1.65526	down
GO:0043066	negative regulation of apoptotic process	biological_process	1.60135	9	0.124165	EGR3	ENSG00000179388	3.03428	1.60135	up
GO:0043066	negative regulation of apoptotic process	biological_process	-1.48115	9	0.124165	GPX1	ENSG00000233276	0.358203	-1.48115	down
GO:0043066	negative regulation of apoptotic process	biological_process	1.18174	9	0.124165	MDM2	ENSG00000135679	2.2685	1.18174	up
GO:0043066	negative regulation of apoptotic process	biological_process	2.59086	9	0.124165	NR4A3	ENSG00000119508	6.02458	2.59086	up
GO:0043066	negative regulation of apoptotic process	biological_process	1.0054	9	0.124165	SOCS2	ENSG00000120833	2.0075	1.0054	up
GO:0043066	negative regulation of apoptotic process	biological_process	-1.24645	9	0.124165	TNFSF18	ENSG00000120337	0.421484	-1.24645	down
GO:0042802	identical protein binding	molecular_function	1.29723	5	0.124267	ATF3	ENSG00000162772	2.45757	1.29723	up
GO:0042802	identical protein binding	molecular_function	1.03743	5	0.124267	CASTOR2	ENSG00000274070	2.05257	1.03743	up
GO:0042802	identical protein binding	molecular_function	-1.03178	5	0.124267	CLDN2	ENSG00000165376	0.489107	-1.03178	down
GO:0042802	identical protein binding	molecular_function	-1.85929	5	0.124267	CLDN4	ENSG00000189143	0.275612	-1.85929	down
GO:0042802	identical protein binding	molecular_function	1.4492	5	0.124267	GRB2	ENSG00000177885	2.73056	1.4492	up
GO:0042802	identical protein binding	molecular_function	-1.17199	5	0.124267	GSTA4	ENSG00000170899	0.443808	-1.17199	down
GO:0042802	identical protein binding	molecular_function	1.06262	5	0.124267	HJURP	ENSG00000123485	2.08871	1.06262	up
GO:0042802	identical protein binding	molecular_function	1.02967	5	0.124267	MAP1S	ENSG00000130479	2.04156	1.02967	up
GO:0042802	identical protein binding	molecular_function	1.18174	5	0.124267	MDM2	ENSG00000135679	2.2685	1.18174	up
GO:0042802	identical protein binding	molecular_function	1.69534	5	0.124267	NUDT16	ENSG00000198585	3.23854	1.69534	up
GO:0042802	identical protein binding	molecular_function	-1.36038	5	0.124267	TRIM32	ENSG00000119401	0.389479	-1.36038	down
GO:0042802	identical protein binding	molecular_function	1.03871	5	0.124267	TSN	ENSG00000211460	2.05439	1.03871	up
GO:0001817	regulation of cytokine production	biological_process	1.00717	6	0.12463	ANKRD2	ENSG00000165887	2.00996	1.00717	up
GO:0021904	dorsal/ventral neural tube patterning	biological_process	-1.65526	9	0.12463	BMP4	ENSG00000125378	0.317482	-1.65526	down
GO:0040015	negative regulation of multicellular organism growth	biological_process	1.0054	7	0.12463	SOCS2	ENSG00000120833	2.0075	1.0054	up
GO:0010955	negative regulation of protein processing	biological_process	1.18174	8	0.12463	MDM2	ENSG00000135679	2.2685	1.18174	up
GO:0071391	cellular response to estrogen stimulus	biological_process	1.18174	9	0.12463	MDM2	ENSG00000135679	2.2685	1.18174	up
GO:0097440	apical dendrite	cellular_component	1.02702	8	0.12463	CPEB3	ENSG00000107864	2.03781	1.02702	up
GO:0043422	protein kinase B binding	molecular_function	1.00717	8	0.12463	ANKRD2	ENSG00000165887	2.00996	1.00717	up
GO:0061036	positive regulation of cartilage development	biological_process	-1.65526	10	0.12463	BMP4	ENSG00000125378	0.317482	-1.65526	down
GO:0005247	voltage-gated chloride channel activity	molecular_function	-1.16231	11	0.12463	CLCN5	ENSG00000171365	0.446796	-1.16231	down
GO:0030194	positive regulation of blood coagulation	biological_process	1.11803	8	0.12463	SERPINE1	ENSG00000106366	2.17051	1.11803	up
GO:0042417	dopamine metabolic process	biological_process	1.16142	6	0.12463	NR4A2	ENSG00000153234	2.23677	1.16142	up
GO:0006195	purine nucleotide catabolic process	biological_process	-1.48115	10	0.12463	GPX1	ENSG00000233276	0.358203	-1.48115	down
GO:0001518	voltage-gated sodium channel complex	cellular_component	-1.01185	7	0.12463	SCN8A	ENSG00000196876	0.495909	-1.01185	down
GO:2001275	positive regulation of glucose import in response to insulin stimulus	biological_process	-2.62845	7	0.12463	PIK3R2	ENSG00000105647	0.161718	-2.62845	down
GO:0044070	regulation of anion transport	biological_process	1.18508	7	0.12463	LRRC8D	ENSG00000171492	2.27376	1.18508	up
GO:0043560	insulin receptor substrate binding	molecular_function	1.4492	5	0.12463	GRB2	ENSG00000177885	2.73056	1.4492	up
GO:0060391	positive regulation of SMAD protein import into nucleus	biological_process	-1.65526	12	0.12463	BMP4	ENSG00000125378	0.317482	-1.65526	down
GO:0045603	positive regulation of endothelial cell differentiation	biological_process	-1.65526	10	0.12463	BMP4	ENSG00000125378	0.317482	-1.65526	down
GO:0006517	protein deglycosylation	biological_process	-1.24536	8	0.12463	AC010422.3	ENSG00000269242	0.421801	-1.24536	down
GO:0014912	negative regulation of smooth muscle cell migration	biological_process	1.11803	11	0.12463	SERPINE1	ENSG00000106366	2.17051	1.11803	up
GO:0002504	antigen processing and presentation of peptide or polysaccharide antigen via MHC class II	biological_process	-1.01386	5	0.12463	HLA-DRA	ENSG00000204287	0.495219	-1.01386	down
GO:0048596	embryonic camera-type eye morphogenesis	biological_process	1.03303	9	0.12463	HIPK2	ENSG00000064393	2.04632	1.03303	up
GO:0045725	positive regulation of glycogen biosynthetic process	biological_process	1.14966	11	0.12463	IRS2	ENSG00000185950	2.21862	1.14966	up
GO:0035635	entry of bacterium into host cell	biological_process	1.4492	8	0.12463	GRB2	ENSG00000177885	2.73056	1.4492	up
GO:0060674	placenta blood vessel development	biological_process	1.05179	7	0.12463	ITGB8	ENSG00000105855	2.0731	1.05179	up
GO:2000505	regulation of energy homeostasis	biological_process	2.59086	7	0.12463	NR4A3	ENSG00000119508	6.02458	2.59086	up
GO:0050965	detection of temperature stimulus involved in sensory perception of pain	biological_process	1.02007	9	0.12463	ASIC3	ENSG00000213199	2.02802	1.02007	up
GO:0051382	kinetochore assembly	biological_process	-1.10696	7	0.12463	CENPS-CORT	ENSG00000251503	0.46427	-1.10696	down
GO:0043303	mast cell degranulation	biological_process	2.59086	9	0.12463	NR4A3	ENSG00000119508	6.02458	2.59086	up
GO:0001191	transcriptional repressor activity, RNA polymerase II transcription factor binding	molecular_function	1.08204	6	0.12463	CREBBP	ENSG00000005339	2.11703	1.08204	up
GO:0042445	hormone metabolic process	biological_process	-1.37671	4	0.12463	WNT4	ENSG00000162552	0.385097	-1.37671	down
GO:0043194	axon initial segment	cellular_component	-1.01185	9	0.12463	SCN8A	ENSG00000196876	0.495909	-1.01185	down
GO:0010832	negative regulation of myotube differentiation	biological_process	1.00717	11	0.12463	ANKRD2	ENSG00000165887	2.00996	1.00717	up
GO:0070301	cellular response to hydrogen peroxide	biological_process	1.12517	8	0.126764	KDM6B	ENSG00000132510	2.18128	1.12517	up
GO:0070301	cellular response to hydrogen peroxide	biological_process	1.18174	8	0.126764	MDM2	ENSG00000135679	2.2685	1.18174	up
GO:0006644	phospholipid metabolic process	biological_process	-1.01886	7	0.126764	NAPEPLD	ENSG00000161048	0.493505	-1.01886	down
GO:0006644	phospholipid metabolic process	biological_process	-1.32049	7	0.126764	PLPPR4	ENSG00000117600	0.400399	-1.32049	down
GO:0035019	somatic stem cell population maintenance	biological_process	1.23959	10	0.126764	POLR2A	ENSG00000181222	2.36132	1.23959	up
GO:0035019	somatic stem cell population maintenance	biological_process	1.03592	10	0.126764	ZFP36L2	ENSG00000152518	2.05043	1.03592	up
GO:0050679	positive regulation of epithelial cell proliferation	biological_process	-1.65526	6	0.130465	BMP4	ENSG00000125378	0.317482	-1.65526	down
GO:0050679	positive regulation of epithelial cell proliferation	biological_process	2.59086	6	0.130465	NR4A3	ENSG00000119508	6.02458	2.59086	up
GO:0070373	negative regulation of ERK1 and ERK2 cascade	biological_process	1.29723	12	0.130465	ATF3	ENSG00000162772	2.45757	1.29723	up
GO:0070373	negative regulation of ERK1 and ERK2 cascade	biological_process	1.10565	12	0.130465	C3orf33	ENSG00000174928	2.15196	1.10565	up
GO:0048812	neuron projection morphogenesis	biological_process	1.02967	7	0.134192	MAP1S	ENSG00000130479	2.04156	1.02967	up
GO:0048812	neuron projection morphogenesis	biological_process	-1.46702	7	0.134192	SLIT1	ENSG00000187122	0.361729	-1.46702	down
GO:0043518	negative regulation of DNA damage response, signal transduction by p53 class mediator	biological_process	1.18174	11	0.134291	MDM2	ENSG00000135679	2.2685	1.18174	up
GO:0016010	dystrophin-associated glycoprotein complex	cellular_component	1.24649	7	0.134291	FKRP	ENSG00000181027	2.37264	1.24649	up
GO:0042288	MHC class I protein binding	molecular_function	1.46912	7	0.134291	KLRK1	ENSG00000213809	2.76852	1.46912	up
GO:0014898	cardiac muscle hypertrophy in response to stress	biological_process	1.7785	9	0.134291	TCAP	ENSG00000173991	3.43068	1.7785	up
GO:0000974	Prp19 complex	cellular_component	1.23959	5	0.134291	POLR2A	ENSG00000181222	2.36132	1.23959	up
GO:0005159	insulin-like growth factor receptor binding	molecular_function	1.0054	6	0.134291	SOCS2	ENSG00000120833	2.0075	1.0054	up
GO:2000010	positive regulation of protein localization to cell surface	biological_process	-1.51734	5	0.134291	GPD1L	ENSG00000152642	0.34933	-1.51734	down
GO:0007035	vacuolar acidification	biological_process	1.95765	13	0.134291	ATP6V0E2	ENSG00000171130	3.8843	1.95765	up
GO:0045954	positive regulation of natural killer cell mediated cytotoxicity	biological_process	1.46912	7	0.134291	KLRK1	ENSG00000213809	2.76852	1.46912	up
GO:0033962	cytoplasmic mRNA processing body assembly	biological_process	1.16457	6	0.134291	RC3H1	ENSG00000135870	2.24166	1.16457	up
GO:0044237	cellular metabolic process	biological_process	-1.18533	4	0.134291	CRCP	ENSG00000241258	0.439723	-1.18533	down
GO:0019372	lipoxygenase pathway	biological_process	-1.48115	9	0.134291	GPX1	ENSG00000233276	0.358203	-1.48115	down
GO:0071425	hematopoietic stem cell proliferation	biological_process	-1.66336	7	0.134291	WNT2B	ENSG00000134245	0.315703	-1.66336	down
GO:0043024	ribosomal small subunit binding	molecular_function	1.60848	5	0.134291	CPEB2	ENSG00000137449	3.04931	1.60848	up
GO:0086005	ventricular cardiac muscle cell action potential	biological_process	-1.51734	11	0.134291	GPD1L	ENSG00000152642	0.34933	-1.51734	down
GO:0016180	snRNA processing	biological_process	1.01835	11	0.134291	TUT1	ENSG00000149016	2.0256	1.01835	up
GO:0006301	postreplication repair	biological_process	2.84349	10	0.134291	TMEM189-UBE2V1	ENSG00000124208	7.17754	2.84349	up
GO:1904754	positive regulation of vascular associated smooth muscle cell migration	NA	1.18174	NA	0.134291	MDM2	ENSG00000135679	2.2685	1.18174	up
GO:0009650	UV protection	biological_process	-1.48115	8	0.134291	GPX1	ENSG00000233276	0.358203	-1.48115	down
GO:0035497	cAMP response element binding	molecular_function	1.00258	9	0.134291	CREB3L3	ENSG00000060566	2.00358	1.00258	up
GO:0005885	Arp2/3 protein complex	cellular_component	-1.49678	11	0.134291	AC004922.1	ENSG00000284292	0.354344	-1.49678	down
GO:0061014	positive regulation of mRNA catabolic process	biological_process	1.16457	11	0.134291	RC3H1	ENSG00000135870	2.24166	1.16457	up
GO:0016407	acetyltransferase activity	molecular_function	1.08204	7	0.134291	CREBBP	ENSG00000005339	2.11703	1.08204	up
GO:2000147	positive regulation of cell motility	biological_process	-1.36038	8	0.134291	TRIM32	ENSG00000119401	0.389479	-1.36038	down
GO:0045579	positive regulation of B cell differentiation	biological_process	1.08581	11	0.134291	PRDM1	ENSG00000057657	2.12256	1.08581	up
GO:0030278	regulation of ossification	biological_process	1.52207	6	0.134291	EGR2	ENSG00000122877	2.87203	1.52207	up
GO:1903204	negative regulation of oxidative stress-induced neuron death	biological_process	2.59086	9	0.134291	NR4A3	ENSG00000119508	6.02458	2.59086	up
GO:0032461	positive regulation of protein oligomerization	biological_process	2.69496	8	0.134291	MMP1	ENSG00000196611	6.47536	2.69496	up
GO:0010628	positive regulation of gene expression	biological_process	1.29723	8	0.134372	ATF3	ENSG00000162772	2.45757	1.29723	up
GO:0010628	positive regulation of gene expression	biological_process	-1.65526	8	0.134372	BMP4	ENSG00000125378	0.317482	-1.65526	down
GO:0010628	positive regulation of gene expression	biological_process	1.05179	8	0.134372	ITGB8	ENSG00000105855	2.0731	1.05179	up
GO:0010628	positive regulation of gene expression	biological_process	1.18174	8	0.134372	MDM2	ENSG00000135679	2.2685	1.18174	up
GO:0010628	positive regulation of gene expression	biological_process	1.24664	8	0.134372	NFAT5	ENSG00000102908	2.37289	1.24664	up
GO:0010628	positive regulation of gene expression	biological_process	1.08581	8	0.134372	PRDM1	ENSG00000057657	2.12256	1.08581	up
GO:0070062	extracellular exosome	cellular_component	-1.34934	7	0.134442	AIF1L	ENSG00000126878	0.392471	-1.34934	down
GO:0070062	extracellular exosome	cellular_component	1.33151	7	0.134442	ATP6V1C2	ENSG00000143882	2.51666	1.33151	up
GO:0070062	extracellular exosome	cellular_component	1.74903	7	0.134442	BCL2L2	ENSG00000129473	3.36134	1.74903	up
GO:0070062	extracellular exosome	cellular_component	-1.42555	7	0.134442	CCDC180	ENSG00000197816	0.372279	-1.42555	down
GO:0070062	extracellular exosome	cellular_component	1.12667	7	0.134442	CFAP70	ENSG00000156042	2.18354	1.12667	up
GO:0070062	extracellular exosome	cellular_component	-1.03178	7	0.134442	CLDN2	ENSG00000165376	0.489107	-1.03178	down
GO:0070062	extracellular exosome	cellular_component	-1.39398	7	0.134442	CPQ	ENSG00000104324	0.380513	-1.39398	down
GO:0070062	extracellular exosome	cellular_component	-1.62579	7	0.134442	CYBRD1	ENSG00000071967	0.324032	-1.62579	down
GO:0070062	extracellular exosome	cellular_component	-1.06755	7	0.134442	EFHD1	ENSG00000115468	0.47713	-1.06755	down
GO:0070062	extracellular exosome	cellular_component	1.17087	7	0.134442	GALNT4	ENSG00000257594	2.25147	1.17087	up
GO:0070062	extracellular exosome	cellular_component	-1.51734	7	0.134442	GPD1L	ENSG00000152642	0.34933	-1.51734	down
GO:0070062	extracellular exosome	cellular_component	-1.48115	7	0.134442	GPX1	ENSG00000233276	0.358203	-1.48115	down
GO:0070062	extracellular exosome	cellular_component	1.4492	7	0.134442	GRB2	ENSG00000177885	2.73056	1.4492	up
GO:0070062	extracellular exosome	cellular_component	1.65138	7	0.134442	HIST1H2AC	ENSG00000180573	3.14133	1.65138	up
GO:0070062	extracellular exosome	cellular_component	1.08263	7	0.134442	HIST1H2AG	ENSG00000196787	2.11789	1.08263	up
GO:0070062	extracellular exosome	cellular_component	1.55062	7	0.134442	HIST1H2BC	ENSG00000180596	2.92943	1.55062	up
GO:0070062	extracellular exosome	cellular_component	1.32187	7	0.134442	HIST1H2BD	ENSG00000158373	2.49989	1.32187	up
GO:0070062	extracellular exosome	cellular_component	1.45543	7	0.134442	HIST1H2BN	ENSG00000233822	2.74239	1.45543	up
GO:0070062	extracellular exosome	cellular_component	1.00193	7	0.134442	HIST1H3E	ENSG00000274750	2.00268	1.00193	up
GO:0070062	extracellular exosome	cellular_component	1.28984	7	0.134442	HIST1H3H	ENSG00000278828	2.44501	1.28984	up
GO:0070062	extracellular exosome	cellular_component	1.25796	7	0.134442	HIST1H4I	ENSG00000276180	2.39158	1.25796	up
GO:0070062	extracellular exosome	cellular_component	2.5613	7	0.134442	HIST2H2BE	ENSG00000184678	5.90239	2.5613	up
GO:0070062	extracellular exosome	cellular_component	-1.26039	7	0.134442	HIST2H2BF	ENSG00000203814	0.41743	-1.26039	down
GO:0070062	extracellular exosome	cellular_component	-1.01386	7	0.134442	HLA-DRA	ENSG00000204287	0.495219	-1.01386	down
GO:0070062	extracellular exosome	cellular_component	1.05179	7	0.134442	ITGB8	ENSG00000105855	2.0731	1.05179	up
GO:0070062	extracellular exosome	cellular_component	-1.011	7	0.134442	KRT13	ENSG00000171401	0.496201	-1.011	down
GO:0070062	extracellular exosome	cellular_component	1.30121	7	0.134442	MT-ATP6	ENSG00000198899	2.46435	1.30121	up
GO:0070062	extracellular exosome	cellular_component	-1.01886	7	0.134442	NAPEPLD	ENSG00000161048	0.493505	-1.01886	down
GO:0070062	extracellular exosome	cellular_component	1.09488	7	0.134442	NECTIN4	ENSG00000143217	2.13595	1.09488	up
GO:0070062	extracellular exosome	cellular_component	-1.38702	7	0.134442	NLRP4	ENSG00000160505	0.382354	-1.38702	down
GO:0070062	extracellular exosome	cellular_component	1.21613	7	0.134442	PLEC	ENSG00000178209	2.32323	1.21613	up
GO:0070062	extracellular exosome	cellular_component	1.11803	7	0.134442	SERPINE1	ENSG00000106366	2.17051	1.11803	up
GO:0070062	extracellular exosome	cellular_component	-1.37671	7	0.134442	WNT4	ENSG00000162552	0.385097	-1.37671	down
GO:0045727	positive regulation of translation	biological_process	1.02702	9	0.137942	CPEB3	ENSG00000107864	2.03781	1.02702	up
GO:0045727	positive regulation of translation	biological_process	-1.0283	9	0.137942	ITGA2	ENSG00000164171	0.490288	-1.0283	down
GO:0004518	nuclease activity	molecular_function	3.99538	6	0.139123	BIVM-ERCC5	ENSG00000270181	15.9488	3.99538	up
GO:0004518	nuclease activity	molecular_function	1.42365	6	0.139123	TREX1	ENSG00000213689	2.68263	1.42365	up
GO:0004518	nuclease activity	molecular_function	1.03871	6	0.139123	TSN	ENSG00000211460	2.05439	1.03871	up
GO:0045087	innate immune response	biological_process	-1.18533	5	0.140167	CRCP	ENSG00000241258	0.439723	-1.18533	down
GO:0045087	innate immune response	biological_process	1.4741	5	0.140167	FER	ENSG00000151422	2.77811	1.4741	up
GO:0045087	innate immune response	biological_process	1.4492	5	0.140167	GRB2	ENSG00000177885	2.73056	1.4492	up
GO:0045087	innate immune response	biological_process	1.46912	5	0.140167	KLRK1	ENSG00000213809	2.76852	1.46912	up
GO:0045087	innate immune response	biological_process	1.08581	5	0.140167	PRDM1	ENSG00000057657	2.12256	1.08581	up
GO:0045087	innate immune response	biological_process	-1.36038	5	0.140167	TRIM32	ENSG00000119401	0.389479	-1.36038	down
GO:0001938	positive regulation of endothelial cell proliferation	biological_process	-1.65526	7	0.141715	BMP4	ENSG00000125378	0.317482	-1.65526	down
GO:0001938	positive regulation of endothelial cell proliferation	biological_process	1.60135	7	0.141715	EGR3	ENSG00000179388	3.03428	1.60135	up
GO:0045178	basal part of cell	cellular_component	-1.0283	5	0.143845	ITGA2	ENSG00000164171	0.490288	-1.0283	down
GO:0001678	cellular glucose homeostasis	biological_process	-2.62845	7	0.143845	PIK3R2	ENSG00000105647	0.161718	-2.62845	down
GO:0009395	phospholipid catabolic process	biological_process	-1.01886	7	0.143845	NAPEPLD	ENSG00000161048	0.493505	-1.01886	down
GO:1904262	negative regulation of TORC1 signaling	NA	1.03743	NA	0.143845	CASTOR2	ENSG00000274070	2.05257	1.03743	up
GO:1902230	negative regulation of intrinsic apoptotic signaling pathway in response to DNA damage	biological_process	-1.36038	11	0.143845	TRIM32	ENSG00000119401	0.389479	-1.36038	down
GO:0043403	skeletal muscle tissue regeneration	biological_process	-1.48115	7	0.143845	GPX1	ENSG00000233276	0.358203	-1.48115	down
GO:0043240	Fanconi anaemia nuclear complex	cellular_component	-1.10696	13	0.143845	CENPS-CORT	ENSG00000251503	0.46427	-1.10696	down
GO:0090201	negative regulation of release of cytochrome c from mitochondria	biological_process	-1.48115	9	0.143845	GPX1	ENSG00000233276	0.358203	-1.48115	down
GO:0023019	signal transduction involved in regulation of gene expression	biological_process	-1.66106	8	0.143845	HNF4A	ENSG00000101076	0.316207	-1.66106	down
GO:0033268	node of Ranvier	cellular_component	-1.01185	9	0.143845	SCN8A	ENSG00000196876	0.495909	-1.01185	down
GO:0040029	regulation of gene expression, epigenetic	biological_process	-1.48115	8	0.143845	GPX1	ENSG00000233276	0.358203	-1.48115	down
GO:0042613	MHC class II protein complex	cellular_component	-1.01386	8	0.143845	HLA-DRA	ENSG00000204287	0.495219	-1.01386	down
GO:0005504	fatty acid binding	molecular_function	-1.66106	5	0.143845	HNF4A	ENSG00000101076	0.316207	-1.66106	down
GO:0043254	regulation of protein complex assembly	biological_process	1.06262	6	0.143845	HJURP	ENSG00000123485	2.08871	1.06262	up
GO:1902187	negative regulation of viral release from host cell	biological_process	-1.36038	9	0.143845	TRIM32	ENSG00000119401	0.389479	-1.36038	down
GO:0005184	neuropeptide hormone activity	molecular_function	1.66503	7	0.143845	VGF	ENSG00000128564	3.17121	1.66503	up
GO:0030101	natural killer cell activation	biological_process	1.46912	6	0.143845	KLRK1	ENSG00000213809	2.76852	1.46912	up
GO:0034656	nucleobase-containing small molecule catabolic process	biological_process	1.69534	8	0.143845	NUDT16	ENSG00000198585	3.23854	1.69534	up
GO:0045618	positive regulation of keratinocyte differentiation	biological_process	-1.14299	11	0.143845	OVOL2	ENSG00000125850	0.45282	-1.14299	down
GO:0050982	detection of mechanical stimulus	biological_process	1.7785	6	0.143845	TCAP	ENSG00000173991	3.43068	1.7785	up
GO:0036159	inner dynein arm assembly	biological_process	1.22932	10	0.143845	CCDC39	ENSG00000145075	2.34456	1.22932	up
GO:0009888	tissue development	biological_process	-1.65526	5	0.143845	BMP4	ENSG00000125378	0.317482	-1.65526	down
GO:0043292	contractile fiber	cellular_component	1.21613	9	0.143845	PLEC	ENSG00000178209	2.32323	1.21613	up
GO:0010759	positive regulation of macrophage chemotaxis	biological_process	-1.24645	8	0.143845	TNFSF18	ENSG00000120337	0.421484	-1.24645	down
GO:0005095	GTPase inhibitor activity	molecular_function	1.60848	5	0.143845	CPEB2	ENSG00000137449	3.04931	1.60848	up
GO:1901653	cellular response to peptide	biological_process	1.14966	8	0.143845	IRS2	ENSG00000185950	2.21862	1.14966	up
GO:0005198	structural molecule activity	molecular_function	-1.03178	3	0.144103	CLDN2	ENSG00000165376	0.489107	-1.03178	down
GO:0005198	structural molecule activity	molecular_function	-1.85929	3	0.144103	CLDN4	ENSG00000189143	0.275612	-1.85929	down
GO:0005198	structural molecule activity	molecular_function	-1.011	3	0.144103	KRT13	ENSG00000171401	0.496201	-1.011	down
GO:0005198	structural molecule activity	molecular_function	1.09671	3	0.144103	MPZL1	ENSG00000197965	2.13866	1.09671	up
GO:0043524	negative regulation of neuron apoptotic process	biological_process	1.03303	11	0.144224	HIPK2	ENSG00000064393	2.04632	1.03303	up
GO:0043524	negative regulation of neuron apoptotic process	biological_process	1.16142	11	0.144224	NR4A2	ENSG00000153234	2.23677	1.16142	up
GO:0043524	negative regulation of neuron apoptotic process	biological_process	2.59086	11	0.144224	NR4A3	ENSG00000119508	6.02458	2.59086	up
GO:0006325	chromatin organization	biological_process	1.00193	6	0.14551	HIST1H3E	ENSG00000274750	2.00268	1.00193	up
GO:0006325	chromatin organization	biological_process	1.28984	6	0.14551	HIST1H3H	ENSG00000278828	2.44501	1.28984	up
GO:0051092	positive regulation of NF-kappaB transcription factor activity	biological_process	1.4741	14	0.146797	FER	ENSG00000151422	2.77811	1.4741	up
GO:0051092	positive regulation of NF-kappaB transcription factor activity	biological_process	-1.24645	14	0.146797	TNFSF18	ENSG00000120337	0.421484	-1.24645	down
GO:0051092	positive regulation of NF-kappaB transcription factor activity	biological_process	-1.36038	14	0.146797	TRIM32	ENSG00000119401	0.389479	-1.36038	down
GO:0032092	positive regulation of protein binding	biological_process	-1.65526	7	0.149326	BMP4	ENSG00000125378	0.317482	-1.65526	down
GO:0032092	positive regulation of protein binding	biological_process	1.03303	7	0.149326	HIPK2	ENSG00000064393	2.04632	1.03303	up
GO:0090305	nucleic acid phosphodiester bond hydrolysis	biological_process	3.99538	8	0.149386	BIVM-ERCC5	ENSG00000270181	15.9488	3.99538	up
GO:0090305	nucleic acid phosphodiester bond hydrolysis	biological_process	1.42365	8	0.149386	TREX1	ENSG00000213689	2.68263	1.42365	up
GO:0090305	nucleic acid phosphodiester bond hydrolysis	biological_process	1.03871	8	0.149386	TSN	ENSG00000211460	2.05439	1.03871	up
GO:0006461	protein complex assembly	biological_process	1.08204	7	0.151989	CREBBP	ENSG00000005339	2.11703	1.08204	up
GO:0006461	protein complex assembly	biological_process	1.18174	7	0.151989	MDM2	ENSG00000135679	2.2685	1.18174	up
GO:0006461	protein complex assembly	biological_process	1.7785	7	0.151989	TCAP	ENSG00000173991	3.43068	1.7785	up
GO:0031463	Cul3-RING ubiquitin ligase complex	cellular_component	-1.52116	9	0.153162	AC007731.5	ENSG00000277971	0.348405	-1.52116	down
GO:0031463	Cul3-RING ubiquitin ligase complex	cellular_component	1.01516	9	0.153162	KLHL15	ENSG00000174010	2.02112	1.01516	up
GO:0009948	anterior/posterior axis specification	biological_process	-1.65526	9	0.153294	BMP4	ENSG00000125378	0.317482	-1.65526	down
GO:0005847	mRNA cleavage and polyadenylation specificity factor complex	cellular_component	1.01835	14	0.153294	TUT1	ENSG00000149016	2.0256	1.01835	up
GO:0014911	positive regulation of smooth muscle cell migration	biological_process	-1.0283	11	0.153294	ITGA2	ENSG00000164171	0.490288	-1.0283	down
GO:0046716	muscle cell cellular homeostasis	biological_process	-1.36038	6	0.153294	TRIM32	ENSG00000119401	0.389479	-1.36038	down
GO:0045653	negative regulation of megakaryocyte differentiation	biological_process	1.25796	10	0.153294	HIST1H4I	ENSG00000276180	2.39158	1.25796	up
GO:0010765	positive regulation of sodium ion transport	biological_process	-1.51734	10	0.153294	GPD1L	ENSG00000152642	0.34933	-1.51734	down
GO:0045263	proton-transporting ATP synthase complex, coupling factor F(o	cellular_component	1.30121	8	0.153294	MT-ATP6	ENSG00000198899	2.46435	1.30121	up
GO:0002042	cell migration involved in sprouting angiogenesis	biological_process	1.60135	12	0.153294	EGR3	ENSG00000179388	3.03428	1.60135	up
GO:0023026	MHC class II protein complex binding	molecular_function	-1.01386	6	0.153294	HLA-DRA	ENSG00000204287	0.495219	-1.01386	down
GO:0046965	retinoid X receptor binding	molecular_function	1.16142	9	0.153294	NR4A2	ENSG00000153234	2.23677	1.16142	up
GO:0004745	retinol dehydrogenase activity	molecular_function	1.45795	7	0.153294	RDH5	ENSG00000135437	2.74718	1.45795	up
GO:0004620	phospholipase activity	molecular_function	-1.01886	7	0.153294	NAPEPLD	ENSG00000161048	0.493505	-1.01886	down
GO:0035269	protein O-linked mannosylation	biological_process	1.24649	10	0.153294	FKRP	ENSG00000181027	2.37264	1.24649	up
GO:0060216	definitive hemopoiesis	biological_process	1.03592	7	0.153294	ZFP36L2	ENSG00000152518	2.05043	1.03592	up
GO:0055093	response to hyperoxia	biological_process	1.30121	5	0.153294	MT-ATP6	ENSG00000198899	2.46435	1.30121	up
GO:0008631	intrinsic apoptotic signaling pathway in response to oxidative stress	biological_process	-1.48115	9	0.153294	GPX1	ENSG00000233276	0.358203	-1.48115	down
GO:0010804	negative regulation of tumor necrosis factor-mediated signaling pathway	biological_process	1.81125	11	0.153294	HIST1H2BJ	ENSG00000124635	3.50946	1.81125	up
GO:0004602	glutathione peroxidase activity	molecular_function	-1.48115	7	0.153294	GPX1	ENSG00000233276	0.358203	-1.48115	down
GO:0070509	calcium ion import	biological_process	-1.01486	8	0.153294	CACNA1I	ENSG00000100346	0.494875	-1.01486	down
GO:0001530	lipopolysaccharide binding	molecular_function	1.81125	5	0.153294	HIST1H2BJ	ENSG00000124635	3.50946	1.81125	up
GO:0000712	resolution of meiotic recombination intermediates	biological_process	-1.10696	8	0.153294	CENPS-CORT	ENSG00000251503	0.46427	-1.10696	down
GO:0048598	embryonic morphogenesis	biological_process	-1.65526	7	0.153294	BMP4	ENSG00000125378	0.317482	-1.65526	down
GO:0045956	positive regulation of calcium ion-dependent exocytosis	biological_process	-1.01486	9	0.153294	CACNA1I	ENSG00000100346	0.494875	-1.01486	down
GO:0030224	monocyte differentiation	biological_process	-1.65526	9	0.153294	BMP4	ENSG00000125378	0.317482	-1.65526	down
GO:0048535	lymph node development	biological_process	1.16457	6	0.153294	RC3H1	ENSG00000135870	2.24166	1.16457	up
GO:0000302	response to reactive oxygen species	biological_process	-1.48115	6	0.153294	GPX1	ENSG00000233276	0.358203	-1.48115	down
GO:0097009	energy homeostasis	biological_process	2.59086	6	0.153294	NR4A3	ENSG00000119508	6.02458	2.59086	up
GO:0060441	epithelial tube branching involved in lung morphogenesis	biological_process	-1.65526	8	0.153294	BMP4	ENSG00000125378	0.317482	-1.65526	down
GO:0070498	interleukin-1-mediated signaling pathway	biological_process	1.34359	9	0.153294	EGR1	ENSG00000120738	2.53783	1.34359	up
GO:0042462	eye photoreceptor cell development	biological_process	1.08581	12	0.153294	PRDM1	ENSG00000057657	2.12256	1.08581	up
GO:0042993	positive regulation of transcription factor import into nucleus	biological_process	-2.62845	7	0.153294	PIK3R2	ENSG00000105647	0.161718	-2.62845	down
GO:0045672	positive regulation of osteoclast differentiation	biological_process	1.24062	11	0.153294	FOS	ENSG00000170345	2.363	1.24062	up
GO:0006978	DNA damage response, signal transduction by p53 class mediator resulting in transcription of p21 class mediator	biological_process	1.03303	10	0.153294	HIPK2	ENSG00000064393	2.04632	1.03303	up
GO:0006351	transcription, DNA-templated	biological_process	1.29723	10	0.155924	ATF3	ENSG00000162772	2.45757	1.29723	up
GO:0006351	transcription, DNA-templated	biological_process	1.01537	10	0.155924	ATN1	ENSG00000111676	2.02142	1.01537	up
GO:0006351	transcription, DNA-templated	biological_process	-1.18533	10	0.155924	CRCP	ENSG00000241258	0.439723	-1.18533	down
GO:0006351	transcription, DNA-templated	biological_process	1.00258	10	0.155924	CREB3L3	ENSG00000060566	2.00358	1.00258	up
GO:0006351	transcription, DNA-templated	biological_process	1.08204	10	0.155924	CREBBP	ENSG00000005339	2.11703	1.08204	up
GO:0006351	transcription, DNA-templated	biological_process	1.34359	10	0.155924	EGR1	ENSG00000120738	2.53783	1.34359	up
GO:0006351	transcription, DNA-templated	biological_process	1.52207	10	0.155924	EGR2	ENSG00000122877	2.87203	1.52207	up
GO:0006351	transcription, DNA-templated	biological_process	1.60135	10	0.155924	EGR3	ENSG00000179388	3.03428	1.60135	up
GO:0006351	transcription, DNA-templated	biological_process	1.03303	10	0.155924	HIPK2	ENSG00000064393	2.04632	1.03303	up
GO:0006351	transcription, DNA-templated	biological_process	-1.66106	10	0.155924	HNF4A	ENSG00000101076	0.316207	-1.66106	down
GO:0006351	transcription, DNA-templated	biological_process	-1.03604	10	0.155924	HOXC4	ENSG00000198353	0.487666	-1.03604	down
GO:0006351	transcription, DNA-templated	biological_process	1.1915	10	0.155924	IKZF2	ENSG00000030419	2.28389	1.1915	up
GO:0006351	transcription, DNA-templated	biological_process	1.3595	10	0.155924	MDFIC	ENSG00000135272	2.56597	1.3595	up
GO:0006351	transcription, DNA-templated	biological_process	1.26806	10	0.155924	MXD1	ENSG00000059728	2.40837	1.26806	up
GO:0006351	transcription, DNA-templated	biological_process	1.24664	10	0.155924	NFAT5	ENSG00000102908	2.37289	1.24664	up
GO:0006351	transcription, DNA-templated	biological_process	1.16142	10	0.155924	NR4A2	ENSG00000153234	2.23677	1.16142	up
GO:0006351	transcription, DNA-templated	biological_process	2.59086	10	0.155924	NR4A3	ENSG00000119508	6.02458	2.59086	up
GO:0006351	transcription, DNA-templated	biological_process	-1.14299	10	0.155924	OVOL2	ENSG00000125850	0.45282	-1.14299	down
[truncated: 1,683 more rows]
