# Supplementary material for: Transcriptome profiling analysis reveals that ATP6V0E2 is involved in the lysosomal activation by anlotinib
Source: Cell Death Dis. 2020 Aug 24;11(8):702. doi: 10.1038/s41419-020-02904-0 (PMC7445181; doi:10.1038/s41419-020-02904-0)
Supplement: Supplementary file 10 — Suppl table 2 [file 41419_2020_2904_MOESM10_ESM.xlsx]

## Sheet: Sheet1
pathway_id	pathway_name	pvalue	Gene_name	log2(fc)	Gene_ID	KO_Entry	EC	fc	log2(fc)	regulation
ko05322	Systemic lupus erythematosus	1.18497e-10	HIST1H2AC	1.65138	ENSG00000180573	K11251	NA	3.14133	1.65138	up
ko05322	Systemic lupus erythematosus	1.18497e-10	HIST1H2AG	1.08263	ENSG00000196787	K11251	NA	2.11789	1.08263	up
ko05322	Systemic lupus erythematosus	1.18497e-10	HIST1H2BC	1.55062	ENSG00000180596	K11252	NA	2.92943	1.55062	up
ko05322	Systemic lupus erythematosus	1.18497e-10	HIST1H2BD	1.32187	ENSG00000158373	K11252	NA	2.49989	1.32187	up
ko05322	Systemic lupus erythematosus	1.18497e-10	HIST1H2BJ	1.81125	ENSG00000124635	K11252	NA	3.50946	1.81125	up
ko05322	Systemic lupus erythematosus	1.18497e-10	HIST1H2BK	1.21499	ENSG00000197903	K11252	NA	2.32139	1.21499	up
ko05322	Systemic lupus erythematosus	1.18497e-10	HIST1H2BN	1.45543	ENSG00000233822	K11252	NA	2.74239	1.45543	up
ko05322	Systemic lupus erythematosus	1.18497e-10	HIST1H3E	1.00193	ENSG00000274750	K11253	NA	2.00268	1.00193	up
ko05322	Systemic lupus erythematosus	1.18497e-10	HIST1H3H	1.28984	ENSG00000278828	K11253	NA	2.44501	1.28984	up
ko05322	Systemic lupus erythematosus	1.18497e-10	HIST1H4I	1.25796	ENSG00000276180	K11254	NA	2.39158	1.25796	up
ko05322	Systemic lupus erythematosus	1.18497e-10	HIST2H2BE	2.5613	ENSG00000184678	K11252	NA	5.90239	2.5613	up
ko05322	Systemic lupus erythematosus	1.18497e-10	HIST2H2BF	-1.26039	ENSG00000203814	K11252	NA	0.41743	-1.26039	down
ko05322	Systemic lupus erythematosus	1.18497e-10	HLA-DRA	-1.01386	ENSG00000204287	K06752	NA	0.495219	-1.01386	down
ko05034	Alcoholism	5.86268e-10	CREB3L3	1.00258	ENSG00000060566	K09048	NA	2.00358	1.00258	up
ko05034	Alcoholism	5.86268e-10	FOSB	1.464	ENSG00000125740	K09029	NA	2.75871	1.464	up
ko05034	Alcoholism	5.86268e-10	GRB2	1.4492	ENSG00000177885	K04364	NA	2.73056	1.4492	up
ko05034	Alcoholism	5.86268e-10	HIST1H2AC	1.65138	ENSG00000180573	K11251	NA	3.14133	1.65138	up
ko05034	Alcoholism	5.86268e-10	HIST1H2AG	1.08263	ENSG00000196787	K11251	NA	2.11789	1.08263	up
ko05034	Alcoholism	5.86268e-10	HIST1H2BC	1.55062	ENSG00000180596	K11252	NA	2.92943	1.55062	up
ko05034	Alcoholism	5.86268e-10	HIST1H2BD	1.32187	ENSG00000158373	K11252	NA	2.49989	1.32187	up
ko05034	Alcoholism	5.86268e-10	HIST1H2BJ	1.81125	ENSG00000124635	K11252	NA	3.50946	1.81125	up
ko05034	Alcoholism	5.86268e-10	HIST1H2BK	1.21499	ENSG00000197903	K11252	NA	2.32139	1.21499	up
ko05034	Alcoholism	5.86268e-10	HIST1H2BN	1.45543	ENSG00000233822	K11252	NA	2.74239	1.45543	up
ko05034	Alcoholism	5.86268e-10	HIST1H3E	1.00193	ENSG00000274750	K11253	NA	2.00268	1.00193	up
ko05034	Alcoholism	5.86268e-10	HIST1H3H	1.28984	ENSG00000278828	K11253	NA	2.44501	1.28984	up
ko05034	Alcoholism	5.86268e-10	HIST1H4I	1.25796	ENSG00000276180	K11254	NA	2.39158	1.25796	up
ko05034	Alcoholism	5.86268e-10	HIST2H2BE	2.5613	ENSG00000184678	K11252	NA	5.90239	2.5613	up
ko05034	Alcoholism	5.86268e-10	HIST2H2BF	-1.26039	ENSG00000203814	K11252	NA	0.41743	-1.26039	down
ko05203	Viral carcinogenesis	7.50988e-09	CREB3L3	1.00258	ENSG00000060566	K09048	NA	2.00358	1.00258	up
ko05203	Viral carcinogenesis	7.50988e-09	CREBBP	1.08204	ENSG00000005339	K04498	EC:2.3.1.48	2.11703	1.08204	up
ko05203	Viral carcinogenesis	7.50988e-09	EGR2	1.52207	ENSG00000122877	K12496	NA	2.87203	1.52207	up
ko05203	Viral carcinogenesis	7.50988e-09	EGR3	1.60135	ENSG00000179388	K12497	NA	3.03428	1.60135	up
ko05203	Viral carcinogenesis	7.50988e-09	GRB2	1.4492	ENSG00000177885	K04364	NA	2.73056	1.4492	up
ko05203	Viral carcinogenesis	7.50988e-09	HIST1H2BC	1.55062	ENSG00000180596	K11252	NA	2.92943	1.55062	up
ko05203	Viral carcinogenesis	7.50988e-09	HIST1H2BD	1.32187	ENSG00000158373	K11252	NA	2.49989	1.32187	up
ko05203	Viral carcinogenesis	7.50988e-09	HIST1H2BJ	1.81125	ENSG00000124635	K11252	NA	3.50946	1.81125	up
ko05203	Viral carcinogenesis	7.50988e-09	HIST1H2BK	1.21499	ENSG00000197903	K11252	NA	2.32139	1.21499	up
ko05203	Viral carcinogenesis	7.50988e-09	HIST1H2BN	1.45543	ENSG00000233822	K11252	NA	2.74239	1.45543	up
ko05203	Viral carcinogenesis	7.50988e-09	HIST1H4I	1.25796	ENSG00000276180	K11254	NA	2.39158	1.25796	up
ko05203	Viral carcinogenesis	7.50988e-09	HIST2H2BE	2.5613	ENSG00000184678	K11252	NA	5.90239	2.5613	up
ko05203	Viral carcinogenesis	7.50988e-09	HIST2H2BF	-1.26039	ENSG00000203814	K11252	NA	0.41743	-1.26039	down
ko05203	Viral carcinogenesis	7.50988e-09	MDM2	1.18174	ENSG00000135679	K06643	EC:2.3.2.27	2.2685	1.18174	up
ko05203	Viral carcinogenesis	7.50988e-09	PIK3R2	-2.62845	ENSG00000105647	K02649	NA	0.161718	-2.62845	down
ko05323	Rheumatoid arthritis	0.000235817	ATP6V0E2	1.95765	ENSG00000171130	K02153	NA	3.8843	1.95765	up
ko05323	Rheumatoid arthritis	0.000235817	ATP6V1C2	1.33151	ENSG00000143882	K02148	NA	2.51666	1.33151	up
ko05323	Rheumatoid arthritis	0.000235817	CXCL1	1.50734	ENSG00000163739	K05505	NA	2.84285	1.50734	up
ko05323	Rheumatoid arthritis	0.000235817	FOS	1.24062	ENSG00000170345	K04379	NA	2.363	1.24062	up
ko05323	Rheumatoid arthritis	0.000235817	HLA-DRA	-1.01386	ENSG00000204287	K06752	NA	0.495219	-1.01386	down
ko05323	Rheumatoid arthritis	0.000235817	MMP1	2.69496	ENSG00000196611	K01388	EC:3.4.24.7	6.47536	2.69496	up
ko05161	Hepatitis B	0.00127365	CREB3L3	1.00258	ENSG00000060566	K09048	NA	2.00358	1.00258	up
ko05161	Hepatitis B	0.00127365	CREBBP	1.08204	ENSG00000005339	K04498	EC:2.3.1.48	2.11703	1.08204	up
ko05161	Hepatitis B	0.00127365	EGR2	1.52207	ENSG00000122877	K12496	NA	2.87203	1.52207	up
ko05161	Hepatitis B	0.00127365	EGR3	1.60135	ENSG00000179388	K12497	NA	3.03428	1.60135	up
ko05161	Hepatitis B	0.00127365	FOS	1.24062	ENSG00000170345	K04379	NA	2.363	1.24062	up
ko05161	Hepatitis B	0.00127365	GRB2	1.4492	ENSG00000177885	K04364	NA	2.73056	1.4492	up
ko05161	Hepatitis B	0.00127365	PIK3R2	-2.62845	ENSG00000105647	K02649	NA	0.161718	-2.62845	down
ko05166	HTLV-I infection	0.00288225	ATF3	1.29723	ENSG00000162772	K09032	NA	2.45757	1.29723	up
ko05166	HTLV-I infection	0.00288225	CREBBP	1.08204	ENSG00000005339	K04498	EC:2.3.1.48	2.11703	1.08204	up
ko05166	HTLV-I infection	0.00288225	EGR1	1.34359	ENSG00000120738	K09203	NA	2.53783	1.34359	up
ko05166	HTLV-I infection	0.00288225	EGR2	1.52207	ENSG00000122877	K12496	NA	2.87203	1.52207	up
ko05166	HTLV-I infection	0.00288225	FOS	1.24062	ENSG00000170345	K04379	NA	2.363	1.24062	up
ko05166	HTLV-I infection	0.00288225	HLA-DRA	-1.01386	ENSG00000204287	K06752	NA	0.495219	-1.01386	down
ko05166	HTLV-I infection	0.00288225	PIK3R2	-2.62845	ENSG00000105647	K02649	NA	0.161718	-2.62845	down
ko05166	HTLV-I infection	0.00288225	WNT2B	-1.66336	ENSG00000134245	K00182	NA	0.315703	-1.66336	down
ko05166	HTLV-I infection	0.00288225	WNT4	-1.37671	ENSG00000162552	K00408	NA	0.385097	-1.37671	down
ko05215	Prostate cancer	0.00600907	CREB3L3	1.00258	ENSG00000060566	K09048	NA	2.00358	1.00258	up
ko05215	Prostate cancer	0.00600907	CREBBP	1.08204	ENSG00000005339	K04498	EC:2.3.1.48	2.11703	1.08204	up
ko05215	Prostate cancer	0.00600907	GRB2	1.4492	ENSG00000177885	K04364	NA	2.73056	1.4492	up
ko05215	Prostate cancer	0.00600907	MDM2	1.18174	ENSG00000135679	K06643	EC:2.3.2.27	2.2685	1.18174	up
ko05215	Prostate cancer	0.00600907	PIK3R2	-2.62845	ENSG00000105647	K02649	NA	0.161718	-2.62845	down
ko04917	Prolactin signaling pathway	0.00856305	FOS	1.24062	ENSG00000170345	K04379	NA	2.363	1.24062	up
ko04917	Prolactin signaling pathway	0.00856305	GRB2	1.4492	ENSG00000177885	K04364	NA	2.73056	1.4492	up
ko04917	Prolactin signaling pathway	0.00856305	PIK3R2	-2.62845	ENSG00000105647	K02649	NA	0.161718	-2.62845	down
ko04917	Prolactin signaling pathway	0.00856305	SOCS2	1.0054	ENSG00000120833	K04695	NA	2.0075	1.0054	up
ko04919	Thyroid hormone signaling pathway	0.0107994	BMP4	-1.65526	ENSG00000125378	K04662	NA	0.317482	-1.65526	down
ko04919	Thyroid hormone signaling pathway	0.0107994	CREBBP	1.08204	ENSG00000005339	K04498	EC:2.3.1.48	2.11703	1.08204	up
ko04919	Thyroid hormone signaling pathway	0.0107994	MDM2	1.18174	ENSG00000135679	K06643	EC:2.3.2.27	2.2685	1.18174	up
ko04919	Thyroid hormone signaling pathway	0.0107994	PIK3R2	-2.62845	ENSG00000105647	K02649	NA	0.161718	-2.62845	down
ko04919	Thyroid hormone signaling pathway	0.0107994	WNT4	-1.37671	ENSG00000162552	K00408	NA	0.385097	-1.37671	down
ko05165	Human papillomavirus infection	0.0118037	CREB3L3	1.00258	ENSG00000060566	K09048	NA	2.00358	1.00258	up
ko05165	Human papillomavirus infection	0.0118037	CREBBP	1.08204	ENSG00000005339	K04498	EC:2.3.1.48	2.11703	1.08204	up
ko05165	Human papillomavirus infection	0.0118037	GRB2	1.4492	ENSG00000177885	K04364	NA	2.73056	1.4492	up
ko05165	Human papillomavirus infection	0.0118037	ITGA2	-1.0283	ENSG00000164171	K06481	NA	0.490288	-1.0283	down
ko05165	Human papillomavirus infection	0.0118037	ITGB8	1.05179	ENSG00000105855	K06591	NA	2.0731	1.05179	up
ko05165	Human papillomavirus infection	0.0118037	MDM2	1.18174	ENSG00000135679	K06643	EC:2.3.2.27	2.2685	1.18174	up
ko05165	Human papillomavirus infection	0.0118037	PIK3R2	-2.62845	ENSG00000105647	K02649	NA	0.161718	-2.62845	down
ko05165	Human papillomavirus infection	0.0118037	WNT2B	-1.66336	ENSG00000134245	K00182	NA	0.315703	-1.66336	down
ko05165	Human papillomavirus infection	0.0118037	WNT4	-1.37671	ENSG00000162552	K00408	NA	0.385097	-1.37671	down
ko04514	Cell adhesion molecules (CAMs)	0.0125436	CLDN2	-1.03178	ENSG00000165376	K06087	NA	0.489107	-1.03178	down
ko04514	Cell adhesion molecules (CAMs)	0.0125436	CLDN4	-1.85929	ENSG00000189143	K06087	NA	0.275612	-1.85929	down
ko04514	Cell adhesion molecules (CAMs)	0.0125436	HLA-DRA	-1.01386	ENSG00000204287	K06752	NA	0.495219	-1.01386	down
ko04514	Cell adhesion molecules (CAMs)	0.0125436	ITGB8	1.05179	ENSG00000105855	K06591	NA	2.0731	1.05179	up
ko04514	Cell adhesion molecules (CAMs)	0.0125436	MPZL1	1.09671	ENSG00000197965	K06770	NA	2.13866	1.09671	up
ko04930	Type II diabetes mellitus	0.0148155	IRS2	1.14966	ENSG00000185950	K07187	NA	2.21862	1.14966	up
ko04930	Type II diabetes mellitus	0.0148155	PIK3R2	-2.62845	ENSG00000105647	K02649	NA	0.161718	-2.62845	down
ko04930	Type II diabetes mellitus	0.0148155	SOCS2	1.0054	ENSG00000120833	K04695	NA	2.0075	1.0054	up
ko04926	Relaxin signaling pathway	0.0177196	CREB3L3	1.00258	ENSG00000060566	K09048	NA	2.00358	1.00258	up
ko04926	Relaxin signaling pathway	0.0177196	FOS	1.24062	ENSG00000170345	K04379	NA	2.363	1.24062	up
ko04926	Relaxin signaling pathway	0.0177196	GRB2	1.4492	ENSG00000177885	K04364	NA	2.73056	1.4492	up
ko04926	Relaxin signaling pathway	0.0177196	MMP1	2.69496	ENSG00000196611	K01388	EC:3.4.24.7	6.47536	2.69496	up
ko04926	Relaxin signaling pathway	0.0177196	PIK3R2	-2.62845	ENSG00000105647	K02649	NA	0.161718	-2.62845	down
ko04068	FoxO signaling pathway	0.0189021	CREBBP	1.08204	ENSG00000005339	K04498	EC:2.3.1.48	2.11703	1.08204	up
ko04068	FoxO signaling pathway	0.0189021	GRB2	1.4492	ENSG00000177885	K04364	NA	2.73056	1.4492	up
ko04068	FoxO signaling pathway	0.0189021	IRS2	1.14966	ENSG00000185950	K07187	NA	2.21862	1.14966	up
ko04068	FoxO signaling pathway	0.0189021	MDM2	1.18174	ENSG00000135679	K06643	EC:2.3.2.27	2.2685	1.18174	up
ko04068	FoxO signaling pathway	0.0189021	PIK3R2	-2.62845	ENSG00000105647	K02649	NA	0.161718	-2.62845	down
ko04657	IL-17 signaling pathway	0.0190872	CXCL1	1.50734	ENSG00000163739	K05505	NA	2.84285	1.50734	up
ko04657	IL-17 signaling pathway	0.0190872	FOSB	1.464	ENSG00000125740	K09029	NA	2.75871	1.464	up
ko04657	IL-17 signaling pathway	0.0190872	FOS	1.24062	ENSG00000170345	K04379	NA	2.363	1.24062	up
ko04657	IL-17 signaling pathway	0.0190872	MMP1	2.69496	ENSG00000196611	K01388	EC:3.4.24.7	6.47536	2.69496	up
ko04550	Signaling pathways regulating pluripotency of stem cells	0.0207719	BMP4	-1.65526	ENSG00000125378	K04662	NA	0.317482	-1.65526	down
ko04550	Signaling pathways regulating pluripotency of stem cells	0.0207719	GRB2	1.4492	ENSG00000177885	K04364	NA	2.73056	1.4492	up
ko04550	Signaling pathways regulating pluripotency of stem cells	0.0207719	PIK3R2	-2.62845	ENSG00000105647	K02649	NA	0.161718	-2.62845	down
ko04550	Signaling pathways regulating pluripotency of stem cells	0.0207719	WNT2B	-1.66336	ENSG00000134245	K00182	NA	0.315703	-1.66336	down
ko04550	Signaling pathways regulating pluripotency of stem cells	0.0207719	WNT4	-1.37671	ENSG00000162552	K00408	NA	0.385097	-1.37671	down
ko04916	Melanogenesis	0.0250433	CREB3L3	1.00258	ENSG00000060566	K09048	NA	2.00358	1.00258	up
ko04916	Melanogenesis	0.0250433	CREBBP	1.08204	ENSG00000005339	K04498	EC:2.3.1.48	2.11703	1.08204	up
ko04916	Melanogenesis	0.0250433	WNT2B	-1.66336	ENSG00000134245	K00182	NA	0.315703	-1.66336	down
ko04916	Melanogenesis	0.0250433	WNT4	-1.37671	ENSG00000162552	K00408	NA	0.385097	-1.37671	down
ko01522	Endocrine resistance	0.025976	FOS	1.24062	ENSG00000170345	K04379	NA	2.363	1.24062	up
ko01522	Endocrine resistance	0.025976	GRB2	1.4492	ENSG00000177885	K04364	NA	2.73056	1.4492	up
ko01522	Endocrine resistance	0.025976	MDM2	1.18174	ENSG00000135679	K06643	EC:2.3.2.27	2.2685	1.18174	up
ko01522	Endocrine resistance	0.025976	PIK3R2	-2.62845	ENSG00000105647	K02649	NA	0.161718	-2.62845	down
ko05224	Breast cancer	0.0278674	FOS	1.24062	ENSG00000170345	K04379	NA	2.363	1.24062	up
ko05224	Breast cancer	0.0278674	GRB2	1.4492	ENSG00000177885	K04364	NA	2.73056	1.4492	up
ko05224	Breast cancer	0.0278674	PIK3R2	-2.62845	ENSG00000105647	K02649	NA	0.161718	-2.62845	down
ko05224	Breast cancer	0.0278674	WNT2B	-1.66336	ENSG00000134245	K00182	NA	0.315703	-1.66336	down
ko05224	Breast cancer	0.0278674	WNT4	-1.37671	ENSG00000162552	K00408	NA	0.385097	-1.37671	down
ko04915	Estrogen signaling pathway	0.0279038	CREB3L3	1.00258	ENSG00000060566	K09048	NA	2.00358	1.00258	up
ko04915	Estrogen signaling pathway	0.0279038	FOS	1.24062	ENSG00000170345	K04379	NA	2.363	1.24062	up
ko04915	Estrogen signaling pathway	0.0279038	GRB2	1.4492	ENSG00000177885	K04364	NA	2.73056	1.4492	up
ko04915	Estrogen signaling pathway	0.0279038	PIK3R2	-2.62845	ENSG00000105647	K02649	NA	0.161718	-2.62845	down
ko04066	HIF-1 signaling pathway	0.028899	CREBBP	1.08204	ENSG00000005339	K04498	EC:2.3.1.48	2.11703	1.08204	up
ko04066	HIF-1 signaling pathway	0.028899	ENO4	-2.14376	ENSG00000188316	NA	NA	0.226289	-2.14376	down
ko04066	HIF-1 signaling pathway	0.028899	PIK3R2	-2.62845	ENSG00000105647	K02649	NA	0.161718	-2.62845	down
ko04066	HIF-1 signaling pathway	0.028899	SERPINE1	1.11803	ENSG00000106366	K03982	NA	2.17051	1.11803	up
ko05205	Proteoglycans in cancer	0.0321356	GRB2	1.4492	ENSG00000177885	K04364	NA	2.73056	1.4492	up
ko05205	Proteoglycans in cancer	0.0321356	ITGA2	-1.0283	ENSG00000164171	K06481	NA	0.490288	-1.0283	down
ko05205	Proteoglycans in cancer	0.0321356	MDM2	1.18174	ENSG00000135679	K06643	EC:2.3.2.27	2.2685	1.18174	up
ko05205	Proteoglycans in cancer	0.0321356	PIK3R2	-2.62845	ENSG00000105647	K02649	NA	0.161718	-2.62845	down
ko05205	Proteoglycans in cancer	0.0321356	WNT2B	-1.66336	ENSG00000134245	K00182	NA	0.315703	-1.66336	down
ko05205	Proteoglycans in cancer	0.0321356	WNT4	-1.37671	ENSG00000162552	K00408	NA	0.385097	-1.37671	down
ko04150	mTOR signaling pathway	0.0327866	ATP6V1C2	1.33151	ENSG00000143882	K02148	NA	2.51666	1.33151	up
ko04150	mTOR signaling pathway	0.0327866	GRB2	1.4492	ENSG00000177885	K04364	NA	2.73056	1.4492	up
ko04150	mTOR signaling pathway	0.0327866	PIK3R2	-2.62845	ENSG00000105647	K02649	NA	0.161718	-2.62845	down
ko04150	mTOR signaling pathway	0.0327866	WNT2B	-1.66336	ENSG00000134245	K00182	NA	0.315703	-1.66336	down
ko04150	mTOR signaling pathway	0.0327866	WNT4	-1.37671	ENSG00000162552	K00408	NA	0.385097	-1.37671	down
ko05200	Pathways in cancer	0.034242	BMP4	-1.65526	ENSG00000125378	K04662	NA	0.317482	-1.65526	down
ko05200	Pathways in cancer	0.034242	CREBBP	1.08204	ENSG00000005339	K04498	EC:2.3.1.48	2.11703	1.08204	up
ko05200	Pathways in cancer	0.034242	FOS	1.24062	ENSG00000170345	K04379	NA	2.363	1.24062	up
ko05200	Pathways in cancer	0.034242	GRB2	1.4492	ENSG00000177885	K04364	NA	2.73056	1.4492	up
ko05200	Pathways in cancer	0.034242	GSTA4	-1.17199	ENSG00000170899	K00799	EC:2.5.1.18	0.443808	-1.17199	down
ko05200	Pathways in cancer	0.034242	ITGA2	-1.0283	ENSG00000164171	K06481	NA	0.490288	-1.0283	down
ko05200	Pathways in cancer	0.034242	MDM2	1.18174	ENSG00000135679	K06643	EC:2.3.2.27	2.2685	1.18174	up
ko05200	Pathways in cancer	0.034242	MMP1	2.69496	ENSG00000196611	K01388	EC:3.4.24.7	6.47536	2.69496	up
ko05200	Pathways in cancer	0.034242	PIK3R2	-2.62845	ENSG00000105647	K02649	NA	0.161718	-2.62845	down
ko05200	Pathways in cancer	0.034242	WNT2B	-1.66336	ENSG00000134245	K00182	NA	0.315703	-1.66336	down
ko05200	Pathways in cancer	0.034242	WNT4	-1.37671	ENSG00000162552	K00408	NA	0.385097	-1.37671	down
ko05206	MicroRNAs in cancer	0.0343342	BCL2L2	1.74903	ENSG00000129473	K02163	NA	3.36134	1.74903	up
ko05206	MicroRNAs in cancer	0.0343342	CREBBP	1.08204	ENSG00000005339	K04498	EC:2.3.1.48	2.11703	1.08204	up
ko05206	MicroRNAs in cancer	0.0343342	GRB2	1.4492	ENSG00000177885	K04364	NA	2.73056	1.4492	up
ko05206	MicroRNAs in cancer	0.0343342	IRS2	1.14966	ENSG00000185950	K07187	NA	2.21862	1.14966	up
ko05206	MicroRNAs in cancer	0.0343342	MDM2	1.18174	ENSG00000135679	K06643	EC:2.3.2.27	2.2685	1.18174	up
ko05206	MicroRNAs in cancer	0.0343342	PIK3R2	-2.62845	ENSG00000105647	K02649	NA	0.161718	-2.62845	down
ko04966	Collecting duct acid secretion	0.0366234	ATP6V0E2	1.95765	ENSG00000171130	K02153	NA	3.8843	1.95765	up
ko04966	Collecting duct acid secretion	0.0366234	ATP6V1C2	1.33151	ENSG00000143882	K02148	NA	2.51666	1.33151	up
ko05217	Basal cell carcinoma	0.0368193	BMP4	-1.65526	ENSG00000125378	K04662	NA	0.317482	-1.65526	down
ko05217	Basal cell carcinoma	0.0368193	WNT2B	-1.66336	ENSG00000134245	K00182	NA	0.315703	-1.66336	down
ko05217	Basal cell carcinoma	0.0368193	WNT4	-1.37671	ENSG00000162552	K00408	NA	0.385097	-1.37671	down
ko04725	Cholinergic synapse	0.0376207	CREB3L3	1.00258	ENSG00000060566	K09048	NA	2.00358	1.00258	up
ko04725	Cholinergic synapse	0.0376207	FOS	1.24062	ENSG00000170345	K04379	NA	2.363	1.24062	up
ko04725	Cholinergic synapse	0.0376207	PIK3R2	-2.62845	ENSG00000105647	K02649	NA	0.161718	-2.62845	down
ko04725	Cholinergic synapse	0.0376207	PIK3R5	-1.07172	ENSG00000141506	K21290	NA	0.475752	-1.07172	down
ko05031	Amphetamine addiction	0.0401114	CREB3L3	1.00258	ENSG00000060566	K09048	NA	2.00358	1.00258	up
ko05031	Amphetamine addiction	0.0401114	FOSB	1.464	ENSG00000125740	K09029	NA	2.75871	1.464	up
ko05031	Amphetamine addiction	0.0401114	FOS	1.24062	ENSG00000170345	K04379	NA	2.363	1.24062	up
ko04668	TNF signaling pathway	0.0412424	CREB3L3	1.00258	ENSG00000060566	K09048	NA	2.00358	1.00258	up
ko04668	TNF signaling pathway	0.0412424	CXCL1	1.50734	ENSG00000163739	K05505	NA	2.84285	1.50734	up
ko04668	TNF signaling pathway	0.0412424	FOS	1.24062	ENSG00000170345	K04379	NA	2.363	1.24062	up
ko04668	TNF signaling pathway	0.0412424	PIK3R2	-2.62845	ENSG00000105647	K02649	NA	0.161718	-2.62845	down
ko04218	Cellular senescence	0.0421324	HIPK2	1.03303	ENSG00000064393	K08826	EC:2.7.11.1	2.04632	1.03303	up
ko04218	Cellular senescence	0.0421324	MDM2	1.18174	ENSG00000135679	K06643	EC:2.3.2.27	2.2685	1.18174	up
ko04218	Cellular senescence	0.0421324	PIK3R2	-2.62845	ENSG00000105647	K02649	NA	0.161718	-2.62845	down
ko04218	Cellular senescence	0.0421324	SERPINE1	1.11803	ENSG00000106366	K03982	NA	2.17051	1.11803	up
ko04218	Cellular senescence	0.0421324	ZFP36L2	1.03592	ENSG00000152518	K18753	NA	2.05043	1.03592	up
ko05225	Hepatocellular carcinoma	0.0484435	GRB2	1.4492	ENSG00000177885	K04364	NA	2.73056	1.4492	up
ko05225	Hepatocellular carcinoma	0.0484435	GSTA4	-1.17199	ENSG00000170899	K00799	EC:2.5.1.18	0.443808	-1.17199	down
ko05225	Hepatocellular carcinoma	0.0484435	PIK3R2	-2.62845	ENSG00000105647	K02649	NA	0.161718	-2.62845	down
ko05225	Hepatocellular carcinoma	0.0484435	WNT2B	-1.66336	ENSG00000134245	K00182	NA	0.315703	-1.66336	down
ko05225	Hepatocellular carcinoma	0.0484435	WNT4	-1.37671	ENSG00000162552	K00408	NA	0.385097	-1.37671	down
ko04380	Osteoclast differentiation	0.0504408	FOSB	1.464	ENSG00000125740	K09029	NA	2.75871	1.464	up
ko04380	Osteoclast differentiation	0.0504408	FOS	1.24062	ENSG00000170345	K04379	NA	2.363	1.24062	up
ko04380	Osteoclast differentiation	0.0504408	GRB2	1.4492	ENSG00000177885	K04364	NA	2.73056	1.4492	up
ko04380	Osteoclast differentiation	0.0504408	PIK3R2	-2.62845	ENSG00000105647	K02649	NA	0.161718	-2.62845	down
ko05120	Epithelial cell signaling in Helicobacter pylori infection	0.0508493	ATP6V0E2	1.95765	ENSG00000171130	K02153	NA	3.8843	1.95765	up
ko05120	Epithelial cell signaling in Helicobacter pylori infection	0.0508493	ATP6V1C2	1.33151	ENSG00000143882	K02148	NA	2.51666	1.33151	up
ko05120	Epithelial cell signaling in Helicobacter pylori infection	0.0508493	CXCL1	1.50734	ENSG00000163739	K05505	NA	2.84285	1.50734	up
ko04152	AMPK signaling pathway	0.0518402	CREB3L3	1.00258	ENSG00000060566	K09048	NA	2.00358	1.00258	up
ko04152	AMPK signaling pathway	0.0518402	HNF4A	-1.66106	ENSG00000101076	K07292	NA	0.316207	-1.66106	down
ko04152	AMPK signaling pathway	0.0518402	IRS2	1.14966	ENSG00000185950	K07187	NA	2.21862	1.14966	up
ko04152	AMPK signaling pathway	0.0518402	PIK3R2	-2.62845	ENSG00000105647	K02649	NA	0.161718	-2.62845	down
ko05214	Glioma	0.0527623	GRB2	1.4492	ENSG00000177885	K04364	NA	2.73056	1.4492	up
ko05214	Glioma	0.0527623	MDM2	1.18174	ENSG00000135679	K06643	EC:2.3.2.27	2.2685	1.18174	up
ko05214	Glioma	0.0527623	PIK3R2	-2.62845	ENSG00000105647	K02649	NA	0.161718	-2.62845	down
ko05211	Renal cell carcinoma	0.0527623	CREBBP	1.08204	ENSG00000005339	K04498	EC:2.3.1.48	2.11703	1.08204	up
ko05211	Renal cell carcinoma	0.0527623	GRB2	1.4492	ENSG00000177885	K04364	NA	2.73056	1.4492	up
ko05211	Renal cell carcinoma	0.0527623	PIK3R2	-2.62845	ENSG00000105647	K02649	NA	0.161718	-2.62845	down
ko01524	Platinum drug resistance	0.0547098	GSTA4	-1.17199	ENSG00000170899	K00799	EC:2.5.1.18	0.443808	-1.17199	down
ko01524	Platinum drug resistance	0.0547098	MDM2	1.18174	ENSG00000135679	K06643	EC:2.3.2.27	2.2685	1.18174	up
ko01524	Platinum drug resistance	0.0547098	PIK3R2	-2.62845	ENSG00000105647	K02649	NA	0.161718	-2.62845	down
ko04662	B cell receptor signaling pathway	0.0566915	FOS	1.24062	ENSG00000170345	K04379	NA	2.363	1.24062	up
ko04662	B cell receptor signaling pathway	0.0566915	GRB2	1.4492	ENSG00000177885	K04364	NA	2.73056	1.4492	up
ko04662	B cell receptor signaling pathway	0.0566915	PIK3R2	-2.62845	ENSG00000105647	K02649	NA	0.161718	-2.62845	down
ko05160	Hepatitis C	0.0576497	CLDN2	-1.03178	ENSG00000165376	K06087	NA	0.489107	-1.03178	down
ko05160	Hepatitis C	0.0576497	CLDN4	-1.85929	ENSG00000189143	K06087	NA	0.275612	-1.85929	down
ko05160	Hepatitis C	0.0576497	GRB2	1.4492	ENSG00000177885	K04364	NA	2.73056	1.4492	up
ko05160	Hepatitis C	0.0576497	PIK3R2	-2.62845	ENSG00000105647	K02649	NA	0.161718	-2.62845	down
ko04520	Adherens junction	0.0587073	CREBBP	1.08204	ENSG00000005339	K04498	EC:2.3.1.48	2.11703	1.08204	up
ko04520	Adherens junction	0.0587073	FER	1.4741	ENSG00000151422	K08889	EC:2.7.10.2	2.77811	1.4741	up
ko04520	Adherens junction	0.0587073	NECTIN4	1.09488	ENSG00000143217	K06593	NA	2.13595	1.09488	up
ko05167	Kaposi's sarcoma-associated herpesvirus infection	0.0614041	CREBBP	1.08204	ENSG00000005339	K04498	EC:2.3.1.48	2.11703	1.08204	up
ko05167	Kaposi's sarcoma-associated herpesvirus infection	0.0614041	CXCL1	1.50734	ENSG00000163739	K05505	NA	2.84285	1.50734	up
ko05167	Kaposi's sarcoma-associated herpesvirus infection	0.0614041	FOS	1.24062	ENSG00000170345	K04379	NA	2.363	1.24062	up
ko05167	Kaposi's sarcoma-associated herpesvirus infection	0.0614041	PIK3R2	-2.62845	ENSG00000105647	K02649	NA	0.161718	-2.62845	down
ko05167	Kaposi's sarcoma-associated herpesvirus infection	0.0614041	PIK3R5	-1.07172	ENSG00000141506	K21290	NA	0.475752	-1.07172	down
ko03018	RNA degradation	0.0714984	DCP2	1.49417	ENSG00000172795	K12613	EC:3.6.1.62	2.81701	1.49417	up
ko03018	RNA degradation	0.0714984	ENO4	-2.14376	ENSG00000188316	NA	NA	0.226289	-2.14376	down
ko03018	RNA degradation	0.0714984	NUDT16	1.69534	ENSG00000198585	K16855	EC:3.6.1.62 3.6.1.64	3.23854	1.69534	up
ko05220	Chronic myeloid leukemia	0.0760196	GRB2	1.4492	ENSG00000177885	K04364	NA	2.73056	1.4492	up
ko05220	Chronic myeloid leukemia	0.0760196	MDM2	1.18174	ENSG00000135679	K06643	EC:2.3.2.27	2.2685	1.18174	up
ko05220	Chronic myeloid leukemia	0.0760196	PIK3R2	-2.62845	ENSG00000105647	K02649	NA	0.161718	-2.62845	down
ko04925	Aldosterone synthesis and secretion	0.0760196	CACNA1I	-1.01486	ENSG00000100346	K04856	NA	0.494875	-1.01486	down
ko04925	Aldosterone synthesis and secretion	0.0760196	CREB3L3	1.00258	ENSG00000060566	K09048	NA	2.00358	1.00258	up
ko04925	Aldosterone synthesis and secretion	0.0760196	NR4A2	1.16142	ENSG00000153234	K08558	NA	2.23677	1.16142	up
ko04910	Insulin signaling pathway	0.0770833	GRB2	1.4492	ENSG00000177885	K04364	NA	2.73056	1.4492	up
ko04910	Insulin signaling pathway	0.0770833	IRS2	1.14966	ENSG00000185950	K07187	NA	2.21862	1.14966	up
ko04910	Insulin signaling pathway	0.0770833	PIK3R2	-2.62845	ENSG00000105647	K02649	NA	0.161718	-2.62845	down
ko04910	Insulin signaling pathway	0.0770833	SOCS2	1.0054	ENSG00000120833	K04695	NA	2.0075	1.0054	up
ko05418	Fluid shear stress and atherosclerosis	0.0788357	BMP4	-1.65526	ENSG00000125378	K04662	NA	0.317482	-1.65526	down
ko05418	Fluid shear stress and atherosclerosis	0.0788357	FOS	1.24062	ENSG00000170345	K04379	NA	2.363	1.24062	up
ko05418	Fluid shear stress and atherosclerosis	0.0788357	GSTA4	-1.17199	ENSG00000170899	K00799	EC:2.5.1.18	0.443808	-1.17199	down
ko05418	Fluid shear stress and atherosclerosis	0.0788357	PIK3R2	-2.62845	ENSG00000105647	K02649	NA	0.161718	-2.62845	down
ko04350	TGF-beta signaling pathway	0.080665	BMP4	-1.65526	ENSG00000125378	K04662	NA	0.317482	-1.65526	down
ko04350	TGF-beta signaling pathway	0.080665	CREBBP	1.08204	ENSG00000005339	K04498	EC:2.3.1.48	2.11703	1.08204	up
ko04350	TGF-beta signaling pathway	0.080665	MINOS1-NBL1	-3.04437	ENSG00000270136	K19558	NA	0.121214	-3.04437	down
ko04211	Longevity regulating pathway - mammal	0.080665	CREB3L3	1.00258	ENSG00000060566	K09048	NA	2.00358	1.00258	up
ko04211	Longevity regulating pathway - mammal	0.080665	IRS2	1.14966	ENSG00000185950	K07187	NA	2.21862	1.14966	up
ko04211	Longevity regulating pathway - mammal	0.080665	PIK3R2	-2.62845	ENSG00000105647	K02649	NA	0.161718	-2.62845	down
ko04145	Phagosome	0.0878955	ATP6V0E2	1.95765	ENSG00000171130	K02153	NA	3.8843	1.95765	up
ko04145	Phagosome	0.0878955	ATP6V1C2	1.33151	ENSG00000143882	K02148	NA	2.51666	1.33151	up
ko04145	Phagosome	0.0878955	HLA-DRA	-1.01386	ENSG00000204287	K06752	NA	0.495219	-1.01386	down
ko04145	Phagosome	0.0878955	ITGA2	-1.0283	ENSG00000164171	K06481	NA	0.490288	-1.0283	down
ko04630	Jak-STAT signaling pathway	0.0897662	CREBBP	1.08204	ENSG00000005339	K04498	EC:2.3.1.48	2.11703	1.08204	up
ko04630	Jak-STAT signaling pathway	0.0897662	GRB2	1.4492	ENSG00000177885	K04364	NA	2.73056	1.4492	up
ko04630	Jak-STAT signaling pathway	0.0897662	PIK3R2	-2.62845	ENSG00000105647	K02649	NA	0.161718	-2.62845	down
ko04630	Jak-STAT signaling pathway	0.0897662	SOCS2	1.0054	ENSG00000120833	K04695	NA	2.0075	1.0054	up
ko04750	Inflammatory mediator regulation of TRP channels	0.0903167	ASIC3	1.02007	ENSG00000213199	K04830	NA	2.02802	1.02007	up
ko04750	Inflammatory mediator regulation of TRP channels	0.0903167	HRH1	-2.77136	ENSG00000196639	K04149	NA	0.146467	-2.77136	down
ko04750	Inflammatory mediator regulation of TRP channels	0.0903167	PIK3R2	-2.62845	ENSG00000105647	K02649	NA	0.161718	-2.62845	down
ko04151	PI3K-Akt signaling pathway	0.0908358	CREB3L3	1.00258	ENSG00000060566	K09048	NA	2.00358	1.00258	up
ko04151	PI3K-Akt signaling pathway	0.0908358	GRB2	1.4492	ENSG00000177885	K04364	NA	2.73056	1.4492	up
ko04151	PI3K-Akt signaling pathway	0.0908358	ITGA2	-1.0283	ENSG00000164171	K06481	NA	0.490288	-1.0283	down
ko04151	PI3K-Akt signaling pathway	0.0908358	ITGB8	1.05179	ENSG00000105855	K06591	NA	2.0731	1.05179	up
ko04151	PI3K-Akt signaling pathway	0.0908358	MDM2	1.18174	ENSG00000135679	K06643	EC:2.3.2.27	2.2685	1.18174	up
ko04151	PI3K-Akt signaling pathway	0.0908358	PIK3R2	-2.62845	ENSG00000105647	K02649	NA	0.161718	-2.62845	down
ko04151	PI3K-Akt signaling pathway	0.0908358	PIK3R5	-1.07172	ENSG00000141506	K21290	NA	0.475752	-1.07172	down
ko05219	Bladder cancer	0.0910031	MDM2	1.18174	ENSG00000135679	K06643	EC:2.3.2.27	2.2685	1.18174	up
ko05219	Bladder cancer	0.0910031	MMP1	2.69496	ENSG00000196611	K01388	EC:3.4.24.7	6.47536	2.69496	up
ko05226	Gastric cancer	0.0916563	GRB2	1.4492	ENSG00000177885	K04364	NA	2.73056	1.4492	up
ko05226	Gastric cancer	0.0916563	PIK3R2	-2.62845	ENSG00000105647	K02649	NA	0.161718	-2.62845	down
ko05226	Gastric cancer	0.0916563	WNT2B	-1.66336	ENSG00000134245	K00182	NA	0.315703	-1.66336	down
ko05226	Gastric cancer	0.0916563	WNT4	-1.37671	ENSG00000162552	K00408	NA	0.385097	-1.37671	down
ko04914	Progesterone-mediated oocyte maturation	0.0978593	CPEB2	1.60848	ENSG00000137449	K02602	NA	3.04931	1.60848	up
ko04914	Progesterone-mediated oocyte maturation	0.0978593	CPEB3	1.02702	ENSG00000107864	K02602	NA	2.03781	1.02702	up
ko04914	Progesterone-mediated oocyte maturation	0.0978593	PIK3R2	-2.62845	ENSG00000105647	K02649	NA	0.161718	-2.62845	down
ko05142	Chagas disease (American trypanosomiasis)	0.100429	FOS	1.24062	ENSG00000170345	K04379	NA	2.363	1.24062	up
ko05142	Chagas disease (American trypanosomiasis)	0.100429	PIK3R2	-2.62845	ENSG00000105647	K02649	NA	0.161718	-2.62845	down
ko05142	Chagas disease (American trypanosomiasis)	0.100429	SERPINE1	1.11803	ENSG00000106366	K03982	NA	2.17051	1.11803	up
ko00600	Sphingolipid metabolism	0.102866	ACER3	-1.12824	ENSG00000078124	K04711	EC:3.5.1.-	0.457473	-1.12824	down
ko00600	Sphingolipid metabolism	0.102866	CERS5	1.18349	ENSG00000139624	K04710	EC:2.3.1.24	2.27126	1.18349	up
ko04660	T cell receptor signaling pathway	0.108301	FOS	1.24062	ENSG00000170345	K04379	NA	2.363	1.24062	up
ko04660	T cell receptor signaling pathway	0.108301	GRB2	1.4492	ENSG00000177885	K04364	NA	2.73056	1.4492	up
ko04660	T cell receptor signaling pathway	0.108301	PIK3R2	-2.62845	ENSG00000105647	K02649	NA	0.161718	-2.62845	down
ko04933	AGE-RAGE signaling pathway in diabetic complications	0.110977	EGR1	1.34359	ENSG00000120738	K09203	NA	2.53783	1.34359	up
ko04933	AGE-RAGE signaling pathway in diabetic complications	0.110977	PIK3R2	-2.62845	ENSG00000105647	K02649	NA	0.161718	-2.62845	down
ko04933	AGE-RAGE signaling pathway in diabetic complications	0.110977	SERPINE1	1.11803	ENSG00000106366	K03982	NA	2.17051	1.11803	up
ko04923	Regulation of lipolysis in adipocyte	0.110999	IRS2	1.14966	ENSG00000185950	K07187	NA	2.21862	1.14966	up
ko04923	Regulation of lipolysis in adipocyte	0.110999	PIK3R2	-2.62845	ENSG00000105647	K02649	NA	0.161718	-2.62845	down
ko00480	Glutathione metabolism	0.110999	GPX1	-1.48115	ENSG00000233276	K00432	EC:1.11.1.9	0.358203	-1.48115	down
ko00480	Glutathione metabolism	0.110999	GSTA4	-1.17199	ENSG00000170899	K00799	EC:2.5.1.18	0.443808	-1.17199	down
ko05030	Cocaine addiction	0.110999	CREB3L3	1.00258	ENSG00000060566	K09048	NA	2.00358	1.00258	up
ko05030	Cocaine addiction	0.110999	FOSB	1.464	ENSG00000125740	K09029	NA	2.75871	1.464	up
ko05231	Choline metabolism in cancer	0.11368	FOS	1.24062	ENSG00000170345	K04379	NA	2.363	1.24062	up
ko05231	Choline metabolism in cancer	0.11368	GRB2	1.4492	ENSG00000177885	K04364	NA	2.73056	1.4492	up
ko05231	Choline metabolism in cancer	0.11368	PIK3R2	-2.62845	ENSG00000105647	K02649	NA	0.161718	-2.62845	down
ko04390	Hippo signaling pathway	0.113682	BMP4	-1.65526	ENSG00000125378	K04662	NA	0.317482	-1.65526	down
ko04390	Hippo signaling pathway	0.113682	SERPINE1	1.11803	ENSG00000106366	K03982	NA	2.17051	1.11803	up
ko04390	Hippo signaling pathway	0.113682	WNT2B	-1.66336	ENSG00000134245	K00182	NA	0.315703	-1.66336	down
ko04390	Hippo signaling pathway	0.113682	WNT4	-1.37671	ENSG00000162552	K00408	NA	0.385097	-1.37671	down
ko05110	Vibrio cholerae infection	0.119295	ATP6V0E2	1.95765	ENSG00000171130	K02153	NA	3.8843	1.95765	up
ko05110	Vibrio cholerae infection	0.119295	ATP6V1C2	1.33151	ENSG00000143882	K02148	NA	2.51666	1.33151	up
ko04650	Natural killer cell mediated cytotoxicity	0.130406	GRB2	1.4492	ENSG00000177885	K04364	NA	2.73056	1.4492	up
ko04650	Natural killer cell mediated cytotoxicity	0.130406	KLRK1	1.46912	ENSG00000213809	K06728	NA	2.76852	1.46912	up
ko04650	Natural killer cell mediated cytotoxicity	0.130406	PIK3R2	-2.62845	ENSG00000105647	K02649	NA	0.161718	-2.62845	down
ko04670	Leukocyte transendothelial migration	0.130406	CLDN2	-1.03178	ENSG00000165376	K06087	NA	0.489107	-1.03178	down
ko04670	Leukocyte transendothelial migration	0.130406	CLDN4	-1.85929	ENSG00000189143	K06087	NA	0.275612	-1.85929	down
ko04670	Leukocyte transendothelial migration	0.130406	PIK3R2	-2.62845	ENSG00000105647	K02649	NA	0.161718	-2.62845	down
ko04931	Insulin resistance	0.133276	CREB3L3	1.00258	ENSG00000060566	K09048	NA	2.00358	1.00258	up
ko04931	Insulin resistance	0.133276	IRS2	1.14966	ENSG00000185950	K07187	NA	2.21862	1.14966	up
ko04931	Insulin resistance	0.133276	PIK3R2	-2.62845	ENSG00000105647	K02649	NA	0.161718	-2.62845	down
ko04927	Cortisol synthesis and secretion	0.140667	CACNA1I	-1.01486	ENSG00000100346	K04856	NA	0.494875	-1.01486	down
ko04927	Cortisol synthesis and secretion	0.140667	CREB3L3	1.00258	ENSG00000060566	K09048	NA	2.00358	1.00258	up
ko04213	Longevity regulating pathway - multiple species	0.153861	IRS2	1.14966	ENSG00000185950	K07187	NA	2.21862	1.14966	up
ko04213	Longevity regulating pathway - multiple species	0.153861	PIK3R2	-2.62845	ENSG00000105647	K02649	NA	0.161718	-2.62845	down
ko04721	Synaptic vesicle cycle	0.153861	ATP6V0E2	1.95765	ENSG00000171130	K02153	NA	3.8843	1.95765	up
ko04721	Synaptic vesicle cycle	0.153861	ATP6V1C2	1.33151	ENSG00000143882	K02148	NA	2.51666	1.33151	up
ko05202	Transcriptional misregulation in cancers	0.1566	HIST1H3E	1.00193	ENSG00000274750	K11253	NA	2.00268	1.00193	up
ko05202	Transcriptional misregulation in cancers	0.1566	HIST1H3H	1.28984	ENSG00000278828	K11253	NA	2.44501	1.28984	up
ko05202	Transcriptional misregulation in cancers	0.1566	MDM2	1.18174	ENSG00000135679	K06643	EC:2.3.2.27	2.2685	1.18174	up
ko05202	Transcriptional misregulation in cancers	0.1566	NR4A3	2.59086	ENSG00000119508	K08559	NA	6.02458	2.59086	up
ko05213	Endometrial cancer	0.158312	GRB2	1.4492	ENSG00000177885	K04364	NA	2.73056	1.4492	up
ko05213	Endometrial cancer	0.158312	PIK3R2	-2.62845	ENSG00000105647	K02649	NA	0.161718	-2.62845	down
ko04611	Platelet activation	0.166219	ITGA2	-1.0283	ENSG00000164171	K06481	NA	0.490288	-1.0283	down
ko04611	Platelet activation	0.166219	PIK3R2	-2.62845	ENSG00000105647	K02649	NA	0.161718	-2.62845	down
ko04611	Platelet activation	0.166219	PIK3R5	-1.07172	ENSG00000141506	K21290	NA	0.475752	-1.07172	down
ko04024	cAMP signaling pathway	0.168798	CREB3L3	1.00258	ENSG00000060566	K09048	NA	2.00358	1.00258	up
ko04024	cAMP signaling pathway	0.168798	CREBBP	1.08204	ENSG00000005339	K04498	EC:2.3.1.48	2.11703	1.08204	up
ko04024	cAMP signaling pathway	0.168798	FOS	1.24062	ENSG00000170345	K04379	NA	2.363	1.24062	up
ko04024	cAMP signaling pathway	0.168798	PIK3R2	-2.62845	ENSG00000105647	K02649	NA	0.161718	-2.62845	down
ko04918	Thyroid hormone synthesis	0.171808	CREB3L3	1.00258	ENSG00000060566	K09048	NA	2.00358	1.00258	up
ko04918	Thyroid hormone synthesis	0.171808	GPX1	-1.48115	ENSG00000233276	K00432	EC:1.11.1.9	0.358203	-1.48115	down
ko05412	Arrhythmogenic right ventricular cardiomyopathy (ARVC)	0.18091	ITGA2	-1.0283	ENSG00000164171	K06481	NA	0.490288	-1.0283	down
ko05412	Arrhythmogenic right ventricular cardiomyopathy (ARVC)	0.18091	ITGB8	1.05179	ENSG00000105855	K06591	NA	2.0731	1.05179	up
ko04664	Fc epsilon RI signaling pathway	0.185488	GRB2	1.4492	ENSG00000177885	K04364	NA	2.73056	1.4492	up
ko04664	Fc epsilon RI signaling pathway	0.185488	PIK3R2	-2.62845	ENSG00000105647	K02649	NA	0.161718	-2.62845	down
ko05221	Acute myeloid leukemia	0.185488	GRB2	1.4492	ENSG00000177885	K04364	NA	2.73056	1.4492	up
ko05221	Acute myeloid leukemia	0.185488	PIK3R2	-2.62845	ENSG00000105647	K02649	NA	0.161718	-2.62845	down
ko05223	Non-small cell lung cancer	0.190084	GRB2	1.4492	ENSG00000177885	K04364	NA	2.73056	1.4492	up
ko05223	Non-small cell lung cancer	0.190084	PIK3R2	-2.62845	ENSG00000105647	K02649	NA	0.161718	-2.62845	down
ko05140	Leishmaniasis	0.190084	FOS	1.24062	ENSG00000170345	K04379	NA	2.363	1.24062	up
ko05140	Leishmaniasis	0.190084	HLA-DRA	-1.01386	ENSG00000204287	K06752	NA	0.495219	-1.01386	down
ko05218	Melanoma	0.199322	MDM2	1.18174	ENSG00000135679	K06643	EC:2.3.2.27	2.2685	1.18174	up
ko05218	Melanoma	0.199322	PIK3R2	-2.62845	ENSG00000105647	K02649	NA	0.161718	-2.62845	down
ko04950	Maturity onset diabetes of the young	0.205593	HNF4A	-1.66106	ENSG00000101076	K07292	NA	0.316207	-1.66106	down
ko04510	Focal adhesion	0.20728	GRB2	1.4492	ENSG00000177885	K04364	NA	2.73056	1.4492	up
ko04510	Focal adhesion	0.20728	ITGA2	-1.0283	ENSG00000164171	K06481	NA	0.490288	-1.0283	down
ko04510	Focal adhesion	0.20728	ITGB8	1.05179	ENSG00000105855	K06591	NA	2.0731	1.05179	up
ko04510	Focal adhesion	0.20728	PIK3R2	-2.62845	ENSG00000105647	K02649	NA	0.161718	-2.62845	down
ko04115	p53 signaling pathway	0.208614	MDM2	1.18174	ENSG00000135679	K06643	EC:2.3.2.27	2.2685	1.18174	up
ko04115	p53 signaling pathway	0.208614	SERPINE1	1.11803	ENSG00000106366	K03982	NA	2.17051	1.11803	up
ko04371	Apelin signaling pathway	0.211159	EGR1	1.34359	ENSG00000120738	K09203	NA	2.53783	1.34359	up
ko04371	Apelin signaling pathway	0.211159	PIK3R5	-1.07172	ENSG00000141506	K21290	NA	0.475752	-1.07172	down
ko04371	Apelin signaling pathway	0.211159	SERPINE1	1.11803	ENSG00000106366	K03982	NA	2.17051	1.11803	up
ko05310	Asthma	0.215702	HLA-DRA	-1.01386	ENSG00000204287	K06752	NA	0.495219	-1.01386	down
ko05169	Epstein-Barr virus infection	0.220653	CREBBP	1.08204	ENSG00000005339	K04498	EC:2.3.1.48	2.11703	1.08204	up
ko05169	Epstein-Barr virus infection	0.220653	HLA-DRA	-1.01386	ENSG00000204287	K06752	NA	0.495219	-1.01386	down
ko05169	Epstein-Barr virus infection	0.220653	MDM2	1.18174	ENSG00000135679	K06643	EC:2.3.2.27	2.2685	1.18174	up
ko05169	Epstein-Barr virus infection	0.220653	PIK3R2	-2.62845	ENSG00000105647	K02649	NA	0.161718	-2.62845	down
ko04310	Wnt signaling pathway	0.224476	CREBBP	1.08204	ENSG00000005339	K04498	EC:2.3.1.48	2.11703	1.08204	up
ko04310	Wnt signaling pathway	0.224476	WNT2B	-1.66336	ENSG00000134245	K00182	NA	0.315703	-1.66336	down
ko04310	Wnt signaling pathway	0.224476	WNT4	-1.37671	ENSG00000162552	K00408	NA	0.385097	-1.37671	down
ko05210	Colorectal cancer	0.227328	FOS	1.24062	ENSG00000170345	K04379	NA	2.363	1.24062	up
ko05210	Colorectal cancer	0.227328	PIK3R2	-2.62845	ENSG00000105647	K02649	NA	0.161718	-2.62845	down
ko05410	Hypertrophic cardiomyopathy (HCM)	0.232027	ITGA2	-1.0283	ENSG00000164171	K06481	NA	0.490288	-1.0283	down
ko05410	Hypertrophic cardiomyopathy (HCM)	0.232027	ITGB8	1.05179	ENSG00000105855	K06591	NA	2.0731	1.05179	up
ko05414	Dilated cardiomyopathy (DCM)	0.236733	ITGA2	-1.0283	ENSG00000164171	K06481	NA	0.490288	-1.0283	down
ko05414	Dilated cardiomyopathy (DCM)	0.236733	ITGB8	1.05179	ENSG00000105855	K06591	NA	2.0731	1.05179	up
ko04640	Hematopoietic cell lineage	0.236733	HLA-DRA	-1.01386	ENSG00000204287	K06752	NA	0.495219	-1.01386	down
ko04640	Hematopoietic cell lineage	0.236733	ITGA2	-1.0283	ENSG00000164171	K06481	NA	0.490288	-1.0283	down
ko04072	Phospholipase D signaling pathway	0.237959	GRB2	1.4492	ENSG00000177885	K04364	NA	2.73056	1.4492	up
ko04072	Phospholipase D signaling pathway	0.237959	PIK3R2	-2.62845	ENSG00000105647	K02649	NA	0.161718	-2.62845	down
ko04072	Phospholipase D signaling pathway	0.237959	PIK3R5	-1.07172	ENSG00000141506	K21290	NA	0.475752	-1.07172	down
ko00515	Mannose type O-glycan biosyntheis	0.245273	FKRP	1.24649	ENSG00000181027	K19873	EC:2.7.8.-	2.37264	1.24649	up
ko01521	EGFR tyrosine kinase inhibitor resistance	0.246162	GRB2	1.4492	ENSG00000177885	K04364	NA	2.73056	1.4492	up
ko01521	EGFR tyrosine kinase inhibitor resistance	0.246162	PIK3R2	-2.62845	ENSG00000105647	K02649	NA	0.161718	-2.62845	down
ko05132	Salmonella infection	0.246162	CXCL1	1.50734	ENSG00000163739	K05505	NA	2.84285	1.50734	up
ko05132	Salmonella infection	0.246162	FOS	1.24062	ENSG00000170345	K04379	NA	2.363	1.24062	up
ko04512	ECM-receptor interaction	0.250883	ITGA2	-1.0283	ENSG00000164171	K06481	NA	0.490288	-1.0283	down
ko04512	ECM-receptor interaction	0.250883	ITGB8	1.05179	ENSG00000105855	K06591	NA	2.0731	1.05179	up
ko05020	Prion diseases	0.254884	EGR1	1.34359	ENSG00000120738	K09203	NA	2.53783	1.34359	up
ko04022	cGMP - PKG signaling pathway	0.258441	CREB3L3	1.00258	ENSG00000060566	K09048	NA	2.00358	1.00258	up
ko04022	cGMP - PKG signaling pathway	0.258441	IRS2	1.14966	ENSG00000185950	K07187	NA	2.21862	1.14966	up
ko04022	cGMP - PKG signaling pathway	0.258441	PIK3R5	-1.07172	ENSG00000141506	K21290	NA	0.475752	-1.07172	down
ko04658	Th1 and Th2 cell differentiation	0.269788	FOS	1.24062	ENSG00000170345	K04379	NA	2.363	1.24062	up
ko04658	Th1 and Th2 cell differentiation	0.269788	HLA-DRA	-1.01386	ENSG00000204287	K06752	NA	0.495219	-1.01386	down
ko05332	Graft-versus-host disease	0.273743	HLA-DRA	-1.01386	ENSG00000204287	K06752	NA	0.495219	-1.01386	down
ko05146	Amoebiasis	0.274516	CXCL1	1.50734	ENSG00000163739	K05505	NA	2.84285	1.50734	up
ko05146	Amoebiasis	0.274516	PIK3R2	-2.62845	ENSG00000105647	K02649	NA	0.161718	-2.62845	down
ko04713	Circadian entrainment	0.279243	CACNA1I	-1.01486	ENSG00000100346	K04856	NA	0.494875	-1.01486	down
ko04713	Circadian entrainment	0.279243	FOS	1.24062	ENSG00000170345	K04379	NA	2.363	1.24062	up
ko04062	Chemokine signaling pathway	0.282634	CXCL1	1.50734	ENSG00000163739	K05505	NA	2.84285	1.50734	up
ko04062	Chemokine signaling pathway	0.282634	GRB2	1.4492	ENSG00000177885	K04364	NA	2.73056	1.4492	up
ko04062	Chemokine signaling pathway	0.282634	PIK3R2	-2.62845	ENSG00000105647	K02649	NA	0.161718	-2.62845	down
ko05330	Allograft rejection	0.282996	HLA-DRA	-1.01386	ENSG00000204287	K06752	NA	0.495219	-1.01386	down
ko04012	ErbB signaling pathway	0.283968	GRB2	1.4492	ENSG00000177885	K04364	NA	2.73056	1.4492	up
ko04012	ErbB signaling pathway	0.283968	PIK3R2	-2.62845	ENSG00000105647	K02649	NA	0.161718	-2.62845	down
ko05164	Influenza A	0.28611	CREBBP	1.08204	ENSG00000005339	K04498	EC:2.3.1.48	2.11703	1.08204	up
ko05164	Influenza A	0.28611	HLA-DRA	-1.01386	ENSG00000204287	K06752	NA	0.495219	-1.01386	down
ko05164	Influenza A	0.28611	PIK3R2	-2.62845	ENSG00000105647	K02649	NA	0.161718	-2.62845	down
ko04620	Toll-like receptor signaling pathway	0.288692	FOS	1.24062	ENSG00000170345	K04379	NA	2.363	1.24062	up
ko04620	Toll-like receptor signaling pathway	0.288692	PIK3R2	-2.62845	ENSG00000105647	K02649	NA	0.161718	-2.62845	down
ko00512	Mucin type O-glycan biosynthesis	0.310061	GALNT4	1.17087	ENSG00000257594	K00710	EC:2.4.1.41	2.25147	1.17087	up
ko04659	Th17 cell differentiation	0.316945	FOS	1.24062	ENSG00000170345	K04379	NA	2.363	1.24062	up
ko04659	Th17 cell differentiation	0.316945	HLA-DRA	-1.01386	ENSG00000204287	K06752	NA	0.495219	-1.01386	down
ko05222	Small cell lung cancer	0.316945	ITGA2	-1.0283	ENSG00000164171	K06481	NA	0.490288	-1.0283	down
ko05222	Small cell lung cancer	0.316945	PIK3R2	-2.62845	ENSG00000105647	K02649	NA	0.161718	-2.62845	down
ko04973	Carbohydrate digestion and absorption	0.318856	PIK3R2	-2.62845	ENSG00000105647	K02649	NA	0.161718	-2.62845	down
ko04940	Type I diabetes mellitus	0.318856	HLA-DRA	-1.01386	ENSG00000204287	K06752	NA	0.495219	-1.01386	down
ko04960	Aldosterone-regulated sodium reabsorption	0.327541	PIK3R2	-2.62845	ENSG00000105647	K02649	NA	0.161718	-2.62845	down
ko04922	Glucagon signaling pathway	0.330988	CREB3L3	1.00258	ENSG00000060566	K09048	NA	2.00358	1.00258	up
ko04922	Glucagon signaling pathway	0.330988	CREBBP	1.08204	ENSG00000005339	K04498	EC:2.3.1.48	2.11703	1.08204	up
ko04360	Axon guidance	0.331536	PIK3R2	-2.62845	ENSG00000105647	K02649	NA	0.161718	-2.62845	down
ko04360	Axon guidance	0.331536	SLIT1	-1.46702	ENSG00000187122	K06838	NA	0.361729	-1.46702	down
ko04360	Axon guidance	0.331536	WNT4	-1.37671	ENSG00000162552	K00408	NA	0.385097	-1.37671	down
ko05320	Autoimmune thyroid disease	0.336117	HLA-DRA	-1.01386	ENSG00000204287	K06752	NA	0.495219	-1.01386	down
ko05168	Herpes simplex infection	0.342041	CREBBP	1.08204	ENSG00000005339	K04498	EC:2.3.1.48	2.11703	1.08204	up
ko05168	Herpes simplex infection	0.342041	FOS	1.24062	ENSG00000170345	K04379	NA	2.363	1.24062	up
ko05168	Herpes simplex infection	0.342041	HLA-DRA	-1.01386	ENSG00000204287	K06752	NA	0.495219	-1.01386	down
ko05144	Malaria	0.369353	KLRK1	1.46912	ENSG00000213809	K06728	NA	2.76852	1.46912	up
ko05145	Toxoplasmosis	0.377171	HLA-DRA	-1.01386	ENSG00000204287	K06752	NA	0.495219	-1.01386	down
ko05145	Toxoplasmosis	0.377171	PIK3R5	-1.07172	ENSG00000141506	K21290	NA	0.475752	-1.07172	down
ko04672	Intestinal immune network for IgA production	0.377402	HLA-DRA	-1.01386	ENSG00000204287	K06752	NA	0.495219	-1.01386	down
ko05150	Staphylococcus aureus infection	0.393197	HLA-DRA	-1.01386	ENSG00000204287	K06752	NA	0.495219	-1.01386	down
ko04114	Oocyte meiosis	0.399796	CPEB2	1.60848	ENSG00000137449	K02602	NA	3.04931	1.60848	up
ko04114	Oocyte meiosis	0.399796	CPEB3	1.02702	ENSG00000107864	K02602	NA	2.03781	1.02702	up
ko04978	Mineral absorption	0.400946	CYBRD1	-1.62579	ENSG00000071967	K08370	EC:1.16.5.1	0.324032	-1.62579	down
ko05016	Huntington's disease	0.404651	CREB3L3	1.00258	ENSG00000060566	K09048	NA	2.00358	1.00258	up
ko05016	Huntington's disease	0.404651	CREBBP	1.08204	ENSG00000005339	K04498	EC:2.3.1.48	2.11703	1.08204	up
ko05016	Huntington's disease	0.404651	GPX1	-1.48115	ENSG00000233276	K00432	EC:1.11.1.9	0.358203	-1.48115	down
ko04962	Vasopressin-regulated water reabsorption	0.408596	CREB3L3	1.00258	ENSG00000060566	K09048	NA	2.00358	1.00258	up
ko00830	Retinol metabolism	0.416151	RDH5	1.45795	ENSG00000135437	K00061	EC:1.1.1.315	2.74718	1.45795	up
ko04722	Neurotrophin signaling pathway	0.417626	GRB2	1.4492	ENSG00000177885	K04364	NA	2.73056	1.4492	up
ko04722	Neurotrophin signaling pathway	0.417626	PIK3R2	-2.62845	ENSG00000105647	K02649	NA	0.161718	-2.62845	down
ko00982	Drug metabolism - cytochrome P450	0.42361	GSTA4	-1.17199	ENSG00000170899	K00799	EC:2.5.1.18	0.443808	-1.17199	down
ko04071	Sphingolipid signaling pathway	0.426445	CERS5	1.18349	ENSG00000139624	K04710	EC:2.3.1.24	2.27126	1.18349	up
ko04071	Sphingolipid signaling pathway	0.426445	PIK3R2	-2.62845	ENSG00000105647	K02649	NA	0.161718	-2.62845	down
ko00190	Oxidative phosphorylation	0.426445	ATP6V0E2	1.95765	ENSG00000171130	K02153	NA	3.8843	1.95765	up
ko00190	Oxidative phosphorylation	0.426445	ATP6V1C2	1.33151	ENSG00000143882	K02148	NA	2.51666	1.33151	up
ko04623	Cytosolic DNA-sensing pathway	0.438247	TREX1	1.42365	ENSG00000213689	K10790	EC:3.1.11.2	2.68263	1.42365	up
ko04330	Notch signaling pathway	0.438247	CREBBP	1.08204	ENSG00000005339	K04498	EC:2.3.1.48	2.11703	1.08204	up
ko04728	Dopaminergic synapse	0.443876	CREB3L3	1.00258	ENSG00000060566	K09048	NA	2.00358	1.00258	up
ko04728	Dopaminergic synapse	0.443876	FOS	1.24062	ENSG00000170345	K04379	NA	2.363	1.24062	up
ko05416	Viral myocarditis	0.445428	HLA-DRA	-1.01386	ENSG00000204287	K06752	NA	0.495219	-1.01386	down
ko05014	Amyotrophic lateral sclerosis (ALS)	0.445428	GPX1	-1.48115	ENSG00000233276	K00432	EC:1.11.1.9	0.358203	-1.48115	down
ko03420	Nucleotide excision repair	0.445428	BIVM-ERCC5	3.99538	ENSG00000270181	NA	NA	15.9488	3.99538	up
ko04261	Adrenergic signaling in cardiomyocytes	0.448189	CREB3L3	1.00258	ENSG00000060566	K09048	NA	2.00358	1.00258	up
ko04261	Adrenergic signaling in cardiomyocytes	0.448189	PIK3R5	-1.07172	ENSG00000141506	K21290	NA	0.475752	-1.07172	down
ko00980	Metabolism of xenobiotics by cytochrome P450	0.452518	GSTA4	-1.17199	ENSG00000170899	K00799	EC:2.5.1.18	0.443808	-1.17199	down
ko04810	Regulation of actin cytoskeleton	0.45559	ITGA2	-1.0283	ENSG00000164171	K06481	NA	0.490288	-1.0283	down
ko04810	Regulation of actin cytoskeleton	0.45559	ITGB8	1.05179	ENSG00000105855	K06591	NA	2.0731	1.05179	up
ko04810	Regulation of actin cytoskeleton	0.45559	PIK3R2	-2.62845	ENSG00000105647	K02649	NA	0.161718	-2.62845	down
ko00590	Arachidonic acid metabolism	0.46643	GPX1	-1.48115	ENSG00000233276	K00432	EC:1.11.1.9	0.358203	-1.48115	down
ko04110	Cell cycle	0.469477	CREBBP	1.08204	ENSG00000005339	K04498	EC:2.3.1.48	2.11703	1.08204	up
ko04110	Cell cycle	0.469477	MDM2	1.18174	ENSG00000135679	K06643	EC:2.3.2.27	2.2685	1.18174	up
ko04140	Autophagy - animal	0.473677	IRS2	1.14966	ENSG00000185950	K07187	NA	2.21862	1.14966	up
ko04140	Autophagy - animal	0.473677	PIK3R2	-2.62845	ENSG00000105647	K02649	NA	0.161718	-2.62845	down
ko05321	Inflammatiory bowel disease (IBD)	0.486647	HLA-DRA	-1.01386	ENSG00000204287	K06752	NA	0.495219	-1.01386	down
ko05134	Legionellosis	0.486647	CXCL1	1.50734	ENSG00000163739	K05505	NA	2.84285	1.50734	up
ko04210	Apoptosis	0.498462	FOS	1.24062	ENSG00000170345	K04379	NA	2.363	1.24062	up
ko04210	Apoptosis	0.498462	PIK3R2	-2.62845	ENSG00000105647	K02649	NA	0.161718	-2.62845	down
ko03460	Fanconi anemia pathway	0.499703	CENPS-CORT	-1.10696	ENSG00000251503	K11511	NA	0.46427	-1.10696	down
ko05204	Chemical carcinogenesis	0.506107	GSTA4	-1.17199	ENSG00000170899	K00799	EC:2.5.1.18	0.443808	-1.17199	down
ko04921	Oxytocin signaling pathway	0.506561	FOS	1.24062	ENSG00000170345	K04379	NA	2.363	1.24062	up
ko04921	Oxytocin signaling pathway	0.506561	PIK3R5	-1.07172	ENSG00000141506	K21290	NA	0.475752	-1.07172	down
ko04120	Ubiquitin mediated proteolysis	0.510579	MDM2	1.18174	ENSG00000135679	K06643	EC:2.3.2.27	2.2685	1.18174	up
ko04120	Ubiquitin mediated proteolysis	0.510579	TRIM32	-1.36038	ENSG00000119401	K10607	EC:2.3.2.27	0.389479	-1.36038	down
ko04932	Non-alcoholic fatty liver disease (NAFLD)	0.518553	IRS2	1.14966	ENSG00000185950	K07187	NA	2.21862	1.14966	up
ko04932	Non-alcoholic fatty liver disease (NAFLD)	0.518553	PIK3R2	-2.62845	ENSG00000105647	K02649	NA	0.161718	-2.62845	down
ko03320	PPAR signaling pathway	0.518674	MMP1	2.69496	ENSG00000196611	K01388	EC:3.4.24.7	6.47536	2.69496	up
ko04612	Antigen processing and presentation	0.524839	HLA-DRA	-1.01386	ENSG00000204287	K06752	NA	0.495219	-1.01386	down
ko04370	VEGF signaling pathway	0.524839	PIK3R2	-2.62845	ENSG00000105647	K02649	NA	0.161718	-2.62845	down
ko00010	Glycolysis / Gluconeogenesis	0.530926	ENO4	-2.14376	ENSG00000188316	NA	NA	0.226289	-2.14376	down
ko00983	Drug metabolism - other enzymes	0.530926	GSTA4	-1.17199	ENSG00000170899	K00799	EC:2.5.1.18	0.443808	-1.17199	down
ko04720	Long-term potentiation	0.530926	CREBBP	1.08204	ENSG00000005339	K04498	EC:2.3.1.48	2.11703	1.08204	up
ko04920	Adipocytokine signaling pathway	0.536935	IRS2	1.14966	ENSG00000185950	K07187	NA	2.21862	1.14966	up
ko04610	Complement and coagulation cascades	0.536935	SERPINE1	1.11803	ENSG00000106366	K03982	NA	2.17051	1.11803	up
ko04217	Necroptosis	0.541962	HIST1H2AC	1.65138	ENSG00000180573	K11251	NA	3.14133	1.65138	up
ko04217	Necroptosis	0.541962	HIST1H2AG	1.08263	ENSG00000196787	K11251	NA	2.11789	1.08263	up
ko05133	Pertussis	0.542869	FOS	1.24062	ENSG00000170345	K04379	NA	2.363	1.24062	up
ko04621	NOD-like receptor signaling pathway	0.545788	CXCL1	1.50734	ENSG00000163739	K05505	NA	2.84285	1.50734	up
ko04621	NOD-like receptor signaling pathway	0.545788	GBP3	1.06537	ENSG00000117226	K20899	NA	2.09271	1.06537	up
ko05230	Central carbon metabolism in cancer	0.554512	PIK3R2	-2.62845	ENSG00000105647	K02649	NA	0.161718	-2.62845	down
ko05152	Tuberculosis	0.575605	CREBBP	1.08204	ENSG00000005339	K04498	EC:2.3.1.48	2.11703	1.08204	up
ko05152	Tuberculosis	0.575605	HLA-DRA	-1.01386	ENSG00000204287	K06752	NA	0.495219	-1.01386	down
ko04530	Tight junction	0.589981	CLDN2	-1.03178	ENSG00000165376	K06087	NA	0.489107	-1.03178	down
ko04530	Tight junction	0.589981	CLDN4	-1.85929	ENSG00000189143	K06087	NA	0.275612	-1.85929	down
ko04020	Calcium signaling pathway	0.589981	CACNA1I	-1.01486	ENSG00000100346	K04856	NA	0.494875	-1.01486	down
ko04020	Calcium signaling pathway	0.589981	HRH1	-2.77136	ENSG00000196639	K04149	NA	0.146467	-2.77136	down
ko04911	Insulin secretion	0.593005	CREB3L3	1.00258	ENSG00000060566	K09048	NA	2.00358	1.00258	up
ko05100	Bacterial invasion of epithelial cells	0.603387	PIK3R2	-2.62845	ENSG00000105647	K02649	NA	0.161718	-2.62845	down
ko05212	Pancreatic cancer	0.618471	PIK3R2	-2.62845	ENSG00000105647	K02649	NA	0.161718	-2.62845	down
ko04540	Gap junction	0.628212	GRB2	1.4492	ENSG00000177885	K04364	NA	2.73056	1.4492	up
ko03008	Ribosome biogenesis in eukaryotes	0.637706	EMG1	-0.230165	ENSG00000126749	K14568	EC:2.1.1.260	0.852537	-0.230165	down
ko04912	GnRH signaling pathway	0.660409	GRB2	1.4492	ENSG00000177885	K04364	NA	2.73056	1.4492	up
ko04666	Fc gamma R-mediated phagocytosis	0.669091	PIK3R2	-2.62845	ENSG00000105647	K02649	NA	0.161718	-2.62845	down
ko04010	MAPK signaling pathway	0.670599	CACNA1I	-1.01486	ENSG00000100346	K04856	NA	0.494875	-1.01486	down
ko04010	MAPK signaling pathway	0.670599	FOS	1.24062	ENSG00000170345	K04379	NA	2.363	1.24062	up
ko04010	MAPK signaling pathway	0.670599	GRB2	1.4492	ENSG00000177885	K04364	NA	2.73056	1.4492	up
ko00564	Glycerophospholipid metabolism	0.685804	GPD1L	-1.51734	ENSG00000152642	K00006	EC:1.1.1.8	0.34933	-1.51734	down
ko04070	Phosphatidylinositol signaling system	0.69779	PIK3R2	-2.62845	ENSG00000105647	K02649	NA	0.161718	-2.62845	down
ko04060	Cytokine-cytokine receptor interaction	0.729976	CXCL1	1.50734	ENSG00000163739	K05505	NA	2.84285	1.50734	up
ko04060	Cytokine-cytokine receptor interaction	0.729976	TNFSF18	-1.24645	ENSG00000120337	K05479	NA	0.421484	-1.24645	down
ko04014	Ras signaling pathway	0.747372	GRB2	1.4492	ENSG00000177885	K04364	NA	2.73056	1.4492	up
ko04014	Ras signaling pathway	0.747372	PIK3R2	-2.62845	ENSG00000105647	K02649	NA	0.161718	-2.62845	down
ko05162	Measles	0.757656	PIK3R2	-2.62845	ENSG00000105647	K02649	NA	0.161718	-2.62845	down
ko04723	Retrograde endocannabinoid signaling	0.781617	NAPEPLD	-1.01886	ENSG00000161048	K13985	EC:3.1.4.54	0.493505	-1.01886	down
ko04142	Lysosome	0.787232	AP3S2	-1.06222	ENSG00000157823	K12399	NA	0.478894	-1.06222	down
ko00230	Purine metabolism	0.87713	NUDT16	1.69534	ENSG00000198585	K16855	EC:3.6.1.62 3.6.1.64	3.23854	1.69534	up
ko04015	Rap1 signaling pathway	0.90553	PIK3R2	-2.62845	ENSG00000105647	K02649	NA	0.161718	-2.62845	down
ko04080	Neuroactive ligand-receptor interaction	0.929324	HRH1	-2.77136	ENSG00000196639	K04149	NA	0.146467	-2.77136	down
ko04144	Endocytosis	0.953749	MDM2	1.18174	ENSG00000135679	K06643	EC:2.3.2.27	2.2685	1.18174	up
