# Supplementary material for: Transcriptome profiling analysis reveals that ATP6V0E2 is involved in the lysosomal activation by anlotinib
Source: Cell Death Dis. 2020 Aug 24;11(8):702. doi: 10.1038/s41419-020-02904-0 (PMC7445181; doi:10.1038/s41419-020-02904-0)
Supplement: Supplementary file 11 — Suppl table 3 [file 41419_2020_2904_MOESM11_ESM.xlsx]

## Sheet: Sheet1
gene_id	gene_name	transcript_id	GO	KEGG	KO_ENTRY	EC	Description	log2(fc)	FPKM.hct116_anlo1	FPKM.hct116_anlo2	FPKM.hct116_anlo3	FPKM.hct116_control_1	FPKM.hct116_control_2	FPKM.hct116_control_3	fc	log2(fc)	pval	qval	regulation	significant
ENSG00000235989	MORC2-AS1	ENST00000422995;ENST00000441558	NA	NA	NA	NA	MORC2 antisense RNA 1 [Source:HGNC Symbol;Acc:HGNC:26662]	inf	0.360346	0.272364	0.421167	0	0	0	inf	inf	4.86759e-24	6.93778e-20	up	yes
ENSG00000166801	FAM111A	ENST00000361723;ENST00000528737;ENST00000533703;ENST00000531147;ENST00000420244;ENST00000529985;ENST00000532790;ENST00000531408;ENST00000531676;ENST00000527629;ENST00000529358	GO:0005634(nucleus);GO:0005737(cytoplasm);GO:0001650(fibrillar center);GO:0006260(DNA replication);GO:0051607(defense response to virus);GO:0005515(protein binding);GO:0045071(negative regulation of viral genome replication);GO:0016032(viral process);GO:0000785(chromatin);GO:0000785(chromatin)	NA	NA	NA	family with sequence similarity 111 member A [Source:HGNC Symbol;Acc:HGNC:24725]	-1.68518	1.38618	2.02868	1.37607	5.29149	4.90211	5.21307	0.310964	-1.68518	3.85253e-17	2.74551e-13	down	yes
ENSG00000184678	HIST2H2BE	ENST00000369155	GO:0005634(nucleus);GO:0005829(cytosol);GO:0005654(nucleoplasm);GO:0003677(DNA binding);GO:0046982(protein heterodimerization activity);GO:0006334(nucleosome assembly);GO:0000786(nucleosome);GO:0005694(chromosome);GO:0005615(extracellular space);GO:0042742(defense response to bacterium);GO:0070062(extracellular exosome);GO:0002227(innate immune response in mucosa);GO:0019731(antibacterial humoral…	05203(Viral carcinogenesis);05322(Systemic lupus erythematosus);05034(Alcoholism)	K11252	NA	histone cluster 2 H2B family member e [Source:HGNC Symbol;Acc:HGNC:4760]	2.5613	2.02187	1.5486	1.39644	0.267608	0.330507	0.243392	5.90239	2.5613	5.72811e-14	2.09344e-10	up	yes
ENSG00000135679	MDM2	ENST00000542502;ENST00000258149;ENST00000360430;ENST00000536089;ENST00000350057;ENST00000540352;ENST00000481186;ENST00000523991;ENST00000400501;ENST00000393413;ENST00000471946;ENST00000545204;ENST00000543046;ENST00000493419;ENST00000537182;ENST00000544561;ENST00000348801;ENST00000299252;ENST00000393417;ENST00000393416;ENST00000258148;ENST00000544125;ENST00000428863;ENST00000311420;ENST00000393412…	GO:0008284(positive regulation of cell proliferation);GO:0005634(nucleus);GO:0005737(cytoplasm);GO:0046872(metal ion binding);GO:0043066(negative regulation of apoptotic process);GO:0016740(transferase activity);GO:0016567(protein ubiquitination);GO:0008270(zinc ion binding);GO:0000122(negative regulation of transcription from RNA polymerase II promoter);GO:0016874(ligase activity);GO:0005515(pro…	04120(Ubiquitin mediated proteolysis);04068(FoxO signaling pathway);04151(PI3K-Akt signaling pathway);04144(Endocytosis);04110(Cell cycle);04115(p53 signaling pathway);04218(Cellular senescence);04919(Thyroid hormone signaling pathway);05200(Pathways in cancer);05202(Transcriptional misregulation in cancers);05206(MicroRNAs in cancer);05205(Proteoglycans in cancer);05203(Viral carcinogenesis);052…	K06643	EC:2.3.2.27	MDM2 proto-oncogene [Source:HGNC Symbol;Acc:HGNC:6973]	1.18174	13.5524	12.6489	11.9007	6.21367	5.46785	5.11457	2.2685	1.18174	5.8751e-14	2.09344e-10	up	yes
ENSG00000233276	GPX1	ENST00000620890;ENST00000419783;ENST00000419349;ENST00000496791	GO:0005737(cytoplasm);GO:0043154(negative regulation of cysteine-type endopeptidase activity involved in apoptotic process);GO:0005829(cytosol);GO:0016491(oxidoreductase activity);GO:0055114(oxidation-reduction process);GO:0098869(cellular oxidant detoxification);GO:0004601(peroxidase activity);GO:0004602(glutathione peroxidase activity);GO:0006979(response to oxidative stress);GO:0070062(extrace…	00590(Arachidonic acid metabolism);00480(Glutathione metabolism);04918(Thyroid hormone synthesis);05014(Amyotrophic lateral sclerosis (ALS));05016(Huntington's disease);05016(Huntington's disease)	K00432	EC:1.11.1.9	glutathione peroxidase 1 [Source:HGNC Symbol;Acc:HGNC:4553]	-1.48115	28.2717	23.7029	27.076	72.6016	52.3245	95.7608	0.358203	-1.48115	1.15827e-13	3.30177e-10	down	yes
ENSG00000196230	TUBB	ENST00000396389;ENST00000327892;ENST00000330914;ENST00000396384	GO:0005634(nucleus);GO:0005737(cytoplasm);GO:0005525(GTP binding);GO:0000166(nucleotide binding);GO:0003924(GTPase activity);GO:0015630(microtubule cytoskeleton);GO:0005856(cytoskeleton);GO:0005515(protein binding);GO:0005200(structural constituent of cytoskeleton);GO:0005874(microtubule);GO:0005576(extracellular region);GO:0007017(microtubule-based process);GO:0070062(extracellular exosome);GO:0…	04145(Phagosome);04540(Gap junction);05130(Pathogenic Escherichia coli infection);05130(Pathogenic Escherichia coli infection)	K07375	NA	tubulin beta class I [Source:HGNC Symbol;Acc:HGNC:20778]	-0.990594	341.695	343.799	339.686	674.911	658.507	703.617	0.503271	-0.990594	2.44946e-13	5.81869e-10	down	no
ENSG00000119414	PPP6C	ENST00000373547;ENST00000415905;ENST00000451402;ENST00000456642	GO:0005737(cytoplasm);GO:0046872(metal ion binding);GO:0016787(hydrolase activity);GO:0004721(phosphoprotein phosphatase activity);GO:0005515(protein binding);GO:0007049(cell cycle);GO:0006470(protein dephosphorylation);GO:0000139(Golgi membrane);GO:0005829(cytosol);GO:0000082(G1/S transition of mitotic cell cycle);GO:0004722(protein serine/threonine phosphatase activity);GO:0048208(COPII vesicle…	NA	NA	NA	protein phosphatase 6 catalytic subunit [Source:HGNC Symbol;Acc:HGNC:9323]	1.23261	17.4821	16.5584	19.7753	8.10852	7.63258	7.15998	2.34992	1.23261	4.5201e-13	9.20358e-10	up	yes
ENSG00000120738	EGR1	ENST00000239938	GO:0045944(positive regulation of transcription from RNA polymerase II promoter);GO:0005737(cytoplasm);GO:0005634(nucleus);GO:0003676(nucleic acid binding);GO:0046872(metal ion binding);GO:0005654(nucleoplasm);GO:0006366(transcription from RNA polymerase II promoter);GO:0006351(transcription, DNA-templated);GO:0006355(regulation of transcription, DNA-templated);GO:0003677(DNA binding);GO:0003700(…	04371(Apelin signaling pathway);05020(Prion diseases);04933(AGE-RAGE signaling pathway in diabetic complications);05166(HTLV-I infection)	K09203	NA	early growth response 1 [Source:HGNC Symbol;Acc:HGNC:3238]	1.34359	17.3286	12.4109	11.851	5.8301	5.27381	5.2843	2.53783	1.34359	4.23585e-12	7.5467e-09	up	yes
ENSG00000119508	NR4A3	ENST00000395097;ENST00000618101;ENST00000338488	GO:0005634(nucleus);GO:0008270(zinc ion binding);GO:0046872(metal ion binding);GO:0006355(regulation of transcription, DNA-templated);GO:0006351(transcription, DNA-templated);GO:0003677(DNA binding);GO:0003700(transcription factor activity, sequence-specific DNA binding);GO:0042803(protein homodimerization activity);GO:0043565(sequence-specific DNA binding);GO:0005515(protein binding);GO:0003707(…	05202(Transcriptional misregulation in cancers);05202(Transcriptional misregulation in cancers)	K08559	NA	nuclear receptor subfamily 4 group A member 3 [Source:HGNC Symbol;Acc:HGNC:7982]	2.59086	0.379803	0.371823	0.265501	0.0455133	0.0575435	0.0657726	6.02458	2.59086	8.88109e-12	1.40647e-08	up	yes
ENSG00000245532	NEAT1	ENST00000501122;ENST00000499732;ENST00000601801;ENST00000616315;ENST00000612303	NA	NA	NA	NA	nuclear paraspeckle assembly transcript 1 (non-protein coding) [Source:HGNC Symbol;Acc:HGNC:30815]	1.13072	6.13884	5.0423	6.76646	2.89619	2.8139	2.48634	2.18969	1.13072	3.24627e-11	4.62691e-08	up	yes
ENSG00000167447	SMG8	ENST00000580498;ENST00000582469;ENST00000300917;ENST00000578922;ENST00000580798	GO:0000184(nuclear-transcribed mRNA catabolic process, nonsense-mediated decay);GO:0005515(protein binding);GO:0005575(cellular_component);GO:0005829(cytosol);GO:0045859(regulation of protein kinase activity);GO:0045859(regulation of protein kinase activity)	NA	NA	NA	SMG8, nonsense mediated mRNA decay factor [Source:HGNC Symbol;Acc:HGNC:25551]	1.3294	9.02645	7.09439	8.91773	2.98654	3.83992	3.13726	2.51297	1.3294	1.08285e-10	1.40308e-07	up	yes
ENSG00000140450	ARRDC4	ENST00000268042	GO:0016020(membrane);GO:0005886(plasma membrane);GO:0005515(protein binding);GO:0031410(cytoplasmic vesicle);GO:0005768(endosome);GO:0005769(early endosome);GO:0051443(positive regulation of ubiquitin-protein transferase activity)	NA	NA	NA	arrestin domain containing 4 [Source:HGNC Symbol;Acc:HGNC:28087]	1.45636	3.31511	3.21699	2.97087	1.19614	1.14284	1.12401	2.74415	1.45636	1.31601e-10	1.5631e-07	up	yes
ENSG00000123144	TRIR	ENST00000242784;ENST00000589590;ENST00000592273;ENST00000588213;ENST00000591254	GO:0005515(protein binding);GO:0005515(protein binding)	NA	NA	NA	telomerase RNA component interacting RNase [Source:HGNC Symbol;Acc:HGNC:28424]	-1.0704	20.3732	21.8165	27.5281	49.5432	53.0661	43.7992	0.476187	-1.0704	2.97107e-10	3.22955e-07	down	yes
ENSG00000152642	GPD1L	ENST00000282541;ENST00000474846;ENST00000496151;ENST00000429432;ENST00000425459;ENST00000428684	GO:0055114(oxidation-reduction process);GO:0016616(oxidoreductase activity, acting on the CH-OH group of donors, NAD or NADP as acceptor);GO:0004367(glycerol-3-phosphate dehydrogenase [NAD+] activity);GO:0051287(NAD binding);GO:0006072(glycerol-3-phosphate metabolic process);GO:0046168(glycerol-3-phosphate catabolic process);GO:0009331(glycerol-3-phosphate dehydrogenase complex);GO:0060373(regula…	00564(Glycerophospholipid metabolism);00564(Glycerophospholipid metabolism)	K00006	EC:1.1.1.8	glycerol-3-phosphate dehydrogenase 1 like [Source:HGNC Symbol;Acc:HGNC:28956]	-1.51734	2.8773	1.99926	2.79666	8.40561	8.90878	4.65112	0.34933	-1.51734	3.17222e-10	3.22955e-07	down	yes
ENSG00000258017	AC011603.2	ENST00000547387;ENST00000548149;ENST00000552893;ENST00000551496;ENST00000547712	NA	NA	NA	NA		-0.880899	56.2363	55.7938	64.3083	109.656	102.999	112.076	0.543029	-0.880899	8.52835e-10	8.10364e-07	down	no
ENSG00000112759	SLC29A1	ENST00000371755;ENST00000393844;ENST00000371713;ENST00000371740;ENST00000393841;ENST00000371724;ENST00000472176;ENST00000427851;ENST00000371708;ENST00000371731	GO:0006810(transport);GO:0016020(membrane);GO:0016021(integral component of membrane);GO:0005887(integral component of plasma membrane);GO:0005886(plasma membrane);GO:0098794(postsynapse);GO:0016323(basolateral plasma membrane);GO:0005337(nucleoside transmembrane transporter activity);GO:1901642(nucleoside transmembrane transport);GO:0015858(nucleoside transport);GO:0006139(nucleobase-containing …	05034(Alcoholism);05034(Alcoholism)	K15014	NA	solute carrier family 29 member 1 (Augustine blood group) [Source:HGNC Symbol;Acc:HGNC:11003]	-0.885925	14.6279	13.3573	13.0099	25.1584	25.3224	25.2762	0.54114	-0.885925	9.73291e-10	8.6702e-07	down	no
ENSG00000128564	VGF	ENST00000249330;ENST00000445482	GO:0043231(intracellular membrane-bounded organelle);GO:0008083(growth factor activity);GO:0005576(extracellular region);GO:0005615(extracellular space);GO:0031410(cytoplasmic vesicle);GO:0042742(defense response to bacterium);GO:0005184(neuropeptide hormone activity);GO:0003674(molecular_function);GO:0044267(cellular protein metabolic process);GO:0043687(post-translational protein modification);…	NA	NA	NA	VGF nerve growth factor inducible [Source:HGNC Symbol;Acc:HGNC:12684]	1.66503	3.67307	2.47302	3.66661	0.981243	1.12703	0.986032	3.17121	1.66503	1.15746e-09	9.7043e-07	up	yes
ENSG00000167553	TUBA1C	ENST00000552448;ENST00000541364;ENST00000549183;ENST00000301072;ENST00000639419;ENST00000548470;ENST00000549554;ENST00000550574;ENST00000549818	GO:0005737(cytoplasm);GO:0005525(GTP binding);GO:0000166(nucleotide binding);GO:0003924(GTPase activity);GO:0015630(microtubule cytoskeleton);GO:0005856(cytoskeleton);GO:0005200(structural constituent of cytoskeleton);GO:0007010(cytoskeleton organization);GO:0005874(microtubule);GO:0007017(microtubule-based process);GO:0005881(cytoplasmic microtubule);GO:0005634(nucleus);GO:0005515(protein bindin…	04145(Phagosome);04210(Apoptosis);04530(Tight junction);04540(Gap junction);05130(Pathogenic Escherichia coli infection);05130(Pathogenic Escherichia coli infection)	K07374	NA	tubulin alpha 1c [Source:HGNC Symbol;Acc:HGNC:20768]	-0.822415	96.9374	98.6845	94.2438	165.807	166.665	180.116	0.565495	-0.822415	1.35655e-09	1.07416e-06	down	no
ENSG00000181222	POLR2A	ENST00000617998;ENST00000576718;ENST00000572844;ENST00000575547;ENST00000573603;ENST00000574158;ENST00000576553;ENST00000576114;ENST00000576952	GO:0003723(RNA binding);GO:0005634(nucleus);GO:0005737(cytoplasm);GO:0046872(metal ion binding);GO:0016740(transferase activity);GO:0006355(regulation of transcription, DNA-templated);GO:0003677(DNA binding);GO:0006366(transcription from RNA polymerase II promoter);GO:0005665(DNA-directed RNA polymerase II, core complex);GO:0006351(transcription, DNA-templated);GO:0005515(protein binding);GO:0003…	NA	NA	NA	RNA polymerase II subunit A [Source:HGNC Symbol;Acc:HGNC:9187]	1.23959	42.2038	27.0196	23.1509	12.8975	13.187	13.0353	2.36132	1.23959	1.62464e-09	1.21874e-06	up	yes
ENSG00000196611	MMP1	ENST00000315274	GO:0008270(zinc ion binding);GO:0046872(metal ion binding);GO:0016787(hydrolase activity);GO:0008233(peptidase activity);GO:0006508(proteolysis);GO:0005576(extracellular region);GO:0005578(proteinaceous extracellular matrix);GO:0004222(metalloendopeptidase activity);GO:0008237(metallopeptidase activity);GO:0031012(extracellular matrix);GO:0004252(serine-type endopeptidase activity);GO:0050900(leu…	04657(IL-17 signaling pathway);03320(PPAR signaling pathway);04926(Relaxin signaling pathway);05200(Pathways in cancer);05219(Bladder cancer);05323(Rheumatoid arthritis)	K01388	EC:3.4.24.7	matrix metallopeptidase 1 [Source:HGNC Symbol;Acc:HGNC:7155]	2.69496	0.556021	0.888785	0.577528	0.079602	0.082271	0.150439	6.47536	2.69496	2.05536e-09	1.46475e-06	up	yes
ENSG00000178209	PLEC	ENST00000356346;ENST00000354958;ENST00000345136;ENST00000527096;ENST00000527303;ENST00000357649;ENST00000322810;ENST00000528025;ENST00000526416;ENST00000528131;ENST00000527816;ENST00000532346;ENST00000354589;ENST00000436759	GO:0003723(RNA binding);GO:0005737(cytoplasm);GO:0005829(cytosol);GO:0003779(actin binding);GO:0005925(focal adhesion);GO:0045111(intermediate filament cytoskeleton);GO:0005856(cytoskeleton);GO:0005515(protein binding);GO:0008092(cytoskeletal protein binding);GO:0030054(cell junction);GO:0045296(cadherin binding);GO:0070062(extracellular exosome);GO:0042383(sarcolemma);GO:0031012(extracellular ma…	NA	NA	NA	plectin [Source:HGNC Symbol;Acc:HGNC:9069]	1.21613	18.3683	11.784	10.3411	6.40181	5.26771	5.76026	2.32323	1.21613	4.75174e-09	3.22507e-06	up	yes
ENSG00000143933	CALM2	ENST00000272298;ENST00000432899;ENST00000456319;ENST00000628793;ENST00000409563;ENST00000484408;ENST00000460218;ENST00000482532;ENST00000489742	GO:0005737(cytoplasm);GO:0046872(metal ion binding);GO:0016301(kinase activity);GO:0016310(phosphorylation);GO:0005509(calcium ion binding);GO:0005856(cytoskeleton);GO:0005515(protein binding);GO:0000922(spindle pole);GO:0005819(spindle);GO:0000086(G2/M transition of mitotic cell cycle);GO:0043388(positive regulation of DNA binding);GO:0008076(voltage-gated potassium channel complex);GO:0019855(c…	04014(Ras signaling pathway);04015(Rap1 signaling pathway);04371(Apelin signaling pathway);04020(Calcium signaling pathway);04070(Phosphatidylinositol signaling system);04024(cAMP signaling pathway);04022(cGMP - PKG signaling pathway);04114(Oocyte meiosis);04218(Cellular senescence);04910(Insulin signaling pathway);04922(Glucagon signaling pathway);04912(GnRH signaling pathway);04915(Estrogen sig…	K02183	NA	calmodulin 2 [Source:HGNC Symbol;Acc:HGNC:1445]	-0.878795	33.1679	36.3319	41.5658	63.6993	72.9237	67.6088	0.543822	-0.878795	5.19592e-09	3.36625e-06	down	no
ENSG00000251562	MALAT1	ENST00000534336;ENST00000612781;ENST00000620465;ENST00000618132;ENST00000618227;ENST00000544868;ENST00000613376;ENST00000618925;ENST00000508832;ENST00000610851;ENST00000617489;ENST00000610481;ENST00000620902;ENST00000617791;ENST00000616691	NA	NA	NA	NA	metastasis associated lung adenocarcinoma transcript 1 (non-protein coding) [Source:HGNC Symbol;Acc:HGNC:29665]	1.13031	5.55353	6.21655	7.87775	2.69984	3.00086	3.27477	2.18906	1.13031	5.65813e-09	3.50632e-06	up	yes
ENSG00000131475	VPS25	ENST00000253794;ENST00000589219;ENST00000590339;ENST00000591584;ENST00000589577;ENST00000589520	GO:0006810(transport);GO:0005634(nucleus);GO:0005737(cytoplasm);GO:0016020(membrane);GO:0015031(protein transport);GO:0006351(transcription, DNA-templated);GO:0006355(regulation of transcription, DNA-templated);GO:0005829(cytosol);GO:0042803(protein homodimerization activity);GO:0005515(protein binding);GO:0005654(nucleoplasm);GO:0005768(endosome);GO:0070062(extracellular exosome);GO:0016197(endo…	04144(Endocytosis);04144(Endocytosis)	K12189	NA	vacuolar protein sorting 25 homolog [Source:HGNC Symbol;Acc:HGNC:28122]	-0.892527	12.5538	14.3574	15.0937	26.5468	26.2858	25.1465	0.53867	-0.892527	6.11043e-09	3.62883e-06	down	no
ENSG00000145860	RNF145	ENST00000518284;ENST00000519985;ENST00000424310;ENST00000518062;ENST00000518802;ENST00000521606;ENST00000519865;ENST00000521266;ENST00000520638;ENST00000520548	GO:0016020(membrane);GO:0016021(integral component of membrane);GO:0008270(zinc ion binding);GO:0046872(metal ion binding);GO:0061630(ubiquitin protein ligase activity);GO:0043161(proteasome-mediated ubiquitin-dependent protein catabolic process);GO:0042787(protein ubiquitination involved in ubiquitin-dependent protein catabolic process);GO:0000209(protein polyubiquitination);GO:0000209(protein p…	NA	NA	NA	ring finger protein 145 [Source:HGNC Symbol;Acc:HGNC:20853]	0.937717	14.6034	14.3557	14.0439	8.03157	7.4483	6.97021	1.91549	0.937717	6.72444e-09	3.83374e-06	up	no
ENSG00000274049	INO80B-WBP1	ENST00000441673	GO:0006355(regulation of transcription, DNA-templated);GO:0031011(Ino80 complex);GO:0006338(chromatin remodeling)	NA	NA	NA	INO80B-WBP1 readthrough (NMD candidate) [Source:HGNC Symbol;Acc:HGNC:49199]	-inf	0	0	0	1.99988	0	2.43636	-inf	-inf	7.00124e-09	3.83803e-06	down	yes
ENSG00000106366	SERPINE1	ENST00000223095	GO:0005615(extracellular space);GO:0045766(positive regulation of angiogenesis);GO:0030336(negative regulation of cell migration);GO:0061044(negative regulation of vascular wound healing);GO:0050729(positive regulation of inflammatory response);GO:0071222(cellular response to lipopolysaccharide);GO:2000352(negative regulation of endothelial cell apoptotic process);GO:0005515(protein binding);GO:0…	04390(Hippo signaling pathway);04371(Apelin signaling pathway);04066(HIF-1 signaling pathway);04115(p53 signaling pathway);04218(Cellular senescence);04610(Complement and coagulation cascades);04933(AGE-RAGE signaling pathway in diabetic complications);05142(Chagas disease (American trypanosomiasis))	K03982	NA	serpin family E member 1 [Source:HGNC Symbol;Acc:HGNC:8583]	1.11803	10.0466	8.5361	8.32648	4.0487	4.19752	4.15143	2.17051	1.11803	7.49652e-09	3.95733e-06	up	yes
ENSG00000260566	AC127459.1	ENST00000563129	NA	NA	NA	NA		2.38817	0.962359	1.61608	2.22546	0.193215	0.453483	0.270965	5.23493	2.38817	8.55616e-09	4.35539e-06	up	yes
ENSG00000175063	UBE2C	ENST00000372568;ENST00000356455;ENST00000405520;ENST00000352551;ENST00000335046;ENST00000617055;ENST00000496085;ENST00000243893	GO:0000166(nucleotide binding);GO:0005524(ATP binding);GO:0005829(cytosol);GO:0016740(transferase activity);GO:0016567(protein ubiquitination);GO:0051301(cell division);GO:0005886(plasma membrane);GO:0005515(protein binding);GO:0007049(cell cycle);GO:0006511(ubiquitin-dependent protein catabolic process);GO:0005737(cytoplasm);GO:0031625(ubiquitin protein ligase binding);GO:0061630(ubiquitin prote…	04120(Ubiquitin mediated proteolysis);04120(Ubiquitin mediated proteolysis)	K06688	EC:2.3.2.23	ubiquitin conjugating enzyme E2 C [Source:HGNC Symbol;Acc:HGNC:15937]	-0.85733	43.6639	41.4882	42.1158	66.5604	80.3227	83.6859	0.551973	-0.85733	1.03591e-08	5.0913e-06	down	no
ENSG00000256349	AP002748.4	ENST00000419755	NA	NA	NA	NA		inf	0.95613	1.26682	0	0	0	0	inf	inf	1.92351e-08	9.13858e-06	up	yes
ENSG00000125378	BMP4	ENST00000417573;ENST00000558984;ENST00000559087;ENST00000245451;ENST00000559501;ENST00000558961;ENST00000609748;ENST00000558489;ENST00000559642	GO:0005615(extracellular space);GO:0010628(positive regulation of gene expression);GO:0045944(positive regulation of transcription from RNA polymerase II promoter);GO:0030509(BMP signaling pathway);GO:0008083(growth factor activity);GO:0005515(protein binding);GO:0005576(extracellular region);GO:0007275(multicellular organism development);GO:0005578(proteinaceous extracellular matrix);GO:0005125(…	04350(TGF-beta signaling pathway);04390(Hippo signaling pathway);04550(Signaling pathways regulating pluripotency of stem cells);04919(Thyroid hormone signaling pathway);05200(Pathways in cancer);05217(Basal cell carcinoma);05418(Fluid shear stress and atherosclerosis);05418(Fluid shear stress and atherosclerosis)	K04662	NA	bone morphogenetic protein 4 [Source:HGNC Symbol;Acc:HGNC:1071]	-1.65526	25.1604	10.009	10.993	32.8279	55.3528	57.2214	0.317482	-1.65526	2.02809e-08	9.16467e-06	down	yes
ENSG00000023839	ABCC2	ENST00000370449;ENST00000370434;ENST00000496621	GO:0006810(transport);GO:0016020(membrane);GO:0016021(integral component of membrane);GO:0005215(transporter activity);GO:0055085(transmembrane transport);GO:0000166(nucleotide binding);GO:0005524(ATP binding);GO:0005887(integral component of plasma membrane);GO:0005886(plasma membrane);GO:0005515(protein binding);GO:0042626(ATPase activity, coupled to transmembrane movement of substances);GO:001…	02010(ABC transporters);04976(Bile secretion);01524(Platinum drug resistance);01523(Antifolate resistance);01523(Antifolate resistance)	K05666	NA	ATP binding cassette subfamily C member 2 [Source:HGNC Symbol;Acc:HGNC:53]	-0.803518	9.37214	8.73056	7.64332	14.9898	14.5733	15.3728	0.57295	-0.803518	2.0576e-08	9.16467e-06	down	no
ENSG00000122257	RBBP6	ENST00000319715;ENST00000613729;ENST00000348022;ENST00000452655;ENST00000562430;ENST00000567686;ENST00000564726;ENST00000568316;ENST00000568015;ENST00000562683;ENST00000381039;ENST00000570185;ENST00000564314	GO:0003676(nucleic acid binding);GO:0008270(zinc ion binding);GO:0004842(ubiquitin-protein transferase activity);GO:0006397(mRNA processing);GO:0016567(protein ubiquitination);GO:0061630(ubiquitin protein ligase activity);GO:0005634(nucleus);GO:0003723(RNA binding);GO:0005737(cytoplasm);GO:0046872(metal ion binding);GO:0016740(transferase activity);GO:0005694(chromosome);GO:0005856(cytoskeleton);…	NA	NA	NA	RB binding protein 6, ubiquitin ligase [Source:HGNC Symbol;Acc:HGNC:9889]	0.994051	9.70083	9.85702	7.34803	4.88757	4.03308	4.58787	1.99177	0.994051	2.3399e-08	1.00434e-05	up	no
ENSG00000163159	VPS72	ENST00000496809;ENST00000491094;ENST00000354473;ENST00000368892;ENST00000471423;ENST00000640458;ENST00000463470	GO:0005634(nucleus);GO:0016607(nuclear speck);GO:0006355(regulation of transcription, DNA-templated);GO:0006351(transcription, DNA-templated);GO:0016569(covalent chromatin modification);GO:0003677(DNA binding);GO:0005515(protein binding);GO:0006338(chromatin remodeling);GO:0043486(histone exchange);GO:0005654(nucleoplasm);GO:0043234(protein complex);GO:0042393(histone binding);GO:0000122(negative…	NA	NA	NA	vacuolar protein sorting 72 homolog [Source:HGNC Symbol;Acc:HGNC:11644]	-0.865592	7.31286	6.503	6.93505	11.1834	13.6603	12.9662	0.548821	-0.865592	2.39581e-08	1.00434e-05	down	no
ENSG00000139624	CERS5	ENST00000547787;ENST00000317551;ENST00000380189;ENST00000551005;ENST00000551757;ENST00000551384;ENST00000546676;ENST00000438450;ENST00000550079;ENST00000549089;ENST00000547138;ENST00000550919;ENST00000547455;ENST00000549942;ENST00000550258;ENST00000550899;ENST00000548930;ENST00000547852;ENST00000553122;ENST00000547800;ENST00000546514;ENST00000546406;ENST00000550547;ENST00000551697;ENST00000422340	GO:0005634(nucleus);GO:0016020(membrane);GO:0016021(integral component of membrane);GO:0003677(DNA binding);GO:0005783(endoplasmic reticulum);GO:0016740(transferase activity);GO:0006629(lipid metabolic process);GO:0005789(endoplasmic reticulum membrane);GO:0006665(sphingolipid metabolic process);GO:0031965(nuclear membrane);GO:0030148(sphingolipid biosynthetic process);GO:0050291(sphingosine N-ac…	00600(Sphingolipid metabolism);04071(Sphingolipid signaling pathway);04071(Sphingolipid signaling pathway)	K04710	EC:2.3.1.24	ceramide synthase 5 [Source:HGNC Symbol;Acc:HGNC:23749]	1.18349	3.04198	3.01799	3.11104	1.52808	1.15423	1.35554	2.27126	1.18349	2.84522e-08	1.15865e-05	up	yes
ENSG00000176697	BDNF	ENST00000439476;ENST00000584049;ENST00000356660;ENST00000525528;ENST00000395980;ENST00000314915;ENST00000420794;ENST00000533246;ENST00000530786;ENST00000395983;ENST00000533131;ENST00000530861;ENST00000395986;ENST00000438929	GO:0005737(cytoplasm);GO:0016607(nuclear speck);GO:0005739(mitochondrion);GO:0005102(receptor binding);GO:0008083(growth factor activity);GO:0005576(extracellular region);GO:0048471(perinuclear region of cytoplasm);GO:0007267(cell-cell signaling);GO:0031410(cytoplasmic vesicle);GO:0007399(nervous system development);GO:0051965(positive regulation of synapse assembly);GO:0007411(axon guidance);GO:…	04014(Ras signaling pathway);04010(MAPK signaling pathway);04024(cAMP signaling pathway);04151(PI3K-Akt signaling pathway);04722(Neurotrophin signaling pathway);05016(Huntington's disease);05030(Cocaine addiction);05034(Alcoholism);05034(Alcoholism)	K04355	NA	brain derived neurotrophic factor [Source:HGNC Symbol;Acc:HGNC:1033]	-0.80801	5.46485	5.46124	5.71103	9.84648	9.10753	10.1742	0.571169	-0.80801	5.80323e-08	2.29759e-05	down	no
ENSG00000214253	FIS1	ENST00000223136;ENST00000435848;ENST00000449367;ENST00000474120;ENST00000482199;ENST00000473527;ENST00000463406;ENST00000480497;ENST00000442303	GO:0016020(membrane);GO:0016021(integral component of membrane);GO:0005739(mitochondrion);GO:0005515(protein binding);GO:0006915(apoptotic process);GO:0005741(mitochondrial outer membrane);GO:0005777(peroxisome);GO:0005778(peroxisomal membrane);GO:0090314(positive regulation of protein targeting to membrane);GO:0043234(protein complex);GO:0005102(receptor binding);GO:0000266(mitochondrial fission…	04137(Mitophagy - animal);04137(Mitophagy - animal)	K17969	NA	fission, mitochondrial 1 [Source:HGNC Symbol;Acc:HGNC:21689]	-0.925835	18.3439	20.383	25.2884	38.2577	40.268	43.0896	0.526376	-0.925835	5.99699e-08	2.31014e-05	down	no
ENSG00000174010	KLHL15	ENST00000328046	GO:0005634(nucleus);GO:0016567(protein ubiquitination);GO:0031463(Cul3-RING ubiquitin ligase complex);GO:0004842(ubiquitin-protein transferase activity);GO:0005515(protein binding);GO:0042787(protein ubiquitination involved in ubiquitin-dependent protein catabolic process);GO:2000042(negative regulation of double-strand break repair via homologous recombination);GO:0071630(ubiquitin-dependent cat…	NA	NA	NA	kelch like family member 15 [Source:HGNC Symbol;Acc:HGNC:29347]	1.01516	4.98737	4.39766	5.36532	2.41203	2.52465	2.36143	2.02112	1.01516	7.01215e-08	2.63011e-05	up	yes
ENSG00000261716	AC239868.2	ENST00000564237	NA	NA	NA	NA		1.21975	3.23437	3.05124	2.90354	1.47191	1.28912	1.18441	2.32906	1.21975	8.12656e-08	2.96995e-05	up	yes
ENSG00000173207	CKS1B	ENST00000308987;ENST00000368436;ENST00000477676;ENST00000368439;ENST00000471245;ENST00000474215;ENST00000473344	GO:0016301(kinase activity);GO:0016310(phosphorylation);GO:0051301(cell division);GO:0045859(regulation of protein kinase activity);GO:0007049(cell cycle);GO:0016538(cyclin-dependent protein serine/threonine kinase regulator activity);GO:0005515(protein binding);GO:0005654(nucleoplasm);GO:0019901(protein kinase binding);GO:0019005(SCF ubiquitin ligase complex);GO:0043130(ubiquitin binding);GO:004…	05200(Pathways in cancer);05222(Small cell lung cancer);05222(Small cell lung cancer)	K02219	NA	CDC28 protein kinase regulatory subunit 1B [Source:HGNC Symbol;Acc:HGNC:19083]	-0.753749	44.8007	45.2588	49.6859	72.7105	80.9469	81.9769	0.593061	-0.753749	1.23664e-07	4.40646e-05	down	no
ENSG00000261915	AC026954.2	ENST00000315601;ENST00000575474	NA	NA	NA	NA		6.74658	7.36077	0.037036	2.98981	0.001561	0.049897	0.045279	107.38	6.74658	1.27038e-07	4.41628e-05	up	yes
ENSG00000259316	AC087632.1	ENST00000635511;ENST00000634318;ENST00000625619;ENST00000635605;ENST00000635320;ENST00000634538;ENST00000635593;ENST00000634259;ENST00000635704;ENST00000634251;ENST00000560278;ENST00000635160	GO:0006974(cellular response to DNA damage stimulus);GO:0051726(regulation of cell cycle);GO:0005813(centrosome);GO:0005813(centrosome)	NA	NA	NA		-1.83996	1.01651	1.61323	0.963573	4.30292	2.18318	6.378	0.279329	-1.83996	1.32379e-07	4.49237e-05	down	yes
ENSG00000113368	LMNB1	ENST00000460265;ENST00000395354;ENST00000261366;ENST00000504788;ENST00000472034;ENST00000492190;ENST00000494185	GO:0005198(structural molecule activity);GO:0005882(intermediate filament);GO:0005634(nucleus);GO:0016020(membrane);GO:0031965(nuclear membrane);GO:0005515(protein binding);GO:0005654(nucleoplasm);GO:0005637(nuclear inner membrane);GO:0035722(interleukin-12-mediated signaling pathway);GO:0005635(nuclear envelope);GO:0043274(phospholipase binding);GO:0005638(lamin filament);GO:0016363(nuclear matr…	04210(Apoptosis);04210(Apoptosis)	K07611	NA	lamin B1 [Source:HGNC Symbol;Acc:HGNC:6637]	0.823343	48.7239	49.5092	52.7739	30.9162	27.9356	26.4869	1.7695	0.823343	1.89039e-07	6.14178e-05	up	no
ENSG00000197903	HIST1H2BK	ENST00000356950	GO:0005634(nucleus);GO:0005829(cytosol);GO:0005654(nucleoplasm);GO:0003677(DNA binding);GO:0046982(protein heterodimerization activity);GO:0000786(nucleosome);GO:0005694(chromosome);GO:0005615(extracellular space);GO:0042742(defense response to bacterium);GO:0003674(molecular_function);GO:0016567(protein ubiquitination);GO:0050829(defense response to Gram-negative bacterium);GO:0002227(innate imm…	05203(Viral carcinogenesis);05322(Systemic lupus erythematosus);05034(Alcoholism)	K11252	NA	histone cluster 1 H2B family member k [Source:HGNC Symbol;Acc:HGNC:13954]	1.21499	32.7015	32.0456	34.222	12.3506	14.9349	15.348	2.32139	1.21499	1.89601e-07	6.14178e-05	up	yes
ENSG00000151929	BAG3	ENST00000369085;ENST00000450186	GO:0005634(nucleus);GO:0005737(cytoplasm);GO:0005829(cytosol);GO:0005886(plasma membrane);GO:0050790(regulation of catalytic activity);GO:0005515(protein binding);GO:0006915(apoptotic process);GO:0051087(chaperone binding);GO:0045296(cadherin binding);GO:0006457(protein folding);GO:0043066(negative regulation of apoptotic process);GO:0042993(positive regulation of transcription factor import into…	NA	NA	NA	BCL2 associated athanogene 3 [Source:HGNC Symbol;Acc:HGNC:939]	0.862182	39.9305	32.7581	31.1621	18.0708	19.9681	19.0915	1.81779	0.862182	2.07404e-07	6.47864e-05	up	no
ENSG00000241258	CRCP	ENST00000338592;ENST00000395326;ENST00000486848;ENST00000431089;ENST00000492264;ENST00000398684;ENST00000360415	GO:0005634(nucleus);GO:0016020(membrane);GO:0003824(catalytic activity);GO:0006351(transcription, DNA-templated);GO:0005886(plasma membrane);GO:0005515(protein binding);GO:0003899(DNA-directed 5'-3' RNA polymerase activity);GO:0000166(nucleotide binding);GO:0002376(immune system process);GO:0045087(innate immune response);GO:0044237(cellular metabolic process);GO:0001635(calcitonin gene-related p…	NA	NA	NA	CGRP receptor component [Source:HGNC Symbol;Acc:HGNC:17888]	-1.18533	2.04564	2.52308	3.33928	7.05026	5.3729	5.56091	0.439723	-1.18533	2.09091e-07	6.47864e-05	down	yes
ENSG00000235655	H3F3AP4	ENST00000369387	NA	NA	NA	NA	H3 histone, family 3A, pseudogene 4 [Source:HGNC Symbol;Acc:HGNC:42980]	-0.785616	64.3428	62.0203	62.4918	100.472	113.575	111.507	0.580104	-0.785616	2.56658e-07	7.7833e-05	down	no
ENSG00000112701	SENP6	ENST00000447266;ENST00000424947;ENST00000503501;ENST00000493959;ENST00000483859;ENST00000485497;ENST00000370010;ENST00000327284;ENST00000436928;ENST00000476060;ENST00000474906;ENST00000487548	GO:0005634(nucleus);GO:0005829(cytosol);GO:0005654(nucleoplasm);GO:0016787(hydrolase activity);GO:0008233(peptidase activity);GO:0008234(cysteine-type peptidase activity);GO:0006508(proteolysis);GO:0005515(protein binding);GO:0016925(protein sumoylation);GO:0090169(regulation of spindle assembly);GO:0090234(regulation of kinetochore assembly);GO:0016926(protein desumoylation);GO:0016929(SUMO-spec…	NA	NA	NA	SUMO1/sentrin specific peptidase 6 [Source:HGNC Symbol;Acc:HGNC:20944]	0.84555	8.06113	7.7461	7.09529	4.73494	4.0327	3.97758	1.79695	0.84555	2.82083e-07	8.37609e-05	up	no
ENSG00000140948	ZCCHC14	ENST00000568020;ENST00000268616;ENST00000561928;ENST00000565193	GO:0003676(nucleic acid binding);GO:0008270(zinc ion binding);GO:0046872(metal ion binding);GO:0035091(phosphatidylinositol binding);GO:0035091(phosphatidylinositol binding)	NA	NA	NA	zinc finger CCHC-type containing 14 [Source:HGNC Symbol;Acc:HGNC:24134]	0.994798	8.93271	6.03621	6.50963	3.98721	3.62451	3.16635	1.9928	0.994798	3.37853e-07	9.82739e-05	up	no
ENSG00000275216	AL161431.1	ENST00000618966	NA	NA	NA	NA		1.14253	15.5587	8.38396	9.63596	5.16576	5.4683	4.57586	2.20768	1.14253	3.82016e-07	0.000108897	up	yes
ENSG00000100796	PPP4R3A	ENST00000554684;ENST00000555462;ENST00000555718;ENST00000554511;ENST00000554943;ENST00000554308;ENST00000554390;ENST00000557382;ENST00000554574;ENST00000555470;ENST00000557018;ENST00000555029	GO:0005634(nucleus);GO:0005737(cytoplasm);GO:0005654(nucleoplasm);GO:0005856(cytoskeleton);GO:0005815(microtubule organizing center);GO:0005815(microtubule organizing center)	04922(Glucagon signaling pathway);04922(Glucagon signaling pathway)	K17491	NA	protein phosphatase 4 regulatory subunit 3A [Source:HGNC Symbol;Acc:HGNC:20219]	0.833396	11.3054	10.7821	10.2924	6.61036	5.81117	5.75031	1.78187	0.833396	4.00138e-07	0.000111827	up	no
ENSG00000259399	TGIF2-C20orf24	ENST00000558530	GO:0005634(nucleus);GO:0016020(membrane);GO:0016021(integral component of membrane);GO:0006355(regulation of transcription, DNA-templated);GO:0003677(DNA binding);GO:0005739(mitochondrion)	NA	NA	NA	TGIF2-C20orf24 readthrough [Source:HGNC Symbol;Acc:HGNC:44664]	-2.55427	1.89004	2.28944	0.851321	18.9105	3.76329	6.8757	0.17025	-2.55427	4.20248e-07	0.000115188	down	yes
ENSG00000182307	C8orf33	ENST00000530455;ENST00000331434;ENST00000524395;ENST00000529593;ENST00000534350	GO:0005515(protein binding);GO:0005515(protein binding)	NA	NA	NA	chromosome 8 open reading frame 33 [Source:HGNC Symbol;Acc:HGNC:26104]	-0.709594	18.3129	16.114	19.0996	30.0817	29.4679	27.9846	0.611492	-0.709594	5.15478e-07	0.000135684	down	no
ENSG00000111676	ATN1	ENST00000396684;ENST00000356654;ENST00000537488;ENST00000541029	GO:0005634(nucleus);GO:0005737(cytoplasm);GO:0005654(nucleoplasm);GO:0006351(transcription, DNA-templated);GO:0006355(regulation of transcription, DNA-templated);GO:0005515(protein binding);GO:0048471(perinuclear region of cytoplasm);GO:0030054(cell junction);GO:0000122(negative regulation of transcription from RNA polymerase II promoter);GO:0003714(transcription corepressor activity);GO:0019904(…	NA	NA	NA	atrophin 1 [Source:HGNC Symbol;Acc:HGNC:3033]	1.01537	21.7171	14.1786	13.3311	7.94953	8.27936	8.12372	2.02142	1.01537	5.21525e-07	0.000135684	up	yes
ENSG00000011009	LYPLA2	ENST00000374514;ENST00000374501;ENST00000374505;ENST00000472213;ENST00000374502;ENST00000492577;ENST00000420982;ENST00000421070;ENST00000374503;ENST00000495365	GO:0005737(cytoplasm);GO:0016787(hydrolase activity);GO:0006629(lipid metabolic process);GO:0006631(fatty acid metabolic process);GO:0005829(cytosol);GO:0045296(cadherin binding);GO:0070062(extracellular exosome);GO:0007411(axon guidance);GO:0052689(carboxylic ester hydrolase activity);GO:0008474(palmitoyl-(protein) hydrolase activity);GO:0002084(protein depalmitoylation);GO:0002084(protein depal…	00564(Glycerophospholipid metabolism);00564(Glycerophospholipid metabolism)	K06130	EC:3.1.1.5	lysophospholipase II [Source:HGNC Symbol;Acc:HGNC:6738]	-0.745084	17.9293	17.3509	18.8867	28.8692	30.9268	30.9915	0.596633	-0.745084	5.23581e-07	0.000135684	down	no
ENSG00000155090	KLF10	ENST00000395884;ENST00000285407	GO:0003676(nucleic acid binding);GO:0005634(nucleus);GO:0046872(metal ion binding);GO:0006366(transcription from RNA polymerase II promoter);GO:0006351(transcription, DNA-templated);GO:0006355(regulation of transcription, DNA-templated);GO:0003677(DNA binding);GO:0005515(protein binding);GO:0048511(rhythmic process);GO:0000978(RNA polymerase II core promoter proximal region sequence-specific DNA …	NA	NA	NA	Kruppel like factor 10 [Source:HGNC Symbol;Acc:HGNC:11810]	0.779986	38.2295	33.125	32.326	20.6267	19.38	20.374	1.71711	0.779986	5.86311e-07	0.000149227	up	no
ENSG00000244332	AL138759.1	ENST00000432120	NA	NA	NA	NA		-3.62348	0.238668	0.289915	0.138249	4.00483	3.89721	0.31649	0.0811376	-3.62348	5.97396e-07	0.00014938	down	yes
ENSG00000206053	JPT2	ENST00000562684;ENST00000566742;ENST00000248098;ENST00000569256;ENST00000567717;ENST00000566925;ENST00000562569;ENST00000569765;ENST00000568376;ENST00000382711;ENST00000561516;ENST00000382710;ENST00000565851;ENST00000566691	GO:0005634(nucleus);GO:0005737(cytoplasm);GO:0005829(cytosol);GO:0005886(plasma membrane);GO:0005886(plasma membrane)	NA	NA	NA	Jupiter microtubule associated homolog 2 [Source:HGNC Symbol;Acc:HGNC:14137]	-1.29545	5.62609	6.32591	4.70951	12.4186	20.4063	8.07122	0.40741	-1.29545	6.76202e-07	0.000166171	down	yes
ENSG00000131747	TOP2A	ENST00000423485;ENST00000578412;ENST00000577706;ENST00000577541;ENST00000581055	GO:0003723(RNA binding);GO:0005634(nucleus);GO:0005737(cytoplasm);GO:0046872(metal ion binding);GO:0000166(nucleotide binding);GO:0005524(ATP binding);GO:0016853(isomerase activity);GO:0005730(nucleolus);GO:0003677(DNA binding);GO:0006259(DNA metabolic process);GO:0042803(protein homodimerization activity);GO:0005515(protein binding);GO:0003916(DNA topoisomerase activity);GO:0006265(DNA topologic…	01524(Platinum drug resistance);01524(Platinum drug resistance)	K03164	EC:5.99.1.3	topoisomerase (DNA) II alpha [Source:HGNC Symbol;Acc:HGNC:11989]	-0.682034	22.2118	23.4974	20.8294	37.6262	33.5806	35.5477	0.623286	-0.682034	7.11658e-07	0.000169452	down	no
ENSG00000204196	RPL12P16	ENST00000431098	NA	NA	NA	NA	ribosomal protein L12 pseudogene 16 [Source:HGNC Symbol;Acc:HGNC:36926]	-0.851895	43.8873	41.6818	38.2195	62.383	83.6001	77.4391	0.554056	-0.851895	7.13332e-07	0.000169452	down	no
ENSG00000125968	ID1	ENST00000376112;ENST00000376105	GO:0007179(transforming growth factor beta receptor signaling pathway);GO:0005634(nucleus);GO:0005737(cytoplasm);GO:0005794(Golgi apparatus);GO:0005654(nucleoplasm);GO:0046983(protein dimerization activity);GO:0006351(transcription, DNA-templated);GO:0006355(regulation of transcription, DNA-templated);GO:0005515(protein binding);GO:0045892(negative regulation of transcription, DNA-templated);GO:0…	04015(Rap1 signaling pathway);04350(TGF-beta signaling pathway);04390(Hippo signaling pathway);04550(Signaling pathways regulating pluripotency of stem cells);04550(Signaling pathways regulating pluripotency of stem cells)	K04680	NA	inhibitor of DNA binding 1, HLH protein [Source:HGNC Symbol;Acc:HGNC:5360]	-0.989809	70.1897	75.8821	91.3992	198.657	164.189	108.753	0.503544	-0.989809	7.31502e-07	0.00017092	down	no
ENSG00000134287	ARF3	ENST00000256682;ENST00000545855;ENST00000536283;ENST00000541967;ENST00000485410;ENST00000539611;ENST00000472621;ENST00000541236;ENST00000447318;ENST00000541959	GO:0006810(transport);GO:0005737(cytoplasm);GO:0015031(protein transport);GO:0005525(GTP binding);GO:0007264(small GTPase mediated signal transduction);GO:0000166(nucleotide binding);GO:0005794(Golgi apparatus);GO:0005622(intracellular);GO:0048471(perinuclear region of cytoplasm);GO:0016192(vesicle-mediated transport);GO:0070062(extracellular exosome);GO:0003924(GTPase activity);GO:0006661(phosph…	04144(Endocytosis);04144(Endocytosis)	K07938	NA	ADP ribosylation factor 3 [Source:HGNC Symbol;Acc:HGNC:654]	-0.675377	21.8607	20.7312	22.4756	36.0073	35.2148	32.6918	0.626168	-0.675377	7.56447e-07	0.00017316	down	no
ENSG00000163041	H3F3A	ENST00000366816;ENST00000366815;ENST00000366814;ENST00000366813	GO:0005634(nucleus);GO:0003677(DNA binding);GO:0046982(protein heterodimerization activity);GO:0006334(nucleosome assembly);GO:0000786(nucleosome);GO:0005694(chromosome);GO:0005515(protein binding);GO:0005576(extracellular region);GO:0005654(nucleoplasm);GO:0070062(extracellular exosome);GO:0044267(cellular protein metabolic process);GO:1902036(regulation of hematopoietic stem cell differentiatio…	05202(Transcriptional misregulation in cancers);05322(Systemic lupus erythematosus);05034(Alcoholism);05034(Alcoholism)	K11253	NA	H3 histone family member 3A [Source:HGNC Symbol;Acc:HGNC:4764]	-0.705576	32.0653	32.062	26.1829	50.5282	50.5922	46.157	0.613198	-0.705576	7.65386e-07	0.00017316	down	no
ENSG00000132589	FLOT2	ENST00000394908;ENST00000580805;ENST00000585169;ENST00000394906;ENST00000593158;ENST00000580313;ENST00000582174;ENST00000465427;ENST00000584569;ENST00000586827;ENST00000581509	GO:0016020(membrane);GO:0002020(protease binding);GO:0035255(ionotropic glutamate receptor binding);GO:0045661(regulation of myoblast differentiation);GO:0002080(acrosomal membrane);GO:0005901(caveola);GO:0016600(flotillin complex);GO:0031410(cytoplasmic vesicle);GO:0045121(membrane raft);GO:0007155(cell adhesion);GO:0005886(plasma membrane);GO:0005515(protein binding);GO:0048471(perinuclear regi…	04910(Insulin signaling pathway);04910(Insulin signaling pathway)	K07192	NA	flotillin 2 [Source:HGNC Symbol;Acc:HGNC:3758]	-0.821692	7.17419	5.3401	5.95032	10.6278	11.0055	11.0024	0.565778	-0.821692	8.00201e-07	0.000176801	down	no
ENSG00000131023	LATS1	ENST00000543571;ENST00000253339;ENST00000392273;ENST00000458696;ENST00000542747;ENST00000441107	GO:0090090(negative regulation of canonical Wnt signaling pathway);GO:0005737(cytoplasm);GO:0046872(metal ion binding);GO:0000166(nucleotide binding);GO:0004672(protein kinase activity);GO:0004674(protein serine/threonine kinase activity);GO:0005524(ATP binding);GO:0006468(protein phosphorylation);GO:0016740(transferase activity);GO:0016301(kinase activity);GO:0016310(phosphorylation);GO:0035329(…	04390(Hippo signaling pathway);04392(Hippo signaling pathway - multiple species);04392(Hippo signaling pathway - multiple species)	K08791	EC:2.7.11.1	large tumor suppressor kinase 1 [Source:HGNC Symbol;Acc:HGNC:6514]	0.95782	4.28359	3.73735	3.33627	2.23047	1.82232	1.79428	1.94237	0.95782	8.06291e-07	0.000176801	up	no
ENSG00000153234	NR4A2	ENST00000424077;ENST00000417764;ENST00000339562;ENST00000417972;ENST00000426264;ENST00000421709;ENST00000409108;ENST00000429376;ENST00000406048;ENST00000409572	GO:0005634(nucleus);GO:0005737(cytoplasm);GO:0016607(nuclear speck);GO:0008270(zinc ion binding);GO:0046872(metal ion binding);GO:0006355(regulation of transcription, DNA-templated);GO:0006366(transcription from RNA polymerase II promoter);GO:0006351(transcription, DNA-templated);GO:0003677(DNA binding);GO:0003700(transcription factor activity, sequence-specific DNA binding);GO:0043565(sequence-s…	04925(Aldosterone synthesis and secretion);04925(Aldosterone synthesis and secretion)	K08558	NA	nuclear receptor subfamily 4 group A member 2 [Source:HGNC Symbol;Acc:HGNC:7981]	1.16142	4.49333	3.07378	3.43782	1.58345	1.69319	1.64337	2.23677	1.16142	8.63385e-07	0.000186452	up	yes
ENSG00000105088	OLFM2	ENST00000590841;ENST00000264833;ENST00000593091;ENST00000590410	GO:0005634(nucleus);GO:0005737(cytoplasm);GO:0016020(membrane);GO:0005654(nucleoplasm);GO:0005576(extracellular region);GO:0030054(cell junction);GO:0045202(synapse);GO:0005515(protein binding);GO:0032281(AMPA glutamate receptor complex);GO:0007601(visual perception);GO:0007626(locomotory behavior);GO:0009306(protein secretion);GO:0051152(positive regulation of smooth muscle cell differentiation)…	NA	NA	NA	olfactomedin 2 [Source:HGNC Symbol;Acc:HGNC:17189]	-1.10065	3.38754	2.38507	2.17855	6.24116	5.71076	5.09945	0.466306	-1.10065	8.87542e-07	0.000188808	down	yes
ENSG00000166681	BEX3	ENST00000361298;ENST00000372645;ENST00000372634;ENST00000372635	GO:0005634(nucleus);GO:0005737(cytoplasm);GO:0046872(metal ion binding);GO:0005829(cytosol);GO:0005515(protein binding);GO:0006915(apoptotic process);GO:0042802(identical protein binding);GO:0007275(multicellular organism development);GO:0006919(activation of cysteine-type endopeptidase activity involved in apoptotic process);GO:0043154(negative regulation of cysteine-type endopeptidase activity …	04722(Neurotrophin signaling pathway);04722(Neurotrophin signaling pathway)	K12465	NA	brain expressed X-linked 3 [Source:HGNC Symbol;Acc:HGNC:13388]	-0.800176	28.271	29.1774	36.0355	49.5104	58.3326	54.9417	0.574279	-0.800176	9.98288e-07	0.000209244	down	no
ENSG00000157191	NECAP2	ENST00000496239;ENST00000492095;ENST00000337132;ENST00000443980;ENST00000486390;ENST00000504858;ENST00000509727;ENST00000508680;ENST00000504551;ENST00000457722;ENST00000513161;ENST00000459640	GO:0006810(transport);GO:0016020(membrane);GO:0015031(protein transport);GO:0006897(endocytosis);GO:0005886(plasma membrane);GO:0031410(cytoplasmic vesicle);GO:0005905(clathrin-coated pit);GO:0030665(clathrin-coated vesicle membrane);GO:0005622(intracellular);GO:0030125(clathrin vesicle coat);GO:0030125(clathrin vesicle coat)	NA	NA	NA	NECAP endocytosis associated 2 [Source:HGNC Symbol;Acc:HGNC:25528]	-0.734635	5.18984	5.24721	5.79176	8.96759	8.89102	9.14575	0.60097	-0.734635	1.1531e-06	0.000238191	down	no
ENSG00000175592	FOSL1	ENST00000531493;ENST00000532401;ENST00000312562;ENST00000448083;ENST00000534222	GO:0005634(nucleus);GO:0005654(nucleoplasm);GO:0006355(regulation of transcription, DNA-templated);GO:0003677(DNA binding);GO:0006357(regulation of transcription from RNA polymerase II promoter);GO:0003700(transcription factor activity, sequence-specific DNA binding);GO:0005515(protein binding);GO:0006935(chemotaxis);GO:0006366(transcription from RNA polymerase II promoter);GO:0009615(response to…	04310(Wnt signaling pathway);04657(IL-17 signaling pathway);04380(Osteoclast differentiation);05166(HTLV-I infection);05166(HTLV-I infection)	K04502	NA	FOS like 1, AP-1 transcription factor subunit [Source:HGNC Symbol;Acc:HGNC:13718]	0.776479	53.5969	46.5354	48.2499	29.8724	26.9685	29.7831	1.71294	0.776479	1.17102e-06	0.000238436	up	no
ENSG00000180008	SOCS4	ENST00000339298;ENST00000555846;ENST00000395472;ENST00000553735	GO:0005622(intracellular);GO:0016567(protein ubiquitination);GO:0035556(intracellular signal transduction);GO:0005515(protein binding);GO:0005737(cytoplasm);GO:0040008(regulation of growth);GO:0004860(protein kinase inhibitor activity);GO:0019221(cytokine-mediated signaling pathway);GO:0046426(negative regulation of JAK-STAT cascade);GO:0009968(negative regulation of signal transduction);GO:00071…	04630(Jak-STAT signaling pathway);04910(Insulin signaling pathway);04917(Prolactin signaling pathway);04930(Type II diabetes mellitus);04930(Type II diabetes mellitus)	K04697	NA	suppressor of cytokine signaling 4 [Source:HGNC Symbol;Acc:HGNC:19392]	0.805992	8.51831	7.55572	7.98824	4.43785	4.69645	4.62857	1.74835	0.805992	1.19307e-06	0.000239505	up	no
ENSG00000134809	TIMM10	ENST00000257245;ENST00000525158;ENST00000525587	GO:0006810(transport);GO:0016020(membrane);GO:0008565(protein transporter activity);GO:0015031(protein transport);GO:0046872(metal ion binding);GO:0005739(mitochondrion);GO:0005743(mitochondrial inner membrane);GO:0008270(zinc ion binding);GO:0005515(protein binding);GO:0007605(sensory perception of sound);GO:0042803(protein homodimerization activity);GO:0006626(protein targeting to mitochondrion…	NA	NA	NA	translocase of inner mitochondrial membrane 10 [Source:HGNC Symbol;Acc:HGNC:11814]	-0.984319	20.0619	23.0613	30.7464	40.142	50.7973	55.203	0.505464	-0.984319	1.23576e-06	0.000244629	down	no
ENSG00000047346	FAM214A	ENST00000619572;ENST00000261844;ENST00000562351;ENST00000568668;ENST00000566948;ENST00000561543;ENST00000534964;ENST00000568863;ENST00000568871;ENST00000568637;ENST00000562135;ENST00000546305	GO:0005515(protein binding);GO:0005515(protein binding)	NA	NA	NA	family with sequence similarity 214 member A [Source:HGNC Symbol;Acc:HGNC:25609]	1.51839	0.566819	0.532263	0.340752	0.193264	0.166072	0.143275	2.86471	1.51839	1.29832e-06	0.000253493	up	yes
ENSG00000117318	ID3	ENST00000374561;ENST00000486541;ENST00000463312	GO:0005634(nucleus);GO:0005737(cytoplasm);GO:0046983(protein dimerization activity);GO:0006351(transcription, DNA-templated);GO:0006355(regulation of transcription, DNA-templated);GO:0005515(protein binding);GO:0045892(negative regulation of transcription, DNA-templated);GO:0048511(rhythmic process);GO:0007517(muscle organ development);GO:0007275(multicellular organism development);GO:0003714(tra…	04350(TGF-beta signaling pathway);04550(Signaling pathways regulating pluripotency of stem cells);04550(Signaling pathways regulating pluripotency of stem cells)	K17694	NA	inhibitor of DNA binding 3, HLH protein [Source:HGNC Symbol;Acc:HGNC:5362]	-0.673331	39.3834	39.8892	39.6587	70.0851	60.2424	59.3381	0.627057	-0.673331	1.48129e-06	0.000285309	down	no
ENSG00000182481	KPNA2	ENST00000537025;ENST00000330459;ENST00000583269;ENST00000579754;ENST00000583392;ENST00000584026;ENST00000582898	GO:0005634(nucleus);GO:0003723(RNA binding);GO:0006810(transport);GO:0005737(cytoplasm);GO:0016020(membrane);GO:0008565(protein transporter activity);GO:0015031(protein transport);GO:0005829(cytosol);GO:0005654(nucleoplasm);GO:0005515(protein binding);GO:0006606(protein import into nucleus);GO:0075733(intracellular transport of virus);GO:0043657(host cell);GO:0016032(viral process);GO:0019054(mod…	05164(Influenza A);05164(Influenza A)	K15043	NA	karyopherin subunit alpha 2 [Source:HGNC Symbol;Acc:HGNC:6395]	-0.645716	91.4409	97.9056	94.8006	143.248	150.796	150.508	0.639175	-0.645716	1.51726e-06	0.00028834	down	no
ENSG00000163535	SGO2	ENST00000357799;ENST00000409203;ENST00000488636;ENST00000469840;ENST00000418045	GO:0000775(chromosome, centromeric region);GO:0051754(meiotic sister chromatid cohesion, centromeric);GO:0005634(nucleus);GO:0005654(nucleoplasm);GO:0051301(cell division);GO:0005694(chromosome);GO:0005515(protein binding);GO:0007049(cell cycle);GO:0016604(nuclear body);GO:0051321(meiotic cell cycle);GO:0007059(chromosome segregation);GO:0000776(kinetochore);GO:0000777(condensed chromosome kineto…	NA	NA	NA	shugoshin 2 [Source:HGNC Symbol;Acc:HGNC:30812]	0.874338	10.3363	12.0067	9.1569	5.76506	5.06469	6.35358	1.83317	0.874338	1.57459e-06	0.000295297	up	no
ENSG00000198826	ARHGAP11A	ENST00000361627;ENST00000567348;ENST00000543522;ENST00000563864;ENST00000565905;ENST00000564918;ENST00000563330;ENST00000562481	GO:0007165(signal transduction);GO:0043547(positive regulation of GTPase activity);GO:0005096(GTPase activator activity);GO:0005829(cytosol);GO:0051056(regulation of small GTPase mediated signal transduction);GO:0051056(regulation of small GTPase mediated signal transduction)	NA	NA	NA	Rho GTPase activating protein 11A [Source:HGNC Symbol;Acc:HGNC:15783]	0.806757	11.56	11.8246	10.9573	7.02227	6.10842	6.50139	1.74927	0.806757	1.68289e-06	0.000311509	up	no
ENSG00000128266	GNAZ	ENST00000615612;ENST00000479571	GO:0016020(membrane);GO:0005525(GTP binding);GO:0046872(metal ion binding);GO:0000166(nucleotide binding);GO:0007186(G-protein coupled receptor signaling pathway);GO:0007165(signal transduction);GO:0003924(GTPase activity);GO:0004871(signal transducer activity);GO:0019001(guanyl nucleotide binding);GO:0031683(G-protein beta/gamma-subunit complex binding);GO:0007188(adenylate cyclase-modulating G-…	04730(Long-term depression);04730(Long-term depression)	K04535	NA	G protein subunit alpha z [Source:HGNC Symbol;Acc:HGNC:4395]	-0.887749	3.00332	2.92035	2.64609	5.08044	5.75294	5.02314	0.540457	-0.887749	1.7926e-06	0.000327562	down	no
ENSG00000184047	DIABLO	ENST00000267169;ENST00000464942;ENST00000474004;ENST00000541656;ENST00000443649;ENST00000353548;ENST00000439489;ENST00000485724;ENST00000541273;ENST00000413918;ENST00000342392;ENST00000540535;ENST00000489781;ENST00000639973;ENST00000446652	GO:0016020(membrane);GO:0016021(integral component of membrane);GO:0005739(mitochondrion);GO:0006915(apoptotic process);GO:0005515(protein binding);GO:0006919(activation of cysteine-type endopeptidase activity involved in apoptotic process);GO:0005758(mitochondrial intermembrane space);GO:0005829(cytosol);GO:0043065(positive regulation of apoptotic process);GO:0008625(extrinsic apoptotic signalin…	04210(Apoptosis);04215(Apoptosis - multiple species);04215(Apoptosis - multiple species)	K10522	NA	diablo IAP-binding mitochondrial protein [Source:HGNC Symbol;Acc:HGNC:21528]	-0.893786	5.04214	6.19172	3.97046	7.87462	9.79599	10.5797	0.5382	-0.893786	1.8958e-06	0.000338798	down	no
ENSG00000186010	NDUFA13	ENST00000428459;ENST00000507754;ENST00000511180;ENST00000606722;ENST00000503283;ENST00000502506;ENST00000511584	GO:0005634(nucleus);GO:0005737(cytoplasm);GO:0016020(membrane);GO:0016021(integral component of membrane);GO:0005524(ATP binding);GO:0055114(oxidation-reduction process);GO:0005739(mitochondrion);GO:0005743(mitochondrial inner membrane);GO:0005515(protein binding);GO:0006915(apoptotic process);GO:0070469(respiratory chain);GO:0005654(nucleoplasm);GO:0031966(mitochondrial membrane);GO:0070062(extr…	00190(Oxidative phosphorylation);04723(Retrograde endocannabinoid signaling);05010(Alzheimer's disease);05012(Parkinson's disease);05016(Huntington's disease);04932(Non-alcoholic fatty liver disease (NAFLD));04932(Non-alcoholic fatty liver disease (NAFLD))	K11353	NA	NADH:ubiquinone oxidoreductase subunit A13 [Source:HGNC Symbol;Acc:HGNC:17194]	-0.756714	16.0678	18.8218	17.3804	25.8665	32.4529	29.9979	0.591843	-0.756714	1.90162e-06	0.000338798	down	no
ENSG00000138162	TACC2	ENST00000514539;ENST00000369001;ENST00000368997;ENST00000369000;ENST00000369005;ENST00000496913;ENST00000513429;ENST00000369004;ENST00000503769;ENST00000498721;ENST00000505639;ENST00000515273;ENST00000491540;ENST00000515603;ENST00000453444;ENST00000493951;ENST00000368999;ENST00000492237;ENST00000635597;ENST00000492689;ENST00000334433;ENST00000465600;ENST00000508411;ENST00000440764	GO:0005634(nucleus);GO:0005737(cytoplasm);GO:0005829(cytosol);GO:0005654(nucleoplasm);GO:0005886(plasma membrane);GO:0005856(cytoskeleton);GO:0005815(microtubule organizing center);GO:0000226(microtubule cytoskeleton organization);GO:0008283(cell proliferation);GO:0021987(cerebral cortex development);GO:0015630(microtubule cytoskeleton);GO:0035257(nuclear hormone receptor binding);GO:0035257(nucl…	NA	NA	NA	transforming acidic coiled-coil containing protein 2 [Source:HGNC Symbol;Acc:HGNC:11523]	1.04293	1.87658	1.51495	1.17024	0.799068	0.752109	0.662841	2.0604	1.04293	2.16166e-06	0.000380373	up	yes
ENSG00000071967	CYBRD1	ENST00000375252;ENST00000321348;ENST00000409484;ENST00000468308;ENST00000474182;ENST00000445146;ENST00000494587	GO:0016020(membrane);GO:0016021(integral component of membrane);GO:0046872(metal ion binding);GO:0016491(oxidoreductase activity);GO:0055114(oxidation-reduction process);GO:0005515(protein binding);GO:0005886(plasma membrane);GO:0070062(extracellular exosome);GO:0000293(ferric-chelate reductase activity);GO:0010039(response to iron ion);GO:0031526(brush border membrane);GO:0005765(lysosomal membr…	04978(Mineral absorption);04978(Mineral absorption)	K08370	EC:1.16.5.1	cytochrome b reductase 1 [Source:HGNC Symbol;Acc:HGNC:20797]	-1.62579	0.978844	1.36693	1.11967	4.97017	1.49979	4.2248	0.324032	-1.62579	2.29532e-06	0.000398967	down	yes
ENSG00000005339	CREBBP	ENST00000262367;ENST00000382070;ENST00000575237;ENST00000573517;ENST00000571826;ENST00000572134;ENST00000634839;ENST00000635919;ENST00000576720;ENST00000571763;ENST00000572569;ENST00000574740;ENST00000570939;ENST00000573672;ENST00000635899	GO:0005634(nucleus);GO:0005737(cytoplasm);GO:0008270(zinc ion binding);GO:0046872(metal ion binding);GO:0005654(nucleoplasm);GO:0016740(transferase activity);GO:0003713(transcription coactivator activity);GO:0006355(regulation of transcription, DNA-templated);GO:0006351(transcription, DNA-templated);GO:0016746(transferase activity, transferring acyl groups);GO:0005515(protein binding);GO:0000123(…	04310(Wnt signaling pathway);04330(Notch signaling pathway);04350(TGF-beta signaling pathway);04630(Jak-STAT signaling pathway);04066(HIF-1 signaling pathway);04068(FoxO signaling pathway);04024(cAMP signaling pathway);04110(Cell cycle);04520(Adherens junction);04922(Glucagon signaling pathway);04919(Thyroid hormone signaling pathway);04916(Melanogenesis);04720(Long-term potentiation);05200(Pathw…	K04498	EC:2.3.1.48	CREB binding protein [Source:HGNC Symbol;Acc:HGNC:2348]	1.08204	4.56573	2.8908	2.29462	1.46435	1.51083	1.63088	2.11703	1.08204	3.10696e-06	0.000533537	up	yes
ENSG00000124882	EREG	ENST00000244869;ENST00000507603;ENST00000503689	GO:0005622(intracellular);GO:0016020(membrane);GO:0016021(integral component of membrane);GO:0018108(peptidyl-tyrosine phosphorylation);GO:0008083(growth factor activity);GO:0005886(plasma membrane);GO:0043547(positive regulation of GTPase activity);GO:0005576(extracellular region);GO:0007275(multicellular organism development);GO:0005615(extracellular space);GO:0030154(cell differentiation);GO:0…	04012(ErbB signaling pathway);04012(ErbB signaling pathway)	K09784	NA	epiregulin [Source:HGNC Symbol;Acc:HGNC:3443]	0.738526	121.066	104.251	110.724	74.5963	63.6865	63.1241	1.66847	0.738526	3.16937e-06	0.000537774	up	no
ENSG00000006534	ALDH3B1	ENST00000617288;ENST00000342456;ENST00000527514;ENST00000612297;ENST00000614849;ENST00000617449;ENST00000616697;ENST00000615368;ENST00000619675;ENST00000615463	GO:0016020(membrane);GO:0016491(oxidoreductase activity);GO:0055114(oxidation-reduction process);GO:0008152(metabolic process);GO:0005886(plasma membrane);GO:0005515(protein binding);GO:0004030(aldehyde dehydrogenase [NAD(P)+] activity);GO:0006081(cellular aldehyde metabolic process);GO:0070062(extracellular exosome);GO:0043312(neutrophil degranulation);GO:0035579(specific granule membrane);GO:00…	00010(Glycolysis / Gluconeogenesis);00340(Histidine metabolism);00350(Tyrosine metabolism);00360(Phenylalanine metabolism);00410(beta-Alanine metabolism);00980(Metabolism of xenobiotics by cytochrome P450);00982(Drug metabolism - cytochrome P450);05204(Chemical carcinogenesis);05204(Chemical carcinogenesis)	K00129	EC:1.2.1.5	aldehyde dehydrogenase 3 family member B1 [Source:HGNC Symbol;Acc:HGNC:410]	-0.964901	1.42029	1.19721	1.01188	2.56392	2.47803	2.04234	0.512314	-0.964901	3.27053e-06	0.00054469	down	no
ENSG00000128408	RIBC2	ENST00000614167;ENST00000466226;ENST00000621287	NA	NA	NA	NA	RIB43A domain with coiled-coils 2 [Source:HGNC Symbol;Acc:HGNC:13241]	-1.13566	2.33864	1.57815	1.88688	4.04769	4.61691	4.08719	0.455127	-1.13566	3.28656e-06	0.00054469	down	yes
ENSG00000204469	PRRC2A	ENST00000376007;ENST00000376033;ENST00000484787;ENST00000483470;ENST00000469501;ENST00000464079;ENST00000487839;ENST00000487089;ENST00000462617;ENST00000460302;ENST00000469577;ENST00000492691;ENST00000464890;ENST00000482441	GO:0003723(RNA binding);GO:0005634(nucleus);GO:0005737(cytoplasm);GO:0016020(membrane);GO:0005515(protein binding);GO:0070062(extracellular exosome);GO:0030154(cell differentiation);GO:0030154(cell differentiation)	NA	NA	NA	proline rich coiled-coil 2A [Source:HGNC Symbol;Acc:HGNC:13918]	0.811757	25.0589	17.3587	19.0926	12.1426	11.1446	11.7545	1.75535	0.811757	3.44763e-06	0.000559078	up	no
ENSG00000118193	KIF14	ENST00000367350;ENST00000614960	GO:0005634(nucleus);GO:0005737(cytoplasm);GO:0016020(membrane);GO:0000166(nucleotide binding);GO:0005524(ATP binding);GO:0005829(cytosol);GO:0005886(plasma membrane);GO:0003777(microtubule motor activity);GO:0005856(cytoskeleton);GO:0005515(protein binding);GO:0008017(microtubule binding);GO:0005874(microtubule);GO:0007018(microtubule-based movement);GO:0005819(spindle);GO:0030496(midbody);GO:001…	NA	NA	NA	kinesin family member 14 [Source:HGNC Symbol;Acc:HGNC:19181]	0.838101	7.40816	8.18381	6.27212	4.29738	3.7385	4.19445	1.7877	0.838101	3.45183e-06	0.000559078	up	no
ENSG00000279821	AC145098.2	ENST00000623593	NA	NA	NA	NA		1.748	1.11341	0.73154	0.711852	0.16604	0.316059	0.279098	3.35892	1.748	3.6132e-06	0.00057864	up	yes
ENSG00000204673	AKT1S1	ENST00000391835;ENST00000391831;ENST00000344175;ENST00000391833;ENST00000391832;ENST00000482622;ENST00000391834;ENST00000391830;ENST00000599525	GO:0005737(cytoplasm);GO:0005829(cytosol);GO:0032007(negative regulation of TOR signaling);GO:0048011(neurotrophin TRK receptor signaling pathway);GO:0005515(protein binding);GO:0005654(nucleoplasm);GO:0042981(regulation of apoptotic process);GO:0006469(negative regulation of protein kinase activity);GO:1900034(regulation of cellular response to heat);GO:0031931(TORC1 complex);GO:0045792(negative…	04152(AMPK signaling pathway);04150(mTOR signaling pathway);04140(Autophagy - animal);04211(Longevity regulating pathway - mammal);04213(Longevity regulating pathway - multiple species);04213(Longevity regulating pathway - multiple species)	K16184	NA	AKT1 substrate 1 [Source:HGNC Symbol;Acc:HGNC:28426]	0.989297	9.85098	9.93287	8.31013	3.92383	3.97582	6.25193	1.98522	0.989297	4.16882e-06	0.000658731	up	no
ENSG00000251201	TMED7-TICAM2	ENST00000333314;ENST00000282382;ENST00000514548	GO:0016020(membrane);GO:0016021(integral component of membrane);GO:0006810(transport);GO:0006810(transport)	NA	NA	NA	TMED7-TICAM2 readthrough [Source:HGNC Symbol;Acc:HGNC:33945]	0.97195	6.02322	5.73728	4.8798	2.98867	2.97978	2.51505	1.96149	0.97195	4.20575e-06	0.000658731	up	no
ENSG00000125740	FOSB	ENST00000353609;ENST00000586615;ENST00000592436;ENST00000587358;ENST00000586113;ENST00000443841;ENST00000592811;ENST00000590335;ENST00000591858	GO:0005634(nucleus);GO:0043231(intracellular membrane-bounded organelle);GO:0005654(nucleoplasm);GO:0006355(regulation of transcription, DNA-templated);GO:0003677(DNA binding);GO:0006357(regulation of transcription from RNA polymerase II promoter);GO:0003700(transcription factor activity, sequence-specific DNA binding);GO:0008134(transcription factor binding);GO:0000122(negative regulation of tra…	04657(IL-17 signaling pathway);04380(Osteoclast differentiation);05030(Cocaine addiction);05031(Amphetamine addiction);05034(Alcoholism);05034(Alcoholism)	K09029	NA	FosB proto-oncogene, AP-1 transcription factor subunit [Source:HGNC Symbol;Acc:HGNC:3797]	1.464	0.85821	0.569202	0.683539	0.316911	0.217348	0.230935	2.75871	1.464	4.39205e-06	0.000680433	up	yes
ENSG00000087586	AURKA	ENST00000371356;ENST00000395911;ENST00000456249;ENST00000347343;ENST00000420474;ENST00000395907;ENST00000395913;ENST00000312783;ENST00000395915;ENST00000395914;ENST00000422322;ENST00000451915;ENST00000441357	GO:0048471(perinuclear region of cytoplasm);GO:0005634(nucleus);GO:0005737(cytoplasm);GO:0000166(nucleotide binding);GO:0004672(protein kinase activity);GO:0004674(protein serine/threonine kinase activity);GO:0005524(ATP binding);GO:0006468(protein phosphorylation);GO:0005829(cytosol);GO:0016740(transferase activity);GO:0016301(kinase activity);GO:0016310(phosphorylation);GO:0051301(cell division…	04114(Oocyte meiosis);04914(Progesterone-mediated oocyte maturation);04914(Progesterone-mediated oocyte maturation)	K11481	EC:2.7.11.1	aurora kinase A [Source:HGNC Symbol;Acc:HGNC:11393]	0.759973	60.8109	74.2966	71.6112	41.7541	39.6213	40.6935	1.69346	0.759973	4.53485e-06	0.000695002	up	no
ENSG00000171130	ATP6V0E2	ENST00000456496;ENST00000615196;ENST00000479613;ENST00000425642;ENST00000611515;ENST00000495408;ENST00000471877;ENST00000483478;ENST00000464683;ENST00000464662;ENST00000490092;ENST00000606024;ENST00000421974	GO:0016020(membrane);GO:0016021(integral component of membrane);GO:0015078(hydrogen ion transmembrane transporter activity);GO:0015991(ATP hydrolysis coupled proton transport);GO:0033179(proton-transporting V-type ATPase, V0 domain);GO:0006810(transport);GO:0016787(hydrolase activity);GO:0006811(ion transport);GO:0015992(proton transport);GO:0034220(ion transmembrane transport);GO:0010008(endosom…	00190(Oxidative phosphorylation);04145(Phagosome);04966(Collecting duct acid secretion);04721(Synaptic vesicle cycle);05323(Rheumatoid arthritis);05110(Vibrio cholerae infection);05120(Epithelial cell signaling in Helicobacter pylori infection);05120(Epithelial cell signaling in Helicobacter pylori infection)	K02153	NA	ATPase H+ transporting V0 subunit e2 [Source:HGNC Symbol;Acc:HGNC:21723]	1.95765	7.59147	1.73626	7.80258	1.55104	1.65889	1.20021	3.8843	1.95765	4.87576e-06	0.0007393	up	yes
ENSG00000180900	SCRIB	ENST00000320476;ENST00000526832;ENST00000356994;ENST00000525051;ENST00000531942;ENST00000377533;ENST00000546337;ENST00000531163	GO:0005737(cytoplasm);GO:0016020(membrane);GO:0005654(nucleoplasm);GO:0005886(plasma membrane);GO:0030054(cell junction);GO:0042995(cell projection);GO:0005515(protein binding);GO:0007275(multicellular organism development);GO:0045211(postsynaptic membrane);GO:0030154(cell differentiation);GO:0098793(presynapse);GO:0045296(cadherin binding);GO:0030027(lamellipodium);GO:0031252(cell leading edge);…	04390(Hippo signaling pathway);04530(Tight junction);05203(Viral carcinogenesis);05165(Human papillomavirus infection);05165(Human papillomavirus infection)	K16175	NA	scribbled planar cell polarity protein [Source:HGNC Symbol;Acc:HGNC:30377]	0.765117	16.3504	12.8537	13.9421	7.98212	9.14976	8.25562	1.69951	0.765117	5.0641e-06	0.000759775	up	no
ENSG00000254929	AL591684.2	ENST00000431840;ENST00000605970	NA	NA	NA	NA		1.51124	2.34777	2.11145	1.72581	0.743002	0.897855	0.528918	2.85054	1.51124	5.33949e-06	0.000781357	up	yes
ENSG00000164104	HMGB2	ENST00000296503;ENST00000446922;ENST00000511316;ENST00000506267;ENST00000438704	GO:0005634(nucleus);GO:0003723(RNA binding);GO:0005737(cytoplasm);GO:0005730(nucleolus);GO:0006351(transcription, DNA-templated);GO:0006355(regulation of transcription, DNA-templated);GO:0003677(DNA binding);GO:0003700(transcription factor activity, sequence-specific DNA binding);GO:0005623(cell);GO:0006334(nucleosome assembly);GO:0005694(chromosome);GO:0005515(protein binding);GO:0005576(extrace…	NA	NA	NA	high mobility group box 2 [Source:HGNC Symbol;Acc:HGNC:5000]	0.765835	204.523	261.403	258.555	143.894	141.509	140.674	1.70035	0.765835	5.36146e-06	0.000781357	up	no
ENSG00000188486	H2AFX	ENST00000530167;ENST00000375167	GO:0005634(nucleus);GO:0016607(nuclear speck);GO:0005654(nucleoplasm);GO:0003677(DNA binding);GO:0046982(protein heterodimerization activity);GO:0006334(nucleosome assembly);GO:0000786(nucleosome);GO:0005694(chromosome);GO:0005515(protein binding);GO:0006281(DNA repair);GO:0006310(DNA recombination);GO:0006974(cellular response to DNA damage stimulus);GO:0007049(cell cycle);GO:0051321(meiotic cel…	04217(Necroptosis);05322(Systemic lupus erythematosus);05034(Alcoholism);05034(Alcoholism)	K11251	NA	H2A histone family member X [Source:HGNC Symbol;Acc:HGNC:4739]	-0.661041	24.9847	22.7556	25.2921	41.6865	37.8223	35.9718	0.632422	-0.661041	5.37241e-06	0.000781357	down	no
ENSG00000067064	IDI1	ENST00000381344;ENST00000491735;ENST00000429642;ENST00000482091;ENST00000427898	GO:0046872(metal ion binding);GO:0016853(isomerase activity);GO:0006629(lipid metabolic process);GO:0006694(steroid biosynthetic process);GO:0008202(steroid metabolic process);GO:0008299(isoprenoid biosynthetic process);GO:0016126(sterol biosynthetic process);GO:0016787(hydrolase activity);GO:0008203(cholesterol metabolic process);GO:0005777(peroxisome);GO:0006695(cholesterol biosynthetic process…	00900(Terpenoid backbone biosynthesis);00900(Terpenoid backbone biosynthesis)	K01823	EC:5.3.3.2	isopentenyl-diphosphate delta isomerase 1 [Source:HGNC Symbol;Acc:HGNC:5387]	0.785709	22.987	25.8696	29.9027	16.0016	14.449	15.235	1.72394	0.785709	5.44572e-06	0.000784018	up	no
ENSG00000116649	SRM	ENST00000376957;ENST00000490101;ENST00000487300;ENST00000459997;ENST00000465788;ENST00000475189	GO:0016740(transferase activity);GO:0003824(catalytic activity);GO:0042803(protein homodimerization activity);GO:0005515(protein binding);GO:0042802(identical protein binding);GO:0006595(polyamine metabolic process);GO:0005829(cytosol);GO:0006596(polyamine biosynthetic process);GO:0008295(spermidine biosynthetic process);GO:0004766(spermidine synthase activity);GO:1990830(cellular response to leu…	00270(Cysteine and methionine metabolism);00330(Arginine and proline metabolism);00410(beta-Alanine metabolism);00480(Glutathione metabolism);00480(Glutathione metabolism)	K00797	EC:2.5.1.16	spermidine synthase [Source:HGNC Symbol;Acc:HGNC:11296]	-0.678276	23.6392	19.3414	20.6938	31.0059	33.4178	37.4697	0.624912	-0.678276	5.9063e-06	0.000841825	down	no
ENSG00000216866	RPS2P55	ENST00000397318	NA	NA	NA	NA	ribosomal protein S2 pseudogene 55 [Source:HGNC Symbol;Acc:HGNC:36140]	-1.29512	1.59105	1.33122	1.68331	3.46147	4.39373	3.44676	0.407502	-1.29512	6.28221e-06	0.000886538	down	yes
ENSG00000019186	CYP24A1	ENST00000216862;ENST00000395954;ENST00000460643;ENST00000395955;ENST00000487593;ENST00000472970	GO:0046872(metal ion binding);GO:0005634(nucleus);GO:0005654(nucleoplasm);GO:0004497(monooxygenase activity);GO:0016491(oxidoreductase activity);GO:0055114(oxidation-reduction process);GO:0005739(mitochondrion);GO:0005886(plasma membrane);GO:0005506(iron ion binding);GO:0016705(oxidoreductase activity, acting on paired donors, with incorporation or reduction of molecular oxygen);GO:0020037(heme b…	00100(Steroid biosynthesis);05206(MicroRNAs in cancer);05206(MicroRNAs in cancer)	K07436	EC:1.14.15.16	cytochrome P450 family 24 subfamily A member 1 [Source:HGNC Symbol;Acc:HGNC:2602]	-0.622066	16.2957	14.4433	14.261	23.08	22.4993	23.6791	0.64974	-0.622066	6.38165e-06	0.000891429	down	no
ENSG00000196878	LAMB3	ENST00000356082;ENST00000391911;ENST00000367030;ENST00000455193;ENST00000415782	GO:0007155(cell adhesion);GO:0005576(extracellular region);GO:0005578(proteinaceous extracellular matrix);GO:0005604(basement membrane);GO:0005515(protein binding);GO:0030198(extracellular matrix organization);GO:0005198(structural molecule activity);GO:0022617(extracellular matrix disassembly);GO:0008544(epidermis development);GO:0031581(hemidesmosome assembly);GO:0035987(endodermal cell differe…	04151(PI3K-Akt signaling pathway);04512(ECM-receptor interaction);04510(Focal adhesion);05200(Pathways in cancer);05222(Small cell lung cancer);05165(Human papillomavirus infection);05146(Amoebiasis);05145(Toxoplasmosis);05145(Toxoplasmosis)	K06244	NA	laminin subunit beta 3 [Source:HGNC Symbol;Acc:HGNC:6490]	0.847274	7.37698	6.15389	6.26637	3.54753	3.91559	3.54086	1.7991	0.847274	6.44196e-06	0.000891429	up	no
ENSG00000131153	GINS2	ENST00000253462;ENST00000595355;ENST00000596233	GO:0005634(nucleus);GO:0032508(DNA duplex unwinding);GO:0005515(protein binding);GO:0006260(DNA replication);GO:0005654(nucleoplasm);GO:0000727(double-strand break repair via break-induced replication);GO:0043138(3'-5' DNA helicase activity);GO:0031298(replication fork protection complex);GO:0006271(DNA strand elongation involved in DNA replication);GO:0000811(GINS complex);GO:1902975(mitotic DNA…	NA	NA	NA	GINS complex subunit 2 [Source:HGNC Symbol;Acc:HGNC:24575]	-0.68077	15.348	16.4486	19.0225	27.3042	25.0402	29.1183	0.623832	-0.68077	6.81379e-06	0.000925568	down	no
ENSG00000130702	LAMA5	ENST00000252999;ENST00000492698;ENST00000370691;ENST00000471042;ENST00000497363;ENST00000474128;ENST00000462415;ENST00000464134;ENST00000497053;ENST00000495695;ENST00000468786;ENST00000370677;ENST00000481120;ENST00000491036	GO:0005634(nucleus);GO:0007155(cell adhesion);GO:0005102(receptor binding);GO:0005576(extracellular region);GO:0005578(proteinaceous extracellular matrix);GO:0005615(extracellular space);GO:0030154(cell differentiation);GO:0007229(integrin-mediated signaling pathway);GO:0005604(basement membrane);GO:0030334(regulation of cell migration);GO:0030155(regulation of cell adhesion);GO:0045995(regulatio…	04151(PI3K-Akt signaling pathway);04512(ECM-receptor interaction);04510(Focal adhesion);05200(Pathways in cancer);05222(Small cell lung cancer);05165(Human papillomavirus infection);05146(Amoebiasis);05145(Toxoplasmosis);05145(Toxoplasmosis)	K06240	NA	laminin subunit alpha 5 [Source:HGNC Symbol;Acc:HGNC:6485]	0.957114	5.25515	3.32804	3.04425	2.02915	1.86411	2.09588	1.94142	0.957114	6.81854e-06	0.000925568	up	no
ENSG00000213553	RPLP0P6	ENST00000394878	NA	NA	NA	NA	ribosomal protein lateral stalk subunit P0 pseudogene 6 [Source:HGNC Symbol;Acc:HGNC:36404]	-0.758638	147.792	138.591	152.001	185.966	274.183	281.55	0.591054	-0.758638	6.98129e-06	0.00093872	down	no
ENSG00000244716	BX679664.3	ENST00000414070	NA	NA	NA	NA		-0.866444	50.1329	45.1402	52.8042	63.9358	103.082	102.952	0.548497	-0.866444	7.11982e-06	0.000948399	down	no
ENSG00000126878	AIF1L	ENST00000372314;ENST00000247291;ENST00000372302;ENST00000372309;ENST00000372300;ENST00000372298;ENST00000472942;ENST00000372301;ENST00000478257;ENST00000372297	GO:0005737(cytoplasm);GO:0016020(membrane);GO:0046872(metal ion binding);GO:0005509(calcium ion binding);GO:0051015(actin filament binding);GO:0003779(actin binding);GO:0005886(plasma membrane);GO:0005856(cytoskeleton);GO:0042995(cell projection);GO:0070062(extracellular exosome);GO:0032587(ruffle membrane);GO:0005884(actin filament);GO:0015629(actin cytoskeleton);GO:0005925(focal adhesion);GO:00…	NA	NA	NA	allograft inflammatory factor 1 like [Source:HGNC Symbol;Acc:HGNC:28904]	-1.34934	2.5193	1.65524	2.71666	9.23781	3.39304	4.92766	0.392471	-1.34934	8.79758e-06	0.00116104	down	yes
ENSG00000233822	HIST1H2BN	ENST00000606613;ENST00000612898;ENST00000396980;ENST00000449538	GO:0005634(nucleus);GO:0005829(cytosol);GO:0005654(nucleoplasm);GO:0003677(DNA binding);GO:0046982(protein heterodimerization activity);GO:0006334(nucleosome assembly);GO:0000786(nucleosome);GO:0005694(chromosome);GO:0016567(protein ubiquitination);GO:0070062(extracellular exosome);GO:0070062(extracellular exosome)	05203(Viral carcinogenesis);05322(Systemic lupus erythematosus);05034(Alcoholism);05034(Alcoholism)	K11252	NA	histone cluster 1 H2B family member n [Source:HGNC Symbol;Acc:HGNC:4749]	1.45543	0.502379	0.405765	0.48471	0.175324	0.152647	0.179927	2.74239	1.45543	8.97861e-06	0.00116477	up	yes
ENSG00000096717	SIRT1	ENST00000403579;ENST00000432464;ENST00000406900;ENST00000212015;ENST00000473922;ENST00000497639	GO:0045599(negative regulation of fat cell differentiation);GO:0005737(cytoplasm);GO:0043433(negative regulation of sequence-specific DNA binding transcription factor activity);GO:0005634(nucleus);GO:0046872(metal ion binding);GO:0005829(cytosol);GO:0005654(nucleoplasm);GO:0006366(transcription from RNA polymerase II promoter);GO:0016787(hydrolase activity);GO:0006351(transcription, DNA-templated…	04068(FoxO signaling pathway);04152(AMPK signaling pathway);04218(Cellular senescence);04922(Glucagon signaling pathway);04211(Longevity regulating pathway - mammal);04213(Longevity regulating pathway - multiple species);05206(MicroRNAs in cancer);05031(Amphetamine addiction);05031(Amphetamine addiction)	K11411	EC:3.5.1.-	sirtuin 1 [Source:HGNC Symbol;Acc:HGNC:14929]	0.747382	11.7048	11.1543	10.8398	7.08629	6.4487	6.53888	1.67874	0.747382	8.98929e-06	0.00116477	up	no
ENSG00000137337	MDC1	ENST00000376406;ENST00000417033;ENST00000416571;ENST00000489540;ENST00000425072;ENST00000494654;ENST00000492462;ENST00000422266;ENST00000613547	GO:0005634(nucleus);GO:0005654(nucleoplasm);GO:0005925(focal adhesion);GO:0005694(chromosome);GO:0005515(protein binding);GO:0006281(DNA repair);GO:0006974(cellular response to DNA damage stimulus);GO:0007049(cell cycle);GO:0016604(nuclear body);GO:0008022(protein C-terminus binding);GO:0006303(double-strand break repair via nonhomologous end joining);GO:0031573(intra-S DNA damage checkpoint);GO:…	NA	NA	NA	mediator of DNA damage checkpoint 1 [Source:HGNC Symbol;Acc:HGNC:21163]	0.906134	16.7826	10.4025	9.9714	6.4108	6.90698	6.50945	1.87402	0.906134	9.35249e-06	0.00120091	up	no
ENSG00000164938	TP53INP1	ENST00000448464;ENST00000342697	GO:0005634(nucleus);GO:0005737(cytoplasm);GO:0005829(cytosol);GO:0006355(regulation of transcription, DNA-templated);GO:0006351(transcription, DNA-templated);GO:0010506(regulation of autophagy);GO:0006915(apoptotic process);GO:0006914(autophagy);GO:0031410(cytoplasmic vesicle);GO:0098869(cellular oxidant detoxification);GO:0008285(negative regulation of cell proliferation);GO:0045893(positive reg…	05166(HTLV-I infection);05166(HTLV-I infection)	K15310	NA	tumor protein p53 inducible nuclear protein 1 [Source:HGNC Symbol;Acc:HGNC:18022]	0.935768	4.72007	3.61	4.06676	2.52134	2.04051	1.91877	1.91291	0.935768	9.56986e-06	0.00121785	up	no
ENSG00000211459	MT-RNR1	ENST00000389680	NA	NA	NA	NA	mitochondrially encoded 12S RNA [Source:HGNC Symbol;Acc:HGNC:7470]	-0.632591	2608.26	3184.27	3079.2	4719.33	4295.46	4739.48	0.645017	-0.632591	1.03668e-05	0.0013076	down	no
ENSG00000214049	UCA1	ENST00000397381;ENST00000600160;ENST00000589333	NA	NA	NA	NA	urothelial cancer associated 1 (non-protein coding) [Source:HGNC Symbol;Acc:HGNC:37126]	-0.634302	72.0543	66.4068	54.29	96.9846	97.7556	104.445	0.644253	-0.634302	1.0463e-05	0.00130815	down	no
ENSG00000112984	KIF20A	ENST00000508792;ENST00000394894;ENST00000504621;ENST00000503417;ENST00000513276;ENST00000511638;ENST00000502338	GO:0005524(ATP binding);GO:0003777(microtubule motor activity);GO:0005794(Golgi apparatus);GO:0008017(microtubule binding);GO:0007018(microtubule-based movement);GO:0005874(microtubule);GO:0000910(cytokinesis);GO:0006810(transport);GO:0005737(cytoplasm);GO:0015031(protein transport);GO:0000166(nucleotide binding);GO:0005856(cytoskeleton);GO:0005515(protein binding);GO:0005819(spindle);GO:0030496(…	NA	NA	NA	kinesin family member 20A [Source:HGNC Symbol;Acc:HGNC:9787]	0.735414	61.5017	58.3932	47.9383	31.1691	33.901	35.7381	1.66488	0.735414	1.07498e-05	0.00133232	up	no
ENSG00000239306	RBM14	ENST00000310137;ENST00000460762;ENST00000393979;ENST00000409738;ENST00000496694;ENST00000461478;ENST00000409372;ENST00000443702;ENST00000512283	GO:0003676(nucleic acid binding);GO:0003723(RNA binding);GO:0005634(nucleus);GO:0005737(cytoplasm);GO:0016607(nuclear speck);GO:0006351(transcription, DNA-templated);GO:0006355(regulation of transcription, DNA-templated);GO:0030529(intracellular ribonucleoprotein complex);GO:0006281(DNA repair);GO:0006310(DNA recombination);GO:0006260(DNA replication);GO:0030374(ligand-dependent nuclear receptor …	NA	NA	NA	RNA binding motif protein 14 [Source:HGNC Symbol;Acc:HGNC:14219]	0.846036	10.1996	12.5266	9.87236	7.06297	5.46192	5.61005	1.79756	0.846036	1.08687e-05	0.00133544	up	no
ENSG00000213079	SCAF8	ENST00000367178;ENST00000464628;ENST00000367186;ENST00000479234;ENST00000417268	GO:0003676(nucleic acid binding);GO:0003723(RNA binding);GO:0006397(mRNA processing);GO:0008380(RNA splicing);GO:0005634(nucleus);GO:0005654(nucleoplasm);GO:0005515(protein binding);GO:0005681(spliceosomal complex);GO:0016363(nuclear matrix);GO:0043175(RNA polymerase core enzyme binding);GO:0043175(RNA polymerase core enzyme binding)	NA	NA	NA	SR-related CTD associated factor 8 [Source:HGNC Symbol;Acc:HGNC:20959]	0.731393	12.7716	10.9642	10.4266	6.98393	7.02644	6.56638	1.66024	0.731393	1.10875e-05	0.00135069	up	no
ENSG00000100297	MCM5	ENST00000382011;ENST00000216122;ENST00000493076;ENST00000444778;ENST00000416905;ENST00000464908;ENST00000465557;ENST00000451351;ENST00000493569;ENST00000417343	GO:0005634(nucleus);GO:0016020(membrane);GO:0000166(nucleotide binding);GO:0005524(ATP binding);GO:0005654(nucleoplasm);GO:0016787(hydrolase activity);GO:0003677(DNA binding);GO:0004386(helicase activity);GO:0032508(DNA duplex unwinding);GO:0051301(cell division);GO:0005515(protein binding);GO:0006270(DNA replication initiation);GO:0007049(cell cycle);GO:0006260(DNA replication);GO:0003682(chroma…	03030(DNA replication);04110(Cell cycle);04110(Cell cycle)	K02209	EC:3.6.4.12	minichromosome maintenance complex component 5 [Source:HGNC Symbol;Acc:HGNC:6948]	-0.602627	15.6367	15.6663	15.6826	22.9564	22.5866	25.8036	0.658554	-0.602627	1.145e-05	0.00138303	down	no
ENSG00000075218	GTSE1	ENST00000454366;ENST00000491863;ENST00000479645;ENST00000466510	GO:0005737(cytoplasm);GO:0016020(membrane);GO:0005856(cytoskeleton);GO:0005515(protein binding);GO:0005874(microtubule);GO:0003674(molecular_function);GO:0005654(nucleoplasm);GO:0005829(cytosol);GO:0043161(proteasome-mediated ubiquitin-dependent protein catabolic process);GO:0005881(cytoplasmic microtubule);GO:0046827(positive regulation of protein export from nucleus);GO:1902749(regulation of ce…	04115(p53 signaling pathway);04115(p53 signaling pathway)	K10129	NA	G2 and S-phase expressed 1 [Source:HGNC Symbol;Acc:HGNC:13698]	0.739676	18.4771	16.2997	16.1095	10.4671	10.4216	9.58585	1.6698	0.739676	1.18003e-05	0.00141336	up	no
ENSG00000177885	GRB2	ENST00000392563;ENST00000392564;ENST00000316615;ENST00000578961;ENST00000316804;ENST00000392562;ENST00000581959;ENST00000462266;ENST00000583912;ENST00000582582;ENST00000577711	GO:0003723(RNA binding);GO:0005634(nucleus);GO:0005737(cytoplasm);GO:0005730(nucleolus);GO:0005654(nucleoplasm);GO:0009967(positive regulation of signal transduction);GO:0005794(Golgi apparatus);GO:0043547(positive regulation of GTPase activity);GO:0005515(protein binding);GO:0036092(phosphatidylinositol-3-phosphate biosynthetic process);GO:0038095(Fc-epsilon receptor signaling pathway);GO:003809…	04014(Ras signaling pathway);04010(MAPK signaling pathway);04012(ErbB signaling pathway);04630(Jak-STAT signaling pathway);04068(FoxO signaling pathway);04072(Phospholipase D signaling pathway);04151(PI3K-Akt signaling pathway);04150(mTOR signaling pathway);04510(Focal adhesion);04540(Gap junction);04550(Signaling pathways regulating pluripotency of stem cells);04650(Natural killer cell mediated …	K04364	NA	growth factor receptor bound protein 2 [Source:HGNC Symbol;Acc:HGNC:4566]	1.4492	39.3187	12.6314	14.4864	7.81138	7.91357	8.60581	2.73056	1.4492	1.20477e-05	0.00143096	up	yes
ENSG00000230202	AL450405.1	ENST00000443998	NA	NA	NA	NA		-0.796422	70.1763	67.3868	83.3654	96.2864	148.578	138.842	0.575775	-0.796422	1.27802e-05	0.00149391	down	no
ENSG00000134057	CCNB1	ENST00000256442;ENST00000508407;ENST00000505500;ENST00000507798;ENST00000513102;ENST00000506572;ENST00000503507	GO:0005737(cytoplasm);GO:0005634(nucleus);GO:0005829(cytosol);GO:0051301(cell division);GO:0005856(cytoskeleton);GO:0005515(protein binding);GO:0007049(cell cycle);GO:0005813(centrosome);GO:0005815(microtubule organizing center);GO:0006977(DNA damage response, signal transduction by p53 class mediator resulting in cell cycle arrest);GO:0005654(nucleoplasm);GO:0019901(protein kinase binding);GO:00…	04068(FoxO signaling pathway);04110(Cell cycle);04114(Oocyte meiosis);04115(p53 signaling pathway);04218(Cellular senescence);04914(Progesterone-mediated oocyte maturation);04914(Progesterone-mediated oocyte maturation)	K05868	NA	cyclin B1 [Source:HGNC Symbol;Acc:HGNC:1579]	0.698939	158.002	176.3	187.257	109.65	107.894	103.75	1.62331	0.698939	1.27873e-05	0.00149391	up	no
ENSG00000123416	TUBA1B	ENST00000332858;ENST00000550367;ENST00000336023;ENST00000547476;ENST00000551324;ENST00000547765;ENST00000552984;ENST00000549870	GO:0005737(cytoplasm);GO:0005525(GTP binding);GO:0000166(nucleotide binding);GO:0003924(GTPase activity);GO:0015630(microtubule cytoskeleton);GO:0005856(cytoskeleton);GO:0005515(protein binding);GO:0005200(structural constituent of cytoskeleton);GO:0005874(microtubule);GO:0007017(microtubule-based process);GO:0070062(extracellular exosome);GO:0031625(ubiquitin protein ligase binding);GO:0003725(d…	04145(Phagosome);04210(Apoptosis);04530(Tight junction);04540(Gap junction);05130(Pathogenic Escherichia coli infection);05130(Pathogenic Escherichia coli infection)	K07374	NA	tubulin alpha 1b [Source:HGNC Symbol;Acc:HGNC:18809]	-0.845203	174.354	193.701	205.629	263.58	465.604	301.449	0.556632	-0.845203	1.29478e-05	0.00150037	down	no
ENSG00000183048	SLC25A10	ENST00000331531;ENST00000574129;ENST00000350690;ENST00000545862;ENST00000570310;ENST00000574884;ENST00000573246;ENST00000571876	GO:0006810(transport);GO:0005634(nucleus);GO:0016020(membrane);GO:0016021(integral component of membrane);GO:0005654(nucleoplasm);GO:0005739(mitochondrion);GO:0005743(mitochondrial inner membrane);GO:0005515(protein binding);GO:0006839(mitochondrial transport);GO:0031966(mitochondrial membrane);GO:1902358(sulfate transmembrane transport);GO:0015116(sulfate transmembrane transporter activity);GO:0…	04964(Proximal tubule bicarbonate reclamation);04964(Proximal tubule bicarbonate reclamation)	K13577	NA	solute carrier family 25 member 10 [Source:HGNC Symbol;Acc:HGNC:10980]	-0.699528	11.6404	8.45962	9.7623	17.286	15.734	15.4755	0.615774	-0.699528	1.32887e-05	0.00151771	down	no
ENSG00000148396	SEC16A	ENST00000290037;ENST00000453963;ENST00000431893;ENST00000313050;ENST00000467838;ENST00000371706;ENST00000313084;ENST00000277537;ENST00000472305	GO:0048208(COPII vesicle coating);GO:0000139(Golgi membrane);GO:0006810(transport);GO:0016020(membrane);GO:0015031(protein transport);GO:0005794(Golgi apparatus);GO:0005783(endoplasmic reticulum);GO:0005829(cytosol);GO:0005789(endoplasmic reticulum membrane);GO:0005515(protein binding);GO:0016192(vesicle-mediated transport);GO:0021762(substantia nigra development);GO:0007029(endoplasmic reticulum…	NA	NA	NA	SEC16 homolog A, endoplasmic reticulum export factor [Source:HGNC Symbol;Acc:HGNC:29006]	0.797548	7.29477	5.6321	5.13288	3.30003	3.43554	3.65469	1.73814	0.797548	1.33105e-05	0.00151771	up	no
ENSG00000225067	RPL23AP2	ENST00000471227	NA	NA	NA	NA	ribosomal protein L23a pseudogene 2 [Source:HGNC Symbol;Acc:HGNC:10319]	-1.09294	16.3512	15.178	14.7333	20.8964	36.9252	40.8603	0.468804	-1.09294	1.37626e-05	0.00155681	down	yes
ENSG00000135451	TROAP	ENST00000257909;ENST00000551245;ENST00000547923;ENST00000547807;ENST00000551192;ENST00000550709;ENST00000380327;ENST00000548311;ENST00000550346;ENST00000548817;ENST00000549275;ENST00000549534;ENST00000546776;ENST00000546735;ENST00000551567;ENST00000549891	GO:0005737(cytoplasm);GO:0007155(cell adhesion);GO:0005515(protein binding);GO:0005515(protein binding)	NA	NA	NA	trophinin associated protein [Source:HGNC Symbol;Acc:HGNC:12327]	0.773797	17.4137	13.5498	13.9958	7.96245	9.46678	8.8664	1.70976	0.773797	1.40041e-05	0.00156788	up	no
ENSG00000163605	PPP4R2	ENST00000356692;ENST00000488810;ENST00000476505;ENST00000460360;ENST00000470976;ENST00000482242;ENST00000495566	GO:0006397(mRNA processing);GO:0008380(RNA splicing);GO:0005634(nucleus);GO:0005737(cytoplasm);GO:0005654(nucleoplasm);GO:0050790(regulation of catalytic activity);GO:0005856(cytoskeleton);GO:0005515(protein binding);GO:0019888(protein phosphatase regulator activity);GO:0005815(microtubule organizing center);GO:0030289(protein phosphatase 4 complex);GO:0010569(regulation of double-strand break re…	NA	NA	NA	protein phosphatase 4 regulatory subunit 2 [Source:HGNC Symbol;Acc:HGNC:18296]	0.689494	21.1141	21.2801	23.1014	14.6174	12.8673	13.1272	1.61272	0.689494	1.40804e-05	0.00156788	up	no
ENSG00000113615	SEC24A	ENST00000398844;ENST00000322887;ENST00000513123	GO:0006810(transport);GO:0005737(cytoplasm);GO:0016020(membrane);GO:0006886(intracellular protein transport);GO:0015031(protein transport);GO:0008270(zinc ion binding);GO:0005794(Golgi apparatus);GO:0006888(ER to Golgi vesicle-mediated transport);GO:0030127(COPII vesicle coat);GO:0005783(endoplasmic reticulum);GO:0005789(endoplasmic reticulum membrane);GO:0005515(protein binding);GO:0000139(Golgi…	04141(Protein processing in endoplasmic reticulum);04141(Protein processing in endoplasmic reticulum)	K14007	NA	SEC24 homolog A, COPII coat complex component [Source:HGNC Symbol;Acc:HGNC:10703]	0.75206	6.80634	5.71167	5.99722	3.89417	3.50613	3.5932	1.6842	0.75206	1.44934e-05	0.00160135	up	no
ENSG00000139354	GAS2L3	ENST00000552854;ENST00000547754;ENST00000266754;ENST00000547739;ENST00000550295;ENST00000548113;ENST00000537247;ENST00000539410;ENST00000548067	GO:0005737(cytoplasm);GO:0003779(actin binding);GO:0030036(actin cytoskeleton organization);GO:0005856(cytoskeleton);GO:0005515(protein binding);GO:0008017(microtubule binding);GO:0005874(microtubule);GO:0000226(microtubule cytoskeleton organization);GO:0015630(microtubule cytoskeleton);GO:0015629(actin cytoskeleton);GO:0015629(actin cytoskeleton)	NA	NA	NA	growth arrest specific 2 like 3 [Source:HGNC Symbol;Acc:HGNC:27475]	0.867988	3.64067	3.23896	3.12889	1.89143	1.92316	1.66918	1.82512	0.867988	1.46194e-05	0.00160285	up	no
ENSG00000187147	RNF220	ENST00000372247;ENST00000475378;ENST00000484745;ENST00000335497;ENST00000474956;ENST00000440132;ENST00000480686;ENST00000471494;ENST00000474064;ENST00000488865;ENST00000355387;ENST00000497469;ENST00000453863;ENST00000496262;ENST00000361799;ENST00000474394;ENST00000487332;ENST00000470498	GO:0005737(cytoplasm);GO:0046872(metal ion binding);GO:0016740(transferase activity);GO:0016567(protein ubiquitination);GO:0005515(protein binding);GO:0090263(positive regulation of canonical Wnt signaling pathway);GO:0004842(ubiquitin-protein transferase activity);GO:0051865(protein autoubiquitination);GO:0061630(ubiquitin protein ligase activity);GO:0061630(ubiquitin protein ligase activity)	NA	NA	NA	ring finger protein 220 [Source:HGNC Symbol;Acc:HGNC:25552]	-0.633354	4.43147	4.41167	4.37602	6.40255	6.93479	7.1678	0.644676	-0.633354	1.48233e-05	0.0016128	down	no
ENSG00000176018	LYSMD3	ENST00000315948;ENST00000500869;ENST00000453259;ENST00000509384	GO:0016020(membrane);GO:0016021(integral component of membrane);GO:0016021(integral component of membrane)	NA	NA	NA	LysM domain containing 3 [Source:HGNC Symbol;Acc:HGNC:26969]	0.906844	9.18058	8.58776	9.60161	6.32039	4.48464	3.79275	1.87494	0.906844	1.50861e-05	0.00162058	up	no
ENSG00000146090	RASGEF1C	ENST00000393371;ENST00000519456;ENST00000522500	GO:0005622(intracellular);GO:0007264(small GTPase mediated signal transduction);GO:0043547(positive regulation of GTPase activity);GO:0005085(guanyl-nucleotide exchange factor activity);GO:0005085(guanyl-nucleotide exchange factor activity)	NA	NA	NA	RasGEF domain family member 1C [Source:HGNC Symbol;Acc:HGNC:27400]	-1.51688	0.174554	0.176501	0.120387	0.49026	0.448316	0.410558	0.34944	-1.51688	1.51223e-05	0.00162058	down	yes
ENSG00000112941	PAPD7	ENST00000230859;ENST00000514697;ENST00000511764;ENST00000505457;ENST00000514410;ENST00000631941;ENST00000515721	GO:0016779(nucleotidyltransferase activity);GO:0006397(mRNA processing);GO:0005634(nucleus);GO:0005737(cytoplasm);GO:0005794(Golgi apparatus);GO:0046872(metal ion binding);GO:0000166(nucleotide binding);GO:0005524(ATP binding);GO:0005654(nucleoplasm);GO:0016740(transferase activity);GO:0031965(nuclear membrane);GO:0007062(sister chromatid cohesion);GO:0006302(double-strand break repair);GO:004249…	03018(RNA degradation);03018(RNA degradation)	K03514	EC:2.7.7.19	poly(A) RNA polymerase D7, non-canonical [Source:HGNC Symbol;Acc:HGNC:16705]	0.768609	9.48754	7.14804	7.42566	4.8689	4.76389	4.49075	1.70363	0.768609	1.5866e-05	0.0016876	up	no
ENSG00000177606	JUN	ENST00000371222	GO:0045944(positive regulation of transcription from RNA polymerase II promoter);GO:0007179(transforming growth factor beta receptor signaling pathway);GO:0003723(RNA binding);GO:0005634(nucleus);GO:0005654(nucleoplasm);GO:0006355(regulation of transcription, DNA-templated);GO:0006351(transcription, DNA-templated);GO:0003677(DNA binding);GO:0003700(transcription factor activity, sequence-specific…	04010(MAPK signaling pathway);04012(ErbB signaling pathway);04310(Wnt signaling pathway);04668(TNF signaling pathway);04024(cAMP signaling pathway);04137(Mitophagy - animal);04210(Apoptosis);04510(Focal adhesion);04530(Tight junction);04620(Toll-like receptor signaling pathway);04621(NOD-like receptor signaling pathway);04660(T cell receptor signaling pathway);04658(Th1 and Th2 cell differentiati…	K04448	NA	Jun proto-oncogene, AP-1 transcription factor subunit [Source:HGNC Symbol;Acc:HGNC:6204]	0.907209	8.01319	5.55688	7.06799	3.53146	3.91084	3.56222	1.87541	0.907209	1.61109e-05	0.00168992	up	no
ENSG00000234851	RPL23AP42	ENST00000471152	NA	NA	NA	NA	ribosomal protein L23a pseudogene 42 [Source:HGNC Symbol;Acc:HGNC:35942]	-0.636463	1042.14	1078.21	1006.07	1354.67	1777.95	1727.43	0.643288	-0.636463	1.61249e-05	0.00168992	down	no
ENSG00000088256	GNA11	ENST00000078429;ENST00000590534;ENST00000587636;ENST00000588401;ENST00000591301;ENST00000586763	GO:0005737(cytoplasm);GO:0016020(membrane);GO:0005525(GTP binding);GO:0046872(metal ion binding);GO:0000166(nucleotide binding);GO:0007186(G-protein coupled receptor signaling pathway);GO:0007165(signal transduction);GO:0003924(GTPase activity);GO:0004871(signal transducer activity);GO:0005765(lysosomal membrane);GO:0005886(plasma membrane);GO:0001664(G-protein coupled receptor binding);GO:001900…	04020(Calcium signaling pathway);04022(cGMP - PKG signaling pathway);04540(Gap junction);04911(Insulin secretion);04912(GnRH signaling pathway);04925(Aldosterone synthesis and secretion);04927(Cortisol synthesis and secretion);04270(Vascular smooth muscle contraction);04725(Cholinergic synapse);04730(Long-term depression);05200(Pathways in cancer);05146(Amoebiasis);05142(Chagas disease (American …	K04635	NA	G protein subunit alpha 11 [Source:HGNC Symbol;Acc:HGNC:4379]	0.732335	12.7545	10.5069	11.1562	6.96643	6.89012	6.86041	1.66133	0.732335	1.64568e-05	0.0017069	up	no
ENSG00000103202	NME4	ENST00000460297;ENST00000450036;ENST00000621774;ENST00000397722;ENST00000219479;ENST00000444498;ENST00000382940;ENST00000620944;ENST00000468031;ENST00000448828;ENST00000433358;ENST00000454619	GO:0006810(transport);GO:0016020(membrane);GO:0046872(metal ion binding);GO:0000166(nucleotide binding);GO:0005524(ATP binding);GO:0016740(transferase activity);GO:0016301(kinase activity);GO:0016310(phosphorylation);GO:0005739(mitochondrion);GO:0005515(protein binding);GO:0006869(lipid transport);GO:0005759(mitochondrial matrix);GO:0004550(nucleoside diphosphate kinase activity);GO:0006165(nucle…	00230(Purine metabolism);00240(Pyrimidine metabolism);00983(Drug metabolism - other enzymes);00983(Drug metabolism - other enzymes)	K00940	EC:2.7.4.6	NME/NM23 nucleoside diphosphate kinase 4 [Source:HGNC Symbol;Acc:HGNC:7852]	-0.691812	6.09544	6.08327	6.98036	9.53635	10.7196	10.6919	0.619076	-0.691812	1.65265e-05	0.0017069	down	no
ENSG00000182308	DCAF4L1	ENST00000333141	NA	NA	NA	NA	DDB1 and CUL4 associated factor 4 like 1 [Source:HGNC Symbol;Acc:HGNC:27723]	1.42336	0.480101	0.509833	0.431693	0.164036	0.173583	0.192424	2.6821	1.42336	1.67378e-05	0.00171629	up	yes
ENSG00000173991	TCAP	ENST00000309889	GO:0003300(cardiac muscle hypertrophy);GO:0005737(cytoplasm);GO:0005515(protein binding);GO:0005829(cytosol);GO:0001756(somitogenesis);GO:0007512(adult heart development);GO:0030916(otic vesicle formation);GO:0030018(Z disc);GO:0031674(I band);GO:0044325(ion channel binding);GO:0006461(protein complex assembly);GO:0060048(cardiac muscle contraction);GO:0008307(structural constituent of muscle);GO…	NA	NA	NA	titin-cap [Source:HGNC Symbol;Acc:HGNC:11610]	1.7785	0.509624	0.450774	0.625278	0.187537	0.10227	0.172397	3.43068	1.7785	1.76029e-05	0.00179108	up	yes
ENSG00000152518	ZFP36L2	ENST00000282388	GO:0003723(RNA binding);GO:0005634(nucleus);GO:0005737(cytoplasm);GO:0046872(metal ion binding);GO:0003677(DNA binding);GO:0030529(intracellular ribonucleoprotein complex);GO:0007275(multicellular organism development);GO:0006355(regulation of transcription, DNA-templated);GO:0005515(protein binding);GO:0061158(3'-UTR-mediated mRNA destabilization);GO:1900153(positive regulation of nuclear-transc…	04218(Cellular senescence)	K18753	NA	ZFP36 ring finger protein like 2 [Source:HGNC Symbol;Acc:HGNC:1108]	1.03592	5.54847	4.68723	5.94726	3.10978	2.90241	1.88029	2.05043	1.03592	1.77185e-05	0.00179108	up	yes
ENSG00000170275	CRTAP	ENST00000320954;ENST00000449224;ENST00000485310	GO:0005783(endoplasmic reticulum);GO:0005576(extracellular region);GO:0005578(proteinaceous extracellular matrix);GO:0005615(extracellular space);GO:0050821(protein stabilization);GO:0018400(peptidyl-proline hydroxylation to 3-hydroxy-L-proline);GO:0005788(endoplasmic reticulum lumen);GO:0032403(protein complex binding);GO:0061077(chaperone-mediated protein folding);GO:0007283(spermatogenesis);GO…	NA	NA	NA	cartilage associated protein [Source:HGNC Symbol;Acc:HGNC:2379]	-0.584548	15.0573	14.1459	12.6957	21.1293	21.8307	19.8705	0.666858	-0.584548	1.79623e-05	0.00180294	down	no
ENSG00000177352	CCDC71	ENST00000321895	NA	NA	NA	NA	coiled-coil domain containing 71 [Source:HGNC Symbol;Acc:HGNC:25760]	-0.746648	8.32565	8.31973	9.48155	14.0915	14.8102	14.9365	0.595987	-0.746648	1.86389e-05	0.00185776	down	no
ENSG00000185950	IRS2	ENST00000375856	GO:0008284(positive regulation of cell proliferation);GO:0046326(positive regulation of glucose import);GO:0005737(cytoplasm);GO:0005829(cytosol);GO:0043547(positive regulation of GTPase activity);GO:0005515(protein binding);GO:0004871(signal transducer activity);GO:0007165(signal transduction);GO:0005158(insulin receptor binding);GO:0036092(phosphatidylinositol-3-phosphate biosynthetic process);…	04068(FoxO signaling pathway);04022(cGMP - PKG signaling pathway);04152(AMPK signaling pathway);04140(Autophagy - animal);04910(Insulin signaling pathway);04923(Regulation of lipolysis in adipocyte);04920(Adipocytokine signaling pathway);04211(Longevity regulating pathway - mammal);04213(Longevity regulating pathway - multiple species);05206(MicroRNAs in cancer);04930(Type II diabetes mellitus);0…	K07187	NA	insulin receptor substrate 2 [Source:HGNC Symbol;Acc:HGNC:6126]	1.14966	1.73645	1.08865	1.35915	0.674546	0.72648	0.484946	2.21862	1.14966	1.99715e-05	0.0019657	up	yes
ENSG00000141314	RHBDL3	ENST00000269051;ENST00000536287;ENST00000582967;ENST00000538145;ENST00000578006;ENST00000431505	GO:0016020(membrane);GO:0016021(integral component of membrane);GO:0016787(hydrolase activity);GO:0005509(calcium ion binding);GO:0008233(peptidase activity);GO:0006508(proteolysis);GO:0004252(serine-type endopeptidase activity);GO:0008236(serine-type peptidase activity);GO:0016485(protein processing);GO:0016485(protein processing)	NA	NA	NA	rhomboid like 3 [Source:HGNC Symbol;Acc:HGNC:16502]	-1.7025	0.539675	0.118179	0.272901	1.00877	1.14363	0.876869	0.307254	-1.7025	1.99976e-05	0.0019657	down	yes
ENSG00000225976	CKS1BP2	ENST00000497342	NA	NA	NA	NA	CDC28 protein kinase regulatory subunit 1B pseudogene 2 [Source:HGNC Symbol;Acc:HGNC:24232]	-1.71866	1.48124	1.47637	1.93896	3.38193	6.96824	5.76599	0.30383	-1.71866	2.05026e-05	0.00200153	down	yes
ENSG00000175105	ZNF654	ENST00000309495;ENST00000636215;ENST00000623596;ENST00000473136	GO:0003676(nucleic acid binding);GO:0005634(nucleus);GO:0046872(metal ion binding);GO:0006351(transcription, DNA-templated);GO:0006355(regulation of transcription, DNA-templated);GO:0003677(DNA binding);GO:0003677(DNA binding)	NA	NA	NA	zinc finger protein 654 [Source:HGNC Symbol;Acc:HGNC:25612]	0.975725	2.64218	2.27739	2.12937	1.33946	1.27929	0.96552	1.96663	0.975725	2.10081e-05	0.00203693	up	no
ENSG00000157823	AP3S2	ENST00000336418;ENST00000423566;ENST00000558999;ENST00000561410;ENST00000557999;ENST00000560940;ENST00000617003;ENST00000558186;ENST00000560771;ENST00000559162;ENST00000558806;ENST00000558926;ENST00000560184;ENST00000560251;ENST00000559601;ENST00000558011	GO:0006810(transport);GO:0016020(membrane);GO:0008565(protein transporter activity);GO:0006886(intracellular protein transport);GO:0015031(protein transport);GO:0016192(vesicle-mediated transport);GO:0030117(membrane coat);GO:0043231(intracellular membrane-bounded organelle);GO:0005794(Golgi apparatus);GO:1904115(axon cytoplasm);GO:0030659(cytoplasmic vesicle membrane);GO:0031410(cytoplasmic vesi…	04142(Lysosome);04142(Lysosome)	K12399	NA	adaptor related protein complex 3 sigma 2 subunit [Source:HGNC Symbol;Acc:HGNC:571]	-1.06222	1.75452	1.67803	1.48797	4.29047	1.91698	4.06733	0.478894	-1.06222	2.1167e-05	0.00203847	down	yes
ENSG00000210049	MT-TF	ENST00000387314	NA	NA	NA	NA	mitochondrially encoded tRNA phenylalanine [Source:HGNC Symbol;Acc:HGNC:7481]	-0.718238	335.184	430.779	369.625	609.807	557.196	701.233	0.607839	-0.718238	2.15515e-05	0.00205265	down	no
ENSG00000139372	TDG	ENST00000266775;ENST00000392872;ENST00000544861;ENST00000542926;ENST00000544060;ENST00000536395;ENST00000537100;ENST00000540956;ENST00000436021;ENST00000545698	GO:0005634(nucleus);GO:0005654(nucleoplasm);GO:0016787(hydrolase activity);GO:0006351(transcription, DNA-templated);GO:0006355(regulation of transcription, DNA-templated);GO:0016569(covalent chromatin modification);GO:0003677(DNA binding);GO:0005886(plasma membrane);GO:0042803(protein homodimerization activity);GO:0006281(DNA repair);GO:0005515(protein binding);GO:0006974(cellular response to DNA…	03410(Base excision repair);03410(Base excision repair)	K20813	EC:3.2.2.29	thymine DNA glycosylase [Source:HGNC Symbol;Acc:HGNC:11700]	0.943717	8.81244	9.84934	10.3304	4.07526	6.78639	4.21114	1.92348	0.943717	2.16023e-05	0.00205265	up	no
ENSG00000251095	AC097478.1	ENST00000513572;ENST00000507916;ENST00000612706;ENST00000621944;ENST00000508021	NA	NA	NA	NA		1.00497	1.88271	1.96818	2.08077	1.13661	0.849469	0.96954	2.00691	1.00497	2.21138e-05	0.00207591	up	yes
ENSG00000106993	CDC37L1	ENST00000381854;ENST00000479095;ENST00000381858	GO:0005829(cytosol);GO:0005737(cytoplasm);GO:0005515(protein binding);GO:0005576(extracellular region);GO:0002576(platelet degranulation);GO:0006457(protein folding);GO:0051087(chaperone binding);GO:0031089(platelet dense granule lumen);GO:0051082(unfolded protein binding);GO:0050821(protein stabilization);GO:0031072(heat shock protein binding);GO:0031072(heat shock protein binding)	NA	NA	NA	cell division cycle 37 like 1 [Source:HGNC Symbol;Acc:HGNC:17179]	0.803991	7.07517	7.84555	8.59126	4.69002	4.39984	4.37692	1.74592	0.803991	2.21886e-05	0.00207591	up	no
ENSG00000269888	AC112491.1	ENST00000602890	NA	NA	NA	NA		-1.74474	1.27445	1.51637	1.19895	2.70844	4.83048	5.83214	0.298389	-1.74474	2.2284e-05	0.00207591	down	yes
ENSG00000179388	EGR3	ENST00000317216	GO:0043066(negative regulation of apoptotic process);GO:0003676(nucleic acid binding);GO:0005634(nucleus);GO:0046872(metal ion binding);GO:0006351(transcription, DNA-templated);GO:0006355(regulation of transcription, DNA-templated);GO:0003677(DNA binding);GO:0001938(positive regulation of endothelial cell proliferation);GO:0003700(transcription factor activity, sequence-specific DNA binding);GO:0…	05203(Viral carcinogenesis);05161(Hepatitis B)	K12497	NA	early growth response 3 [Source:HGNC Symbol;Acc:HGNC:3240]	1.60135	0.355209	0.352993	0.399965	0.134455	0.0782615	0.152499	3.03428	1.60135	2.25128e-05	0.00208361	up	yes
ENSG00000135373	EHF	ENST00000529527;ENST00000450654;ENST00000533754;ENST00000257831;ENST00000525253;ENST00000531794;ENST00000532302;ENST00000527935;ENST00000530286;ENST00000529161;ENST00000531728;ENST00000527001	GO:0005634(nucleus);GO:0005794(Golgi apparatus);GO:0005654(nucleoplasm);GO:0006355(regulation of transcription, DNA-templated);GO:0006351(transcription, DNA-templated);GO:0003677(DNA binding);GO:0003700(transcription factor activity, sequence-specific DNA binding);GO:0006366(transcription from RNA polymerase II promoter);GO:0043565(sequence-specific DNA binding);GO:0007275(multicellular organism …	NA	NA	NA	ETS homologous factor [Source:HGNC Symbol;Acc:HGNC:3246]	-0.822729	4.64679	6.3166	5.56163	9.03216	7.97902	12.2174	0.565372	-0.822729	2.28777e-05	0.00210112	down	no
ENSG00000204287	HLA-DRA	ENST00000374982;ENST00000395388	GO:0016020(membrane);GO:0016021(integral component of membrane);GO:0005794(Golgi apparatus);GO:0005765(lysosomal membrane);GO:0005783(endoplasmic reticulum);GO:0005789(endoplasmic reticulum membrane);GO:0005886(plasma membrane);GO:0006955(immune response);GO:0002376(immune system process);GO:0005764(lysosome);GO:0005887(integral component of plasma membrane);GO:0002504(antigen processing and pres…	04514(Cell adhesion molecules (CAMs));04145(Phagosome);04640(Hematopoietic cell lineage);04612(Antigen processing and presentation);04658(Th1 and Th2 cell differentiation);04659(Th17 cell differentiation);04672(Intestinal immune network for IgA production);05310(Asthma);05322(Systemic lupus erythematosus);05323(Rheumatoid arthritis);05320(Autoimmune thyroid disease);05321(Inflammatiory bowel dise…	K06752	NA	major histocompatibility complex, class II, DR alpha [Source:HGNC Symbol;Acc:HGNC:4947]	-1.01386	2.49111	2.63683	2.34806	4.47717	5.67673	4.94244	0.495219	-1.01386	2.29968e-05	0.00210112	down	yes
ENSG00000174579	MSL2	ENST00000434835;ENST00000309993;ENST00000481989;ENST00000473093	GO:0046872(metal ion binding);GO:0016567(protein ubiquitination);GO:0016874(ligase activity);GO:0061630(ubiquitin protein ligase activity);GO:0005654(nucleoplasm);GO:0043984(histone H4-K16 acetylation);GO:0072487(MSL complex);GO:0072487(MSL complex)	NA	NA	NA	MSL complex subunit 2 [Source:HGNC Symbol;Acc:HGNC:25544]	0.72999	11.4394	9.35538	9.72978	6.4929	6.09596	5.81467	1.65863	0.72999	2.35463e-05	0.00213762	up	no
ENSG00000180573	HIST1H2AC	ENST00000314088;ENST00000602637;ENST00000377791	GO:0005634(nucleus);GO:0003677(DNA binding);GO:0046982(protein heterodimerization activity);GO:0000786(nucleosome);GO:0005694(chromosome);GO:0000790(nuclear chromatin);GO:0003674(molecular_function);GO:0070062(extracellular exosome);GO:0008285(negative regulation of cell proliferation);GO:0006342(chromatin silencing);GO:0006342(chromatin silencing)	04217(Necroptosis);05322(Systemic lupus erythematosus);05034(Alcoholism);05034(Alcoholism)	K11251	NA	histone cluster 1 H2A family member c [Source:HGNC Symbol;Acc:HGNC:4733]	1.65138	3.23304	6.46688	4.87674	0.88283	2.47212	1.28533	3.14133	1.65138	2.38258e-05	0.0021493	up	yes
ENSG00000197043	ANXA6	ENST00000523714;ENST00000521512;ENST00000354546;ENST00000377751;ENST00000520054;ENST00000521749;ENST00000519610;ENST00000517707;ENST00000523164;ENST00000520378;ENST00000517757;ENST00000517486;ENST00000522664;ENST00000517677;ENST00000519644	GO:0005509(calcium ion binding);GO:0005544(calcium-dependent phospholipid binding);GO:0005739(mitochondrion);GO:0005737(cytoplasm);GO:0016020(membrane);GO:0005765(lysosomal membrane);GO:0005525(GTP binding);GO:0042803(protein homodimerization activity);GO:0042470(melanosome);GO:0005925(focal adhesion);GO:0008289(lipid binding);GO:0005515(protein binding);GO:0006816(calcium ion transport);GO:00069…	NA	NA	NA	annexin A6 [Source:HGNC Symbol;Acc:HGNC:544]	-0.573074	15.0393	14.7842	15.3458	20.8829	23.3192	22.9958	0.672183	-0.573074	2.42732e-05	0.00217589	down	no
ENSG00000249626	AC024560.2	ENST00000507981	NA	NA	NA	NA		1.92167	0.682431	0.575316	0.603261	0.118218	0.107628	0.265364	3.78862	1.92167	2.46898e-05	0.00219939	up	yes
ENSG00000183963	SMTN	ENST00000489337;ENST00000619644;ENST00000333137;ENST00000460658;ENST00000404574;ENST00000347557;ENST00000422839;ENST00000612341;ENST00000504335;ENST00000438223;ENST00000624247;ENST00000497697;ENST00000455608;ENST00000416786;ENST00000472911;ENST00000475548;ENST00000466272;ENST00000440425;ENST00000432777;ENST00000431481;ENST00000482444;ENST00000493335;ENST00000426927	GO:0005737(cytoplasm);GO:0005856(cytoskeleton);GO:0015629(actin cytoskeleton);GO:0003779(actin binding);GO:0007517(muscle organ development);GO:0008307(structural constituent of muscle);GO:0006939(smooth muscle contraction);GO:0006939(smooth muscle contraction)	NA	NA	NA	smoothelin [Source:HGNC Symbol;Acc:HGNC:11126]	0.814684	6.56503	4.82518	4.83285	3.04153	3.56592	2.61589	1.75891	0.814684	3.07088e-05	0.00271859	up	no
ENSG00000204899	MZT1	ENST00000377818	GO:0005737(cytoplasm);GO:0005856(cytoskeleton);GO:0005515(protein binding);GO:0005813(centrosome);GO:0005815(microtubule organizing center);GO:0005819(spindle);GO:0005829(cytosol);GO:0090307(mitotic spindle assembly);GO:0008274(gamma-tubulin ring complex);GO:0043015(gamma-tubulin binding);GO:0033566(gamma-tubulin complex localization);GO:0051415(interphase microtubule nucleation by interphase mic…	NA	NA	NA	mitotic spindle organizing protein 1 [Source:HGNC Symbol;Acc:HGNC:33830]	0.875514	12.6869	13.2949	17.4413	9.22261	7.68514	6.76044	1.83466	0.875514	3.14292e-05	0.00276518	up	no
ENSG00000146083	RNF44	ENST00000274811;ENST00000504160;ENST00000513029;ENST00000506378;ENST00000504434;ENST00000508478;ENST00000509404;ENST00000515051	GO:0046872(metal ion binding);GO:0016567(protein ubiquitination);GO:0061630(ubiquitin protein ligase activity);GO:0043161(proteasome-mediated ubiquitin-dependent protein catabolic process);GO:0043161(proteasome-mediated ubiquitin-dependent protein catabolic process)	NA	NA	NA	ring finger protein 44 [Source:HGNC Symbol;Acc:HGNC:19180]	0.893972	4.11473	3.3843	3.08531	2.00272	1.94267	1.75037	1.85829	0.893972	3.18734e-05	0.00277269	up	no
ENSG00000139154	AEBP2	ENST00000398864;ENST00000266508;ENST00000360995;ENST00000398731;ENST00000512223	GO:0003676(nucleic acid binding);GO:0005634(nucleus);GO:0046872(metal ion binding);GO:0006351(transcription, DNA-templated);GO:0006355(regulation of transcription, DNA-templated);GO:0016569(covalent chromatin modification);GO:0003677(DNA binding);GO:0005654(nucleoplasm);GO:0035098(ESC/E(Z) complex);GO:0045814(negative regulation of gene expression, epigenetic);GO:0000978(RNA polymerase II core pr…	NA	NA	NA	AE binding protein 2 [Source:HGNC Symbol;Acc:HGNC:24051]	0.744354	6.09304	5.03722	5.70075	3.37058	3.30149	3.37494	1.67522	0.744354	3.19036e-05	0.00277269	up	no
ENSG00000048392	RRM2B	ENST00000621845;ENST00000251810;ENST00000522394;ENST00000519125;ENST00000522368;ENST00000517517;ENST00000395912;ENST00000395910;ENST00000523957;ENST00000519962	GO:0005739(mitochondrion);GO:0005634(nucleus);GO:0005737(cytoplasm);GO:0046872(metal ion binding);GO:0005829(cytosol);GO:0005654(nucleoplasm);GO:0016491(oxidoreductase activity);GO:0055114(oxidation-reduction process);GO:0005515(protein binding);GO:0006281(DNA repair);GO:0006974(cellular response to DNA damage stimulus);GO:0006260(DNA replication);GO:0009263(deoxyribonucleotide biosynthetic proce…	00230(Purine metabolism);00240(Pyrimidine metabolism);00480(Glutathione metabolism);00983(Drug metabolism - other enzymes);04115(p53 signaling pathway);04115(p53 signaling pathway)	K10808	EC:1.17.4.1	ribonucleotide reductase regulatory TP53 inducible subunit M2B [Source:HGNC Symbol;Acc:HGNC:17296]	0.695449	15.2733	15.5014	17.3033	11.0357	9.46926	9.18399	1.61939	0.695449	3.22359e-05	0.0027846	up	no
ENSG00000257261	AC008014.1	ENST00000551503;ENST00000551021;ENST00000611243	NA	NA	NA	NA		-1.05724	1.42137	1.39349	1.11399	2.2113	2.93247	3.03197	0.480549	-1.05724	3.27159e-05	0.00280903	down	yes
ENSG00000229117	RPL41	ENST00000546485;ENST00000546591;ENST00000501597;ENST00000358888;ENST00000546654;ENST00000552314	GO:0006412(translation);GO:0030529(intracellular ribonucleoprotein complex);GO:0003735(structural constituent of ribosome);GO:0005840(ribosome);GO:0005829(cytosol);GO:0006413(translational initiation);GO:0003723(RNA binding);GO:0006364(rRNA processing);GO:0000184(nuclear-transcribed mRNA catabolic process, nonsense-mediated decay);GO:0019083(viral transcription);GO:0003730(mRNA 3'-UTR binding);GO…	03010(Ribosome);03010(Ribosome)	K02928	NA	ribosomal protein L41 [Source:HGNC Symbol;Acc:HGNC:10354]	-0.689553	1062.08	1132.99	1338.55	1517.89	2098.38	2082.71	0.620046	-0.689553	3.38079e-05	0.00288541	down	no
ENSG00000254634	SMG1P6	ENST00000532337	NA	NA	NA	NA	SMG1P6, nonsense mediated mRNA decay associated PI3K related kinasepseudogene 6 [Source:HGNC Symbol;Acc:HGNC:49863]	1.97314	0.993339	0.575939	0.390461	0.101407	0.271458	0.126277	3.92622	1.97314	3.50955e-05	0.00297748	up	yes
ENSG00000229994	RPL5P4	ENST00000434805	NA	NA	NA	NA	ribosomal protein L5 pseudogene 4 [Source:HGNC Symbol;Acc:HGNC:36095]	-1.76264	0.298759	0.351868	0.355616	0.659999	1.21233	1.54205	0.294707	-1.76264	3.59945e-05	0.00303568	down	yes
ENSG00000100167	SEPT3	ENST00000396417;ENST00000396426;ENST00000396425;ENST00000406029;ENST00000460267	GO:0005525(GTP binding);GO:0000166(nucleotide binding);GO:0005737(cytoplasm);GO:0051301(cell division);GO:0005856(cytoskeleton);GO:0005515(protein binding);GO:0007049(cell cycle);GO:0030054(cell junction);GO:0045202(synapse);GO:0042802(identical protein binding);GO:0003674(molecular_function);GO:0003674(molecular_function)	05100(Bacterial invasion of epithelial cells);05100(Bacterial invasion of epithelial cells)	K16938	NA	septin 3 [Source:HGNC Symbol;Acc:HGNC:10750]	-0.625926	5.96067	5.37817	4.90788	8.69766	8.19012	8.18417	0.648004	-0.625926	3.79783e-05	0.00318415	down	no
ENSG00000158480	SPATA2	ENST00000289431;ENST00000422556	GO:0005634(nucleus);GO:0005737(cytoplasm);GO:0001650(fibrillar center);GO:0005515(protein binding);GO:0007275(multicellular organism development);GO:0030154(cell differentiation);GO:0007283(spermatogenesis);GO:0003674(molecular_function);GO:0003674(molecular_function)	04217(Necroptosis);04217(Necroptosis)	K17595	NA	spermatogenesis associated 2 [Source:HGNC Symbol;Acc:HGNC:14681]	0.913	4.02382	3.18856	3.32745	1.8514	1.97974	1.76635	1.88296	0.913	3.86896e-05	0.00322481	up	no
ENSG00000104979	C19orf53	ENST00000588234;ENST00000221576;ENST00000593274;ENST00000588858;ENST00000592760;ENST00000588841	GO:0005634(nucleus);GO:0005730(nucleolus);GO:0005730(nucleolus)	NA	NA	NA	chromosome 19 open reading frame 53 [Source:HGNC Symbol;Acc:HGNC:24991]	-0.595568	64.7593	63.0348	56.1173	81.5948	100.3	96.0073	0.661784	-0.595568	3.95275e-05	0.0032755	down	no
ENSG00000180596	HIST1H2BC	ENST00000314332;ENST00000396984	GO:0005634(nucleus);GO:0005829(cytosol);GO:0005654(nucleoplasm);GO:0003677(DNA binding);GO:0046982(protein heterodimerization activity);GO:0006334(nucleosome assembly);GO:0000786(nucleosome);GO:0005694(chromosome);GO:0005515(protein binding);GO:0005615(extracellular space);GO:0042742(defense response to bacterium);GO:0016567(protein ubiquitination);GO:0070062(extracellular exosome);GO:0002227(inn…	05203(Viral carcinogenesis);05322(Systemic lupus erythematosus);05034(Alcoholism);05034(Alcoholism)	K11252	NA	histone cluster 1 H2B family member c [Source:HGNC Symbol;Acc:HGNC:4757]	1.55062	1.63153	1.81918	1.72121	0.439692	0.614857	0.710958	2.92943	1.55062	4.08062e-05	0.00334906	up	yes
ENSG00000103326	CAPN15	ENST00000637507;ENST00000219611;ENST00000567216;ENST00000565010;ENST00000568988;ENST00000562370	GO:0046872(metal ion binding);GO:0016787(hydrolase activity);GO:0005622(intracellular);GO:0008233(peptidase activity);GO:0008234(cysteine-type peptidase activity);GO:0006508(proteolysis);GO:0004198(calcium-dependent cysteine-type endopeptidase activity);GO:0006355(regulation of transcription, DNA-templated);GO:0005737(cytoplasm);GO:0003700(transcription factor activity, sequence-specific DNA bind…	NA	NA	NA	calpain 15 [Source:HGNC Symbol;Acc:HGNC:11182]	0.943387	1.94552	1.57161	1.72477	0.899806	0.821344	1.0047	1.92304	0.943387	4.09318e-05	0.00334906	up	no
ENSG00000180747	SMG1P3	ENST00000520823;ENST00000522841;ENST00000437413;ENST00000440195;ENST00000435197;ENST00000522480	NA	NA	NA	NA	SMG1P3, nonsense mediated mRNA decay associated PI3K related kinase pseudogene 3 [Source:HGNC Symbol;Acc:HGNC:49860]	1.15679	2.1325	1.45466	1.06251	0.726773	0.68476	0.673885	2.22961	1.15679	4.11201e-05	0.00334906	up	yes
ENSG00000120337	TNFSF18	ENST00000404377	GO:0016020(membrane);GO:0016021(integral component of membrane);GO:0005886(plasma membrane);GO:0005125(cytokine activity);GO:0005615(extracellular space);GO:0002376(immune system process);GO:0002250(adaptive immune response);GO:0009986(cell surface);GO:0032813(tumor necrosis factor receptor superfamily binding);GO:0002309(T cell proliferation involved in immune response);GO:0010759(positive regul…	04060(Cytokine-cytokine receptor interaction)	K05479	NA	TNF superfamily member 18 [Source:HGNC Symbol;Acc:HGNC:11932]	-1.24645	0.597384	0.513186	0.815698	1.60021	1.43026	1.53974	0.421484	-1.24645	4.33333e-05	0.00350926	down	yes
ENSG00000158373	HIST1H2BD	ENST00000289316;ENST00000377777	GO:0005634(nucleus);GO:0005829(cytosol);GO:0005654(nucleoplasm);GO:0003677(DNA binding);GO:0046982(protein heterodimerization activity);GO:0000786(nucleosome);GO:0005694(chromosome);GO:0003674(molecular_function);GO:0016567(protein ubiquitination);GO:0070062(extracellular exosome);GO:0006334(nucleosome assembly);GO:0006334(nucleosome assembly)	05203(Viral carcinogenesis);05322(Systemic lupus erythematosus);05034(Alcoholism);05034(Alcoholism)	K11252	NA	histone cluster 1 H2B family member d [Source:HGNC Symbol;Acc:HGNC:4747]	1.32187	6.95121	10.5934	9.93189	2.51483	5.10159	3.37464	2.49989	1.32187	4.38358e-05	0.0035299	up	yes
ENSG00000185847	LINC01405	ENST00000553177;ENST00000331096;ENST00000547607;ENST00000548368	NA	NA	NA	NA	long intergenic non-protein coding RNA 1405 [Source:HGNC Symbol;Acc:HGNC:50688]	-0.889894	4.04265	3.03668	3.93535	6.32218	6.97172	7.11673	0.539654	-0.889894	4.63509e-05	0.00369359	down	no
ENSG00000133858	ZFC3H1	ENST00000552994;ENST00000378743;ENST00000550963;ENST00000548100;ENST00000551487;ENST00000550712;ENST00000546475;ENST00000549407;ENST00000546606;ENST00000546771;ENST00000547398	GO:0003723(RNA binding);GO:0006396(RNA processing);GO:0046872(metal ion binding);GO:0005515(protein binding);GO:0005615(extracellular space);GO:0005615(extracellular space)	NA	NA	NA	zinc finger C3H1-type containing [Source:HGNC Symbol;Acc:HGNC:28328]	0.816635	5.16708	4.70612	3.29686	2.47417	2.4243	2.57903	1.76129	0.816635	4.64393e-05	0.00369359	up	no
ENSG00000260942	CAPN10-AS1	ENST00000567819	NA	NA	NA	NA	CAPN10 antisense RNA 1 (head to head) [Source:HGNC Symbol;Acc:HGNC:48839]	1.24866	1.11042	1.0491	1.12669	0.469428	0.328259	0.585283	2.3762	1.24866	4.66461e-05	0.00369359	up	yes
ENSG00000169976	SF3B5	ENST00000367569	GO:0006397(mRNA processing);GO:0008380(RNA splicing);GO:0005634(nucleus);GO:0005681(spliceosomal complex);GO:0000398(mRNA splicing, via spliceosome);GO:0005654(nucleoplasm);GO:0071011(precatalytic spliceosome);GO:0005686(U2 snRNP);GO:0005689(U12-type spliceosomal complex)	03040(Spliceosome)	K12832	NA	splicing factor 3b subunit 5 [Source:HGNC Symbol;Acc:HGNC:21083]	-0.642894	76.1279	87.8619	94.5199	116.143	146.969	140.541	0.640427	-0.642894	4.77072e-05	0.00375675	down	no
ENSG00000060688	SNRNP40	ENST00000263694;ENST00000463988;ENST00000373720;ENST00000489853;ENST00000486941;ENST00000491106;ENST00000474025	GO:0003723(RNA binding);GO:0006397(mRNA processing);GO:0008380(RNA splicing);GO:0005634(nucleus);GO:0016607(nuclear speck);GO:0005829(cytosol);GO:0005515(protein binding);GO:0005681(spliceosomal complex);GO:0005654(nucleoplasm);GO:0000398(mRNA splicing, via spliceosome);GO:0000375(RNA splicing, via transesterification reactions);GO:0005732(small nucleolar ribonucleoprotein complex);GO:0006396(RNA…	03040(Spliceosome);03040(Spliceosome)	K12857	NA	small nuclear ribonucleoprotein U5 subunit 40 [Source:HGNC Symbol;Acc:HGNC:30857]	-0.549556	19.6377	20.6648	20.9464	29.6458	29.6646	30.3357	0.68323	-0.549556	4.81657e-05	0.00377201	down	no
ENSG00000245149	RNF139-AS1	ENST00000530778;ENST00000499418;ENST00000519861	NA	NA	NA	NA	RNF139 antisense RNA 1 (head to head) [Source:HGNC Symbol;Acc:HGNC:48940]	1.09692	0.91182	0.881699	0.77782	0.473695	0.365569	0.362871	2.13898	1.09692	5.06496e-05	0.00394486	up	yes
ENSG00000134245	WNT2B	ENST00000369686;ENST00000478360;ENST00000369684;ENST00000256640	GO:0005102(receptor binding);GO:0005576(extracellular region);GO:0007275(multicellular organism development);GO:0016055(Wnt signaling pathway);GO:0005578(proteinaceous extracellular matrix);GO:0043231(intracellular membrane-bounded organelle);GO:0005615(extracellular space);GO:0008584(male gonad development);GO:0030182(neuron differentiation);GO:0090263(positive regulation of canonical Wnt signal…	04310(Wnt signaling pathway);04390(Hippo signaling pathway);04150(mTOR signaling pathway);04550(Signaling pathways regulating pluripotency of stem cells);04916(Melanogenesis);05200(Pathways in cancer);05205(Proteoglycans in cancer);05225(Hepatocellular carcinoma);05226(Gastric cancer);05217(Basal cell carcinoma);05224(Breast cancer);05166(HTLV-I infection);05165(Human papillomavirus infection);05…	K00182	NA	Wnt family member 2B [Source:HGNC Symbol;Acc:HGNC:12781]	-1.66336	0.119722	0.0704001	0.0711305	0.35252	0.121672	0.353336	0.315703	-1.66336	5.1217e-05	0.00396737	down	yes
ENSG00000231721	LINC-PINT	ENST00000451786;ENST00000429901;ENST00000431189;ENST00000423414;ENST00000433079;ENST00000443623;ENST00000435523	NA	NA	NA	NA	long intergenic non-protein coding RNA, p53 induced transcript [Source:HGNC Symbol;Acc:HGNC:26885]	1.20266	0.78669	0.828036	1.06018	0.37733	0.417967	0.366879	2.30163	1.20266	5.15006e-05	0.00396778	up	yes
ENSG00000118496	FBXO30	ENST00000237281	GO:0008270(zinc ion binding);GO:0046872(metal ion binding);GO:0016567(protein ubiquitination);GO:0061630(ubiquitin protein ligase activity);GO:0005829(cytosol);GO:0000209(protein polyubiquitination);GO:0043687(post-translational protein modification);GO:0004842(ubiquitin-protein transferase activity)	NA	NA	NA	F-box protein 30 [Source:HGNC Symbol;Acc:HGNC:15600]	0.71443	4.45345	4.14991	4.69731	2.8443	2.58619	2.67555	1.64084	0.71443	5.22087e-05	0.003982	up	no
ENSG00000249855	EEF1A1P19	ENST00000513637	NA	NA	NA	NA	eukaryotic translation elongation factor 1 alpha 1 pseudogene 19 [Source:HGNC Symbol;Acc:HGNC:37892]	-1.2943	1.24753	1.25096	1.25494	1.78926	3.58599	3.83035	0.407733	-1.2943	5.22441e-05	0.003982	down	yes
ENSG00000187514	PTMA	ENST00000409683;ENST00000409321;ENST00000409115;ENST00000466801;ENST00000341369;ENST00000410064;ENST00000467816;ENST00000481928;ENST00000412128;ENST00000448874;ENST00000468027;ENST00000440384	GO:0005829(cytosol);GO:0005654(nucleoplasm);GO:0005634(nucleus);GO:0005515(protein binding);GO:0070062(extracellular exosome);GO:0006351(transcription, DNA-templated);GO:0033613(activating transcription factor binding);GO:0042393(histone binding);GO:0043486(histone exchange);GO:0043486(histone exchange)	05169(Epstein-Barr virus infection);05169(Epstein-Barr virus infection)	K13784	NA	prothymosin, alpha [Source:HGNC Symbol;Acc:HGNC:9623]	-0.580697	451.804	537.59	555.053	728.089	820.604	761.139	0.66864	-0.580697	5.39571e-05	0.00409069	down	no
ENSG00000137449	CPEB2	ENST00000538197;ENST00000382401;ENST00000345451;ENST00000442003;ENST00000507071;ENST00000503926;ENST00000382395;ENST00000509684	GO:0003676(nucleic acid binding);GO:0003723(RNA binding);GO:0005634(nucleus);GO:0005737(cytoplasm);GO:0003730(mRNA 3'-UTR binding);GO:0045182(translation regulator activity);GO:0006417(regulation of translation);GO:0043022(ribosome binding);GO:0045202(synapse);GO:0000900(translation repressor activity, nucleic acid binding);GO:0008135(translation factor activity, RNA binding);GO:0043005(neuron pr…	04114(Oocyte meiosis);04914(Progesterone-mediated oocyte maturation);04914(Progesterone-mediated oocyte maturation)	K02602	NA	cytoplasmic polyadenylation element binding protein 2 [Source:HGNC Symbol;Acc:HGNC:21745]	1.60848	0.600079	0.326127	0.38917	0.0826964	0.199248	0.149423	3.04931	1.60848	5.47177e-05	0.00411031	up	yes
ENSG00000197279	ZNF165	ENST00000377325	GO:0003676(nucleic acid binding);GO:0005634(nucleus);GO:0046872(metal ion binding);GO:0006355(regulation of transcription, DNA-templated);GO:0006351(transcription, DNA-templated);GO:0003677(DNA binding);GO:0003700(transcription factor activity, sequence-specific DNA binding);GO:0005515(protein binding)	NA	NA	NA	zinc finger protein 165 [Source:HGNC Symbol;Acc:HGNC:12953]	0.971399	6.51598	7.41872	6.5804	3.60412	2.73421	4.1246	1.96074	0.971399	5.47926e-05	0.00411031	up	no
ENSG00000183444	OR7E38P	ENST00000442908	NA	NA	NA	NA	olfactory receptor family 7 subfamily E member 38 pseudogene [Source:HGNC Symbol;Acc:HGNC:8411]	-1.0932	2.1981	2.26769	1.83813	3.97565	3.94243	5.53115	0.46872	-1.0932	5.576e-05	0.00416098	down	yes
ENSG00000249590	AC004832.3	ENST00000439838;ENST00000454552;ENST00000439023	GO:0016021(integral component of membrane);GO:0006810(transport);GO:0006810(transport)	NA	NA	NA		-1.8212	0.129538	0.23671	0.431215	0.887888	0.678458	1.25169	0.282986	-1.8212	5.62972e-05	0.00417918	down	yes
ENSG00000165655	ZNF503	ENST00000372524	GO:0003676(nucleic acid binding);GO:0005634(nucleus);GO:0046872(metal ion binding);GO:0006351(transcription, DNA-templated);GO:0006355(regulation of transcription, DNA-templated);GO:0008285(negative regulation of cell proliferation);GO:0010629(negative regulation of gene expression);GO:0070315(G1 to G0 transition involved in cell differentiation);GO:0061351(neural precursor cell proliferation)	NA	NA	NA	zinc finger protein 503 [Source:HGNC Symbol;Acc:HGNC:23589]	0.847141	8.62895	6.0869	7.36875	4.37755	4.23583	3.66311	1.79893	0.847141	5.68693e-05	0.00418669	up	no
ENSG00000237296	SMG1P1	ENST00000431681;ENST00000309865;ENST00000418592;ENST00000381231;ENST00000308347;ENST00000446662;ENST00000337787	NA	NA	NA	NA	SMG1P1, nonsense mediated mRNA decay associated PI3K related kinase pseudogene 1 [Source:HGNC Symbol;Acc:HGNC:44186]	1.18823	2.41905	1.42098	1.11334	0.742496	0.705011	0.726237	2.27873	1.18823	5.71965e-05	0.00418669	up	yes
ENSG00000169710	FASN	ENST00000306749;ENST00000584610;ENST00000635197;ENST00000634990;ENST00000578424;ENST00000579410;ENST00000637525;ENST00000636628;ENST00000580382;ENST00000637026;ENST00000636968;ENST00000637693;ENST00000635733	GO:0003723(RNA binding);GO:0005737(cytoplasm);GO:0016020(membrane);GO:0005794(Golgi apparatus);GO:0005829(cytosol);GO:0016740(transferase activity);GO:0016491(oxidoreductase activity);GO:0055114(oxidation-reduction process);GO:0016787(hydrolase activity);GO:0003824(catalytic activity);GO:0016829(lyase activity);GO:0006629(lipid metabolic process);GO:0008152(metabolic process);GO:0009058(biosynthe…	00061(Fatty acid biosynthesis);04152(AMPK signaling pathway);04910(Insulin signaling pathway);04910(Insulin signaling pathway)	K00665	EC:2.3.1.85	fatty acid synthase [Source:HGNC Symbol;Acc:HGNC:3594]	0.77967	45.3303	30.4926	27.7033	19.7287	20.3156	20.2596	1.71674	0.77967	5.74699e-05	0.00418669	up	no
ENSG00000146278	PNRC1	ENST00000336032;ENST00000369472;ENST00000354922	GO:0005634(nucleus);GO:0006351(transcription, DNA-templated);GO:0006355(regulation of transcription, DNA-templated);GO:0005515(protein binding);GO:0000932(P-body);GO:0000184(nuclear-transcribed mRNA catabolic process, nonsense-mediated decay);GO:0031087(deadenylation-independent decapping of nuclear-transcribed mRNA);GO:0031087(deadenylation-independent decapping of nuclear-transcribed mRNA)	NA	NA	NA	proline rich nuclear receptor coactivator 1 [Source:HGNC Symbol;Acc:HGNC:17278]	0.865653	7.22125	5.47067	6.20775	3.81948	3.24653	3.30609	1.82216	0.865653	5.75733e-05	0.00418669	up	no
ENSG00000138796	HADH	ENST00000640060;ENST00000639146;ENST00000638559;ENST00000640201;ENST00000638648;ENST00000309522;ENST00000640752;ENST00000515462;ENST00000603302;ENST00000514776;ENST00000639013;ENST00000639784;ENST00000507260;ENST00000511742;ENST00000640048;ENST00000505878;ENST00000639335;ENST00000638621;ENST00000626637;ENST00000510728;ENST00000639698;ENST00000403312;ENST00000640586	GO:0005654(nucleoplasm);GO:0016491(oxidoreductase activity);GO:0055114(oxidation-reduction process);GO:0005739(mitochondrion);GO:0003857(3-hydroxyacyl-CoA dehydrogenase activity);GO:0006631(fatty acid metabolic process);GO:0006629(lipid metabolic process);GO:0070403(NAD+ binding);GO:0005759(mitochondrial matrix);GO:0005737(cytoplasm);GO:0006635(fatty acid beta-oxidation);GO:0009725(response to ho…	00650(Butanoate metabolism);00062(Fatty acid elongation);00071(Fatty acid degradation);00280(Valine, leucine and isoleucine degradation);00310(Lysine degradation);00380(Tryptophan metabolism);00380(Tryptophan metabolism)	K00022	EC:1.1.1.35	hydroxyacyl-CoA dehydrogenase [Source:HGNC Symbol;Acc:HGNC:4799]	-0.621602	1.97756	1.92939	1.78201	2.81174	3.08179	2.8594	0.649949	-0.621602	5.90122e-05	0.00425003	down	no
ENSG00000162772	ATF3	ENST00000613954;ENST00000341491;ENST00000492118;ENST00000465155;ENST00000366983;ENST00000613104;ENST00000366981;ENST00000464547;ENST00000366987;ENST00000366985	GO:0005634(nucleus);GO:0005730(nucleolus);GO:0006355(regulation of transcription, DNA-templated);GO:0003677(DNA binding);GO:0006357(regulation of transcription from RNA polymerase II promoter);GO:0003700(transcription factor activity, sequence-specific DNA binding);GO:0006366(transcription from RNA polymerase II promoter);GO:0006351(transcription, DNA-templated);GO:0005515(protein binding);GO:004…	05166(HTLV-I infection);05166(HTLV-I infection)	K09032	NA	activating transcription factor 3 [Source:HGNC Symbol;Acc:HGNC:785]	1.29723	4.76887	5.66012	2.91411	2.06855	2.32677	1.03408	2.45757	1.29723	5.90406e-05	0.00425003	up	yes
ENSG00000079739	PGM1	ENST00000371083;ENST00000371084;ENST00000540265;ENST00000483707	GO:0005737(cytoplasm);GO:0046872(metal ion binding);GO:0016853(isomerase activity);GO:0000287(magnesium ion binding);GO:0006096(glycolytic process);GO:0005975(carbohydrate metabolic process);GO:0015629(actin cytoskeleton);GO:0005515(protein binding);GO:0016868(intramolecular transferase activity, phosphotransferases);GO:0005576(extracellular region);GO:0071704(organic substance metabolic process)…	00010(Glycolysis / Gluconeogenesis);00030(Pentose phosphate pathway);00052(Galactose metabolism);00500(Starch and sucrose metabolism);00520(Amino sugar and nucleotide sugar metabolism);00230(Purine metabolism);00230(Purine metabolism)	K01835	EC:5.4.2.2	phosphoglucomutase 1 [Source:HGNC Symbol;Acc:HGNC:8905]	-0.559949	11.2593	9.98469	9.9844	14.7661	15.9	15.3714	0.678326	-0.559949	5.99964e-05	0.00428763	down	no
ENSG00000196428	TSC22D2	ENST00000466814;ENST00000361875;ENST00000460316;ENST00000492828;ENST00000485421	GO:0006355(regulation of transcription, DNA-templated);GO:0003700(transcription factor activity, sequence-specific DNA binding);GO:0005634(nucleus);GO:0005737(cytoplasm);GO:0006970(response to osmotic stress);GO:0006970(response to osmotic stress)	NA	NA	NA	TSC22 domain family member 2 [Source:HGNC Symbol;Acc:HGNC:29095]	0.892883	1.50862	1.14898	1.29621	0.772647	0.690275	0.666349	1.85688	0.892883	6.01645e-05	0.00428763	up	no
ENSG00000269821	KCNQ1OT1	ENST00000597346	NA	NA	NA	NA	KCNQ1 opposite strand/antisense transcript 1 (non-protein coding) [Source:HGNC Symbol;Acc:HGNC:6295]	1.19312	0.054015	0.042369	0.035456	0.020797	0.018292	0.018572	2.28647	1.19312	6.09946e-05	0.00432515	up	yes
ENSG00000128524	ATP6V1F	ENST00000249289;ENST00000492758	GO:0006810(transport);GO:0016020(membrane);GO:0006811(ion transport);GO:0015991(ATP hydrolysis coupled proton transport);GO:0015992(proton transport);GO:0046961(proton-transporting ATPase activity, rotational mechanism);GO:0033180(proton-transporting V-type ATPase, V1 domain);GO:0034220(ion transmembrane transport);GO:0005515(protein binding);GO:0005829(cytosol);GO:0070062(extracellular exosome);…	00190(Oxidative phosphorylation);04150(mTOR signaling pathway);04145(Phagosome);04966(Collecting duct acid secretion);04721(Synaptic vesicle cycle);05323(Rheumatoid arthritis);05110(Vibrio cholerae infection);05120(Epithelial cell signaling in Helicobacter pylori infection);05120(Epithelial cell signaling in Helicobacter pylori infection)	K02151	NA	ATPase H+ transporting V1 subunit F [Source:HGNC Symbol;Acc:HGNC:16832]	-0.554711	94.293	100.675	103.776	137.069	153.068	148.68	0.680793	-0.554711	6.40295e-05	0.00451788	down	no
ENSG00000052802	MSMO1	ENST00000393766;ENST00000261507;ENST00000507013;ENST00000504317;ENST00000505270	GO:0016020(membrane);GO:0016021(integral component of membrane);GO:0016491(oxidoreductase activity);GO:0055114(oxidation-reduction process);GO:0006629(lipid metabolic process);GO:0005783(endoplasmic reticulum);GO:0005789(endoplasmic reticulum membrane);GO:0006694(steroid biosynthetic process);GO:0008202(steroid metabolic process);GO:0016126(sterol biosynthetic process);GO:0005506(iron ion binding…	00100(Steroid biosynthesis);00100(Steroid biosynthesis)	K07750	EC:1.14.18.9	methylsterol monooxygenase 1 [Source:HGNC Symbol;Acc:HGNC:10545]	0.714728	24.0173	24.4263	26.4122	17.6173	14.0624	13.9315	1.64117	0.714728	6.48178e-05	0.00455098	up	no
ENSG00000105221	AKT2	ENST00000311278;ENST00000424901;ENST00000476266;ENST00000392038;ENST00000483166;ENST00000537834;ENST00000391844;ENST00000492463;ENST00000391845;ENST00000601166;ENST00000496089;ENST00000416362;ENST00000497948;ENST00000427375;ENST00000441941;ENST00000584288;ENST00000583859;ENST00000596634;ENST00000578615;ENST00000486368;ENST00000579047;ENST00000580747;ENST00000498350;ENST00000423127;ENST00000581582…	GO:0046326(positive regulation of glucose import);GO:0030335(positive regulation of cell migration);GO:0006810(transport);GO:0005634(nucleus);GO:0005737(cytoplasm);GO:0016020(membrane);GO:0043231(intracellular membrane-bounded organelle);GO:0000166(nucleotide binding);GO:0004672(protein kinase activity);GO:0004674(protein serine/threonine kinase activity);GO:0005524(ATP binding);GO:0006468(protei…	04014(Ras signaling pathway);04015(Rap1 signaling pathway);04010(MAPK signaling pathway);04012(ErbB signaling pathway);04370(VEGF signaling pathway);04371(Apelin signaling pathway);04630(Jak-STAT signaling pathway);04668(TNF signaling pathway);04066(HIF-1 signaling pathway);04068(FoxO signaling pathway);04072(Phospholipase D signaling pathway);04071(Sphingolipid signaling pathway);04024(cAMP sign…	K04456	EC:2.7.11.1	AKT serine/threonine kinase 2 [Source:HGNC Symbol;Acc:HGNC:392]	-0.616502	2.50362	1.91502	2.40174	3.29939	3.71116	3.44614	0.65225	-0.616502	6.85433e-05	0.00478896	down	no
ENSG00000126787	DLGAP5	ENST00000395425;ENST00000247191;ENST00000554067;ENST00000554007;ENST00000557645	GO:0005634(nucleus);GO:0005737(cytoplasm);GO:0005829(cytosol);GO:0005739(mitochondrion);GO:0004721(phosphoprotein phosphatase activity);GO:0005856(cytoskeleton);GO:0005515(protein binding);GO:0007049(cell cycle);GO:0005815(microtubule organizing center);GO:0006470(protein dephosphorylation);GO:0005819(spindle);GO:0023052(signaling);GO:0008283(cell proliferation);GO:0006461(protein complex assembl…	NA	NA	NA	DLG associated protein 5 [Source:HGNC Symbol;Acc:HGNC:16864]	0.646914	41.7083	49.4597	42.3702	29.0149	27.7586	28.51	1.56582	0.646914	6.99908e-05	0.00486624	up	no
ENSG00000101181	MTG2	ENST00000370823;ENST00000448254;ENST00000467101;ENST00000471352;ENST00000488748;ENST00000466933;ENST00000466099;ENST00000461411;ENST00000472005;ENST00000471962	GO:0016020(membrane);GO:0005525(GTP binding);GO:0046872(metal ion binding);GO:0000166(nucleotide binding);GO:0000287(magnesium ion binding);GO:0005743(mitochondrial inner membrane);GO:0003924(GTPase activity);GO:0005739(mitochondrion);GO:0005759(mitochondrial matrix);GO:0042254(ribosome biogenesis);GO:0006417(regulation of translation);GO:0005761(mitochondrial ribosome);GO:0070129(regulation of m…	NA	NA	NA	mitochondrial ribosome associated GTPase 2 [Source:HGNC Symbol;Acc:HGNC:16239]	-0.758528	4.37985	3.08714	3.54111	4.86708	7.03986	6.71617	0.591099	-0.758528	7.16985e-05	0.00495637	down	no
ENSG00000148400	NOTCH1	ENST00000277541;ENST00000494783;ENST00000491649	GO:0008284(positive regulation of cell proliferation);GO:0010812(negative regulation of cell-substrate adhesion);GO:0060045(positive regulation of cardiac muscle cell proliferation);GO:0010718(positive regulation of epithelial to mesenchymal transition);GO:0045944(positive regulation of transcription from RNA polymerase II promoter);GO:0060412(ventricular septum morphogenesis);GO:0030335(positive…	04330(Notch signaling pathway);04658(Th1 and Th2 cell differentiation);04919(Thyroid hormone signaling pathway);05200(Pathways in cancer);05206(MicroRNAs in cancer);05224(Breast cancer);05020(Prion diseases);05165(Human papillomavirus infection);01522(Endocrine resistance);01522(Endocrine resistance)	K02599	NA	notch 1 [Source:HGNC Symbol;Acc:HGNC:7881]	0.931535	4.46183	2.71523	2.562	1.52359	1.67333	1.90927	1.9073	0.931535	7.19826e-05	0.00495637	up	no
ENSG00000260007	AC107871.1	ENST00000562767;ENST00000637888;ENST00000637054;ENST00000638026	NA	NA	NA	NA		-1.044	0.412566	0.527384	0.378171	1.09853	0.901806	0.717552	0.48498	-1.044	7.31965e-05	0.00501572	down	yes
ENSG00000170345	FOS	ENST00000303562;ENST00000555347;ENST00000555242;ENST00000557139;ENST00000554617;ENST00000555672;ENST00000535987;ENST00000555686;ENST00000556324	GO:0005634(nucleus);GO:0007179(transforming growth factor beta receptor signaling pathway);GO:0005737(cytoplasm);GO:0005654(nucleoplasm);GO:0006355(regulation of transcription, DNA-templated);GO:0003677(DNA binding);GO:0006357(regulation of transcription from RNA polymerase II promoter);GO:0003700(transcription factor activity, sequence-specific DNA binding);GO:0005829(cytosol);GO:0005783(endopla…	04010(MAPK signaling pathway);04668(TNF signaling pathway);04024(cAMP signaling pathway);04210(Apoptosis);04620(Toll-like receptor signaling pathway);04660(T cell receptor signaling pathway);04658(Th1 and Th2 cell differentiation);04659(Th17 cell differentiation);04657(IL-17 signaling pathway);04662(B cell receptor signaling pathway);04915(Estrogen signaling pathway);04917(Prolactin signaling pat…	K04379	NA	Fos proto-oncogene, AP-1 transcription factor subunit [Source:HGNC Symbol;Acc:HGNC:3796]	1.24062	1.85647	1.50531	1.03681	0.58992	0.60058	0.670947	2.363	1.24062	7.49494e-05	0.00511127	up	yes
ENSG00000137198	GMPR	ENST00000259727;ENST00000543191;ENST00000540478;ENST00000544145	GO:0046872(metal ion binding);GO:0016491(oxidoreductase activity);GO:0055114(oxidation-reduction process);GO:0003824(catalytic activity);GO:0003920(GMP reductase activity);GO:0006144(purine nucleobase metabolic process);GO:0009117(nucleotide metabolic process);GO:1902560(GMP reductase complex);GO:0005829(cytosol);GO:0043101(purine-containing compound salvage);GO:0009409(response to cold);GO:00094…	00230(Purine metabolism);00230(Purine metabolism)	K00364	EC:1.7.1.7	guanosine monophosphate reductase [Source:HGNC Symbol;Acc:HGNC:4376]	-0.753797	5.76582	4.7131	6.44525	9.33233	8.86922	10.3364	0.593041	-0.753797	7.6028e-05	0.00516013	down	no
ENSG00000113649	TCERG1	ENST00000394421;ENST00000511077;ENST00000549332;ENST00000296702;ENST00000515203;ENST00000506524;ENST00000510724;ENST00000509810;ENST00000509787;ENST00000504116;ENST00000514567;ENST00000507175;ENST00000513298;ENST00000505285;ENST00000514719;ENST00000503741	GO:0003723(RNA binding);GO:0005634(nucleus);GO:0005654(nucleoplasm);GO:0006351(transcription, DNA-templated);GO:0006355(regulation of transcription, DNA-templated);GO:0005515(protein binding);GO:0003713(transcription coactivator activity);GO:0000122(negative regulation of transcription from RNA polymerase II promoter);GO:0006366(transcription from RNA polymerase II promoter);GO:0001103(RNA polyme…	03040(Spliceosome);03040(Spliceosome)	K12824	NA	transcription elongation regulator 1 [Source:HGNC Symbol;Acc:HGNC:15630]	0.635962	13.4148	12.681	11.4871	8.58465	7.7249	7.87549	1.55397	0.635962	7.67425e-05	0.00518393	up	no
ENSG00000272391	POM121C	ENST00000615331;ENST00000614583;ENST00000607367;ENST00000479864;ENST00000473609;ENST00000439629;ENST00000473168;ENST00000398379	GO:0005654(nucleoplasm);GO:0031965(nuclear membrane);GO:0016020(membrane);GO:0016021(integral component of membrane);GO:0016021(integral component of membrane)	03013(RNA transport);03013(RNA transport)	K14316	NA	POM121 transmembrane nucleoporin C [Source:HGNC Symbol;Acc:HGNC:34005]	0.858125	10.4502	5.87762	6.3681	4.57207	4.15745	3.7911	1.81268	0.858125	7.83118e-05	0.00520023	up	no
ENSG00000165632	TAF3	ENST00000344293	GO:0043433(negative regulation of sequence-specific DNA binding transcription factor activity);GO:0005634(nucleus);GO:0046872(metal ion binding);GO:0005654(nucleoplasm);GO:0006351(transcription, DNA-templated);GO:0006355(regulation of transcription, DNA-templated);GO:0031965(nuclear membrane);GO:0005515(protein binding);GO:0000122(negative regulation of transcription from RNA polymerase II promot…	03022(Basal transcription factors);05168(Herpes simplex infection)	K14650	NA	TATA-box binding protein associated factor 3 [Source:HGNC Symbol;Acc:HGNC:17303]	0.807912	5.90066	4.71425	4.44158	2.84597	3.04044	2.71398	1.75068	0.807912	7.83321e-05	0.00520023	up	no
ENSG00000196205	EEF1A1P5	ENST00000436459	NA	NA	NA	NA	eukaryotic translation elongation factor 1 alpha 1 pseudogene 5 [Source:HGNC Symbol;Acc:HGNC:3200]	-0.587697	1316.96	1554.99	1615.95	1985.31	2405.76	2353.54	0.665404	-0.587697	7.83633e-05	0.00520023	down	no
ENSG00000085872	CHERP	ENST00000546361;ENST00000198939;ENST00000597261;ENST00000600432;ENST00000551747;ENST00000544299;ENST00000546538	GO:0003676(nucleic acid binding);GO:0003723(RNA binding);GO:0006396(RNA processing);GO:0005737(cytoplasm);GO:0016020(membrane);GO:0005783(endoplasmic reticulum);GO:0005515(protein binding);GO:0048471(perinuclear region of cytoplasm);GO:0005654(nucleoplasm);GO:0044325(ion channel binding);GO:0007399(nervous system development);GO:0033017(sarcoplasmic reticulum membrane);GO:0000398(mRNA splicing, v…	03040(Spliceosome);03040(Spliceosome)	K12841	NA	calcium homeostasis endoplasmic reticulum protein [Source:HGNC Symbol;Acc:HGNC:16930]	0.71789	11.0772	8.39446	8.21624	5.41973	5.85499	5.55917	1.64477	0.71789	7.86256e-05	0.00520023	up	no
ENSG00000167747	C19orf48	ENST00000596554;ENST00000598463;ENST00000599004;ENST00000601267;ENST00000345523;ENST00000641834;ENST00000595794;ENST00000391812;ENST00000596655;ENST00000597705;ENST00000593287;ENST00000596287;ENST00000597493;ENST00000600373;ENST00000602125;ENST00000641539	NA	NA	NA	NA	chromosome 19 open reading frame 48 [Source:HGNC Symbol;Acc:HGNC:29667]	-0.610951	10.0711	11.4296	11.5264	15.4314	18.4697	16.5402	0.654765	-0.610951	7.88079e-05	0.00520023	down	no
ENSG00000229320	KRT8P12	ENST00000472924;ENST00000468527	NA	NA	NA	NA	keratin 8 pseudogene 12 [Source:HGNC Symbol;Acc:HGNC:28057]	1.40344	1.15297	1.27188	1.23688	0.32955	0.424865	0.629815	2.64532	1.40344	8.25333e-05	0.00542082	up	yes
ENSG00000174886	NDUFA11	ENST00000308961;ENST00000592634;ENST00000593233;ENST00000591341;ENST00000418389;ENST00000591160	GO:0016020(membrane);GO:0016021(integral component of membrane);GO:0055114(oxidation-reduction process);GO:0005739(mitochondrion);GO:0005743(mitochondrial inner membrane);GO:0070469(respiratory chain);GO:0032981(mitochondrial respiratory chain complex I assembly);GO:0006120(mitochondrial electron transport, NADH to ubiquinone);GO:0005747(mitochondrial respiratory chain complex I);GO:0005747(mitoc…	00190(Oxidative phosphorylation);04723(Retrograde endocannabinoid signaling);05010(Alzheimer's disease);05012(Parkinson's disease);05016(Huntington's disease);04932(Non-alcoholic fatty liver disease (NAFLD));04932(Non-alcoholic fatty liver disease (NAFLD))	K03956	NA	NADH:ubiquinone oxidoreductase subunit A11 [Source:HGNC Symbol;Acc:HGNC:20371]	-0.556275	10.9739	11.6673	11.8967	15.9307	17.8885	16.9677	0.680056	-0.556275	8.29248e-05	0.00542082	down	no
ENSG00000048828	FAM120A	ENST00000277165;ENST00000446420;ENST00000375389;ENST00000475933;ENST00000427765	GO:0005634(nucleus);GO:0003723(RNA binding);GO:0005737(cytoplasm);GO:0016020(membrane);GO:0005829(cytosol);GO:0005886(plasma membrane);GO:0005886(plasma membrane)	NA	NA	NA	family with sequence similarity 120A [Source:HGNC Symbol;Acc:HGNC:13247]	0.652116	29.8303	23.2945	23.6357	16.0729	16.4317	16.3417	1.57147	0.652116	8.3292e-05	0.00542082	up	no
ENSG00000140988	RPS2	ENST00000527109;ENST00000527302;ENST00000529806;ENST00000533872;ENST00000533161;ENST00000527826;ENST00000531065;ENST00000343262;ENST00000533186;ENST00000526522;ENST00000563194;ENST00000526586;ENST00000532746;ENST00000530225;ENST00000526908;ENST00000527871;ENST00000534461	GO:0003723(RNA binding);GO:0005634(nucleus);GO:0016020(membrane);GO:0006412(translation);GO:0030529(intracellular ribonucleoprotein complex);GO:0003735(structural constituent of ribosome);GO:0005840(ribosome);GO:0015935(small ribosomal subunit);GO:0005515(protein binding);GO:0022627(cytosolic small ribosomal subunit);GO:0005654(nucleoplasm);GO:0005925(focal adhesion);GO:0003729(mRNA binding);GO:0…	03010(Ribosome);03010(Ribosome)	K02981	NA	ribosomal protein S2 [Source:HGNC Symbol;Acc:HGNC:10404]	-0.570467	694.194	767.643	850.192	1160.47	1248.43	1024.47	0.673399	-0.570467	8.45666e-05	0.0054746	down	no
ENSG00000121931	LRIF1	ENST00000369763;ENST00000485275;ENST00000494675	GO:0005634(nucleus);GO:0006355(regulation of transcription, DNA-templated);GO:0006351(transcription, DNA-templated);GO:0005515(protein binding);GO:0005815(microtubule organizing center);GO:0000784(nuclear chromosome, telomeric region);GO:0016363(nuclear matrix);GO:0042974(retinoic acid receptor binding);GO:0042974(retinoic acid receptor binding)	NA	NA	NA	ligand dependent nuclear receptor interacting factor 1 [Source:HGNC Symbol;Acc:HGNC:30299]	0.71901	10.6143	8.92796	10.7982	6.04435	6.5408	5.84708	1.64605	0.71901	8.48865e-05	0.0054746	up	no
ENSG00000270800	RPS10-NUDT3	ENST00000605528;ENST00000639725;ENST00000639877	GO:0016787(hydrolase activity);GO:0005829(cytosol);GO:0000028(ribosomal small subunit assembly);GO:0003723(RNA binding);GO:0003735(structural constituent of ribosome);GO:0022627(cytosolic small ribosomal subunit);GO:0022627(cytosolic small ribosomal subunit)	03010(Ribosome);03010(Ribosome)	K02947	NA	RPS10-NUDT3 readthrough [Source:HGNC Symbol;Acc:HGNC:49181]	-0.842158	3.83106	3.55552	3.79415	4.60216	6.50818	8.93368	0.557809	-0.842158	8.61576e-05	0.00552031	down	no
ENSG00000214182	PTMAP5	ENST00000607242;ENST00000393073	NA	NA	NA	NA	prothymosin, alpha pseudogene 5 [Source:HGNC Symbol;Acc:HGNC:9628]	-0.58988	182.238	177.963	220.9	278.653	326.941	269.033	0.664398	-0.58988	8.63698e-05	0.00552031	down	no
ENSG00000172830	SSH3	ENST00000532881;ENST00000308127;ENST00000376757;ENST00000534112;ENST00000531495;ENST00000529224;ENST00000308298;ENST00000532600;ENST00000527821;ENST00000532181;ENST00000525913	GO:0005634(nucleus);GO:0005737(cytoplasm);GO:0016787(hydrolase activity);GO:0004725(protein tyrosine phosphatase activity);GO:0008138(protein tyrosine/serine/threonine phosphatase activity);GO:0016791(phosphatase activity);GO:0006470(protein dephosphorylation);GO:0016311(dephosphorylation);GO:0035335(peptidyl-tyrosine dephosphorylation);GO:0004721(phosphoprotein phosphatase activity);GO:0005856(c…	04810(Regulation of actin cytoskeleton);04360(Axon guidance);04360(Axon guidance)	K05766	EC:3.1.3.16 3.1.3.48	slingshot protein phosphatase 3 [Source:HGNC Symbol;Acc:HGNC:30581]	-0.99701	2.38029	2.5613	4.53249	5.02234	7.046	6.8406	0.501037	-0.99701	9.08673e-05	0.00578184	down	no
ENSG00000169627	BOLA2B	ENST00000305321;ENST00000565525;ENST00000569282;ENST00000567436	GO:0005634(nucleus);GO:0005737(cytoplasm);GO:0005515(protein binding);GO:0005829(cytosol);GO:0070062(extracellular exosome);GO:0035722(interleukin-12-mediated signaling pathway);GO:0044571([2Fe-2S] cluster assembly);GO:0097428(protein maturation by iron-sulfur cluster transfer);GO:0097428(protein maturation by iron-sulfur cluster transfer)	NA	NA	NA	bolA family member 2B [Source:HGNC Symbol;Acc:HGNC:32479]	-0.745356	8.34029	8.17919	9.42237	12.5529	15.8867	15.049	0.59652	-0.745356	9.14663e-05	0.00579408	down	no
ENSG00000239713	APOBEC3G	ENST00000407997;ENST00000463934;ENST00000481958;ENST00000494150;ENST00000486357;ENST00000461827;ENST00000480000	GO:0003723(RNA binding);GO:0005634(nucleus);GO:0005737(cytoplasm);GO:0008270(zinc ion binding);GO:0046872(metal ion binding);GO:0016787(hydrolase activity);GO:0003824(catalytic activity);GO:0030529(intracellular ribonucleoprotein complex);GO:0042803(protein homodimerization activity);GO:0002376(immune system process);GO:0045087(innate immune response);GO:0051607(defense response to virus);GO:0016…	NA	NA	NA	apolipoprotein B mRNA editing enzyme catalytic subunit 3G [Source:HGNC Symbol;Acc:HGNC:17357]	-0.8543	0.885437	0.869042	0.939095	1.59809	1.61122	1.66036	0.553134	-0.8543	9.28812e-05	0.00581271	down	no
ENSG00000197816	CCDC180	ENST00000526038;ENST00000487976;ENST00000483504;ENST00000527182;ENST00000494917;ENST00000471314;ENST00000528678;ENST00000529487;ENST00000530551;ENST00000530011;ENST00000534189;ENST00000472746;ENST00000460482	GO:0016020(membrane);GO:0016021(integral component of membrane);GO:0070062(extracellular exosome);GO:0070062(extracellular exosome)	NA	NA	NA	coiled-coil domain containing 180 [Source:HGNC Symbol;Acc:HGNC:29303]	-1.42555	0.116902	0.134112	0.124575	0.483786	0.161434	0.363673	0.372279	-1.42555	9.29303e-05	0.00581271	down	yes
ENSG00000165494	PCF11	ENST00000298281;ENST00000624931;ENST00000530660;ENST00000530304;ENST00000533018;ENST00000528336	GO:0006397(mRNA processing);GO:0005634(nucleus);GO:0005654(nucleoplasm);GO:0005739(mitochondrion);GO:0005737(cytoplasm);GO:0003729(mRNA binding);GO:0006378(mRNA polyadenylation);GO:0005849(mRNA cleavage factor complex);GO:0006369(termination of RNA polymerase II transcription);GO:0031124(mRNA 3'-end processing);GO:0000398(mRNA splicing, via spliceosome);GO:0000993(RNA polymerase II core binding);…	03015(mRNA surveillance pathway);03015(mRNA surveillance pathway)	K14400	NA	PCF11 cleavage and polyadenylation factor subunit [Source:HGNC Symbol;Acc:HGNC:30097]	0.642653	6.70222	6.40121	5.95851	4.06795	3.8765	4.26538	1.5612	0.642653	9.29837e-05	0.00581271	up	no
ENSG00000198040	ZNF84	ENST00000539354;ENST00000539686;ENST00000543310;ENST00000542358;ENST00000542874;ENST00000392319;ENST00000438628;ENST00000543758;ENST00000539098;ENST00000535439;ENST00000327668;ENST00000540031;ENST00000543124;ENST00000545299	GO:0003676(nucleic acid binding);GO:0046872(metal ion binding);GO:0006355(regulation of transcription, DNA-templated);GO:0005622(intracellular);GO:0005634(nucleus);GO:0006351(transcription, DNA-templated);GO:0003677(DNA binding);GO:0008270(zinc ion binding);GO:0001570(vasculogenesis);GO:0001822(kidney development);GO:0006807(nitrogen compound metabolic process);GO:0009791(post-embryonic developme…	NA	NA	NA	zinc finger protein 84 [Source:HGNC Symbol;Acc:HGNC:13159]	-1.45849	0.323101	0.167864	0.593822	1.23901	0.976064	0.76614	0.363875	-1.45849	9.65243e-05	0.00600769	down	yes
ENSG00000138107	ACTR1A	ENST00000470322;ENST00000369905;ENST00000481044;ENST00000487599;ENST00000480947;ENST00000494549;ENST00000636707	GO:0005869(dynactin complex);GO:0005737(cytoplasm);GO:0000166(nucleotide binding);GO:0005524(ATP binding);GO:0015630(microtubule cytoskeleton);GO:0005856(cytoskeleton);GO:0005813(centrosome);GO:0005815(microtubule organizing center);GO:0005515(protein binding);GO:0005829(cytosol);GO:0070062(extracellular exosome);GO:0005938(cell cortex);GO:0000086(G2/M transition of mitotic cell cycle);GO:0010389…	NA	NA	NA	ARP1 actin related protein 1 homolog A [Source:HGNC Symbol;Acc:HGNC:167]	-0.916674	14.7368	14.3659	13.1249	33.2531	32.0071	14.4552	0.529729	-0.916674	9.74818e-05	0.0060409	down	no
ENSG00000264577	AC010761.1	ENST00000582718	NA	NA	NA	NA		-0.954219	3.26762	3.03819	2.70202	6.52125	5.64062	5.29108	0.516121	-0.954219	9.87956e-05	0.00609186	down	no
ENSG00000185834	RPL12P4	ENST00000432629	NA	NA	NA	NA	ribosomal protein L12 pseudogene 4 [Source:HGNC Symbol;Acc:HGNC:16587]	-0.918984	9.22463	10.3123	10.5798	15.347	22.1775	19.4197	0.528881	-0.918984	9.91589e-05	0.00609186	down	no
ENSG00000169020	ATP5I	ENST00000304312;ENST00000505852;ENST00000515202;ENST00000506525;ENST00000515116	GO:0006810(transport);GO:0016020(membrane);GO:0005739(mitochondrion);GO:0005743(mitochondrial inner membrane);GO:0006811(ion transport);GO:0015078(hydrogen ion transmembrane transporter activity);GO:0015992(proton transport);GO:0015986(ATP synthesis coupled proton transport);GO:0016887(ATPase activity);GO:0000276(mitochondrial proton-transporting ATP synthase complex, coupling factor F(o));GO:000…	00190(Oxidative phosphorylation);00190(Oxidative phosphorylation)	K02129	NA	ATP synthase, H+ transporting, mitochondrial Fo complex subunit E [Source:HGNC Symbol;Acc:HGNC:846]	-0.755458	35.6834	32.4523	41.3787	43.8694	74.7375	66.2717	0.592358	-0.755458	0.000100116	0.00612426	down	no
ENSG00000101076	HNF4A	ENST00000316099;ENST00000415691;ENST00000457232;ENST00000609795;ENST00000619550;ENST00000443598;ENST00000316673	GO:0008285(negative regulation of cell proliferation);GO:0045944(positive regulation of transcription from RNA polymerase II promoter);GO:0005737(cytoplasm);GO:0005634(nucleus);GO:0008270(zinc ion binding);GO:0046872(metal ion binding);GO:0005654(nucleoplasm);GO:0006355(regulation of transcription, DNA-templated);GO:0006351(transcription, DNA-templated);GO:0003677(DNA binding);GO:0003700(transcri…	04152(AMPK signaling pathway);04950(Maturity onset diabetes of the young);04950(Maturity onset diabetes of the young)	K07292	NA	hepatocyte nuclear factor 4 alpha [Source:HGNC Symbol;Acc:HGNC:5024]	-1.66106	0.133671	0.167867	0.126195	0.570531	0.17492	0.607248	0.316207	-1.66106	0.000101135	0.00616014	down	yes
ENSG00000124782	RREB1	ENST00000379938;ENST00000611109;ENST00000349384;ENST00000334984;ENST00000379933;ENST00000467782;ENST00000475946;ENST00000491191;ENST00000483150;ENST00000471433	GO:0003676(nucleic acid binding);GO:0005634(nucleus);GO:0005737(cytoplasm);GO:0016607(nuclear speck);GO:0046872(metal ion binding);GO:0006351(transcription, DNA-templated);GO:0006355(regulation of transcription, DNA-templated);GO:0003677(DNA binding);GO:0001650(fibrillar center);GO:0045893(positive regulation of transcription, DNA-templated);GO:0000122(negative regulation of transcription from RN…	NA	NA	NA	ras responsive element binding protein 1 [Source:HGNC Symbol;Acc:HGNC:10449]	0.925009	1.94289	1.50149	1.17739	0.675767	0.96727	0.791148	1.8987	0.925009	0.000101729	0.00616999	up	no
ENSG00000197744	PTMAP2	ENST00000397627	NA	NA	NA	NA	prothymosin, alpha pseudogene 2 [Source:HGNC Symbol;Acc:HGNC:9625]	-0.603501	69.7068	74.2718	76.5289	114.713	115.763	104.563	0.658155	-0.603501	0.000102838	0.00621079	down	no
ENSG00000162736	NCSTN	ENST00000294785;ENST00000424645;ENST00000435149;ENST00000469159;ENST00000491390;ENST00000437169;ENST00000424754;ENST00000459963;ENST00000491332;ENST00000421914;ENST00000467837;ENST00000368063;ENST00000465223;ENST00000438008	GO:0016020(membrane);GO:0016021(integral component of membrane);GO:0005794(Golgi apparatus);GO:0005765(lysosomal membrane);GO:0005783(endoplasmic reticulum);GO:0005515(protein binding);GO:0006508(proteolysis);GO:0042470(melanosome);GO:0030659(cytoplasmic vesicle membrane);GO:0031410(cytoplasmic vesicle);GO:0007219(Notch signaling pathway);GO:0016485(protein processing);GO:0005925(focal adhesion);…	04330(Notch signaling pathway);05010(Alzheimer's disease);05010(Alzheimer's disease)	K06171	NA	nicastrin [Source:HGNC Symbol;Acc:HGNC:17091]	-0.629458	6.88976	6.20943	5.1709	9.15947	8.79291	10.3111	0.646419	-0.629458	0.000104483	0.00628354	down	no
ENSG00000109084	TMEM97	ENST00000226230;ENST00000582384;ENST00000583381;ENST00000336687;ENST00000582113	GO:0005634(nucleus);GO:0016020(membrane);GO:0016021(integral component of membrane);GO:0005829(cytosol);GO:0031965(nuclear membrane);GO:0005886(plasma membrane);GO:0005783(endoplasmic reticulum);GO:0005764(lysosome);GO:0005515(protein binding);GO:0001558(regulation of cell growth);GO:0042632(cholesterol homeostasis);GO:0005791(rough endoplasmic reticulum);GO:0005791(rough endoplasmic reticulum)	NA	NA	NA	transmembrane protein 97 [Source:HGNC Symbol;Acc:HGNC:28106]	-0.826731	7.61365	7.62452	8.45583	11.7657	19.7855	10.474	0.563805	-0.826731	0.000105705	0.00633033	down	no
ENSG00000116667	C1orf21	ENST00000235307;ENST00000489143;ENST00000367514;ENST00000477517	GO:0005515(protein binding);GO:0005515(protein binding)	NA	NA	NA	chromosome 1 open reading frame 21 [Source:HGNC Symbol;Acc:HGNC:15494]	-0.697583	1.0976	1.14594	1.09629	1.95432	1.75436	1.70781	0.616605	-0.697583	0.000110211	0.00653922	down	no
ENSG00000109046	WSB1	ENST00000467843;ENST00000348811;ENST00000262394;ENST00000581185;ENST00000487603;ENST00000583096;ENST00000578312;ENST00000584354;ENST00000581089;ENST00000579733;ENST00000582208;ENST00000427287;ENST00000583786;ENST00000581440;ENST00000583193;ENST00000584114	GO:0005622(intracellular);GO:0016567(protein ubiquitination);GO:0035556(intracellular signal transduction);GO:0005515(protein binding);GO:0008150(biological_process);GO:0005829(cytosol);GO:0000209(protein polyubiquitination);GO:0043687(post-translational protein modification);GO:0004842(ubiquitin-protein transferase activity);GO:0004842(ubiquitin-protein transferase activity)	NA	NA	NA	WD repeat and SOCS box containing 1 [Source:HGNC Symbol;Acc:HGNC:19221]	0.658357	7.08141	6.11654	6.73903	4.52476	4.13511	3.97219	1.57828	0.658357	0.000110481	0.00653922	up	no
ENSG00000178761	FAM219B	ENST00000566894;ENST00000570143;ENST00000563119;ENST00000563069;ENST00000562698;ENST00000563413;ENST00000563706;ENST00000569761;ENST00000564857;ENST00000566132;ENST00000567388;ENST00000563671;ENST00000569524;ENST00000563877;ENST00000566194;ENST00000564019;ENST00000357635;ENST00000564723;ENST00000565772	NA	NA	NA	NA	family with sequence similarity 219 member B [Source:HGNC Symbol;Acc:HGNC:24695]	1.16711	1.24724	2.2893	2.03914	0.668291	0.912192	0.90244	2.24561	1.16711	0.00011057	0.00653922	up	yes
ENSG00000166130	IKBIP	ENST00000299157;ENST00000342502;ENST00000393042	GO:0016020(membrane);GO:0016021(integral component of membrane);GO:0005783(endoplasmic reticulum);GO:0005789(endoplasmic reticulum membrane);GO:0005515(protein binding);GO:0010165(response to X-ray);GO:0010165(response to X-ray)	NA	NA	NA	IKBKB interacting protein [Source:HGNC Symbol;Acc:HGNC:26430]	0.68807	9.16635	9.40284	9.97847	6.3875	5.55966	5.77191	1.61113	0.68807	0.000114278	0.0067306	up	no
ENSG00000170540	ARL6IP1	ENST00000304414;ENST00000567969;ENST00000566391;ENST00000562819;ENST00000546206;ENST00000569976;ENST00000562234;ENST00000563861	GO:0016020(membrane);GO:0016021(integral component of membrane);GO:0002038(positive regulation of L-glutamate transport);GO:0006613(cotranslational protein targeting to membrane);GO:0005737(cytoplasm);GO:0005783(endoplasmic reticulum);GO:0005784(Sec61 translocon complex);GO:0005829(cytosol);GO:0005789(endoplasmic reticulum membrane);GO:0005515(protein binding);GO:0006915(apoptotic process);GO:004…	NA	NA	NA	ADP ribosylation factor like GTPase 6 interacting protein 1 [Source:HGNC Symbol;Acc:HGNC:697]	-0.559855	40.7245	41.8494	50.4218	69.7189	65.3253	61.0076	0.67837	-0.559855	0.000117251	0.0068773	down	no
ENSG00000232472	EEF1B2P3	ENST00000447718	NA	NA	NA	NA	eukaryotic translation elongation factor 1 beta 2 pseudogene 3 [Source:HGNC Symbol;Acc:HGNC:3210]	-0.933282	6.6692	6.45726	7.14562	9.85809	14.1345	14.7193	0.523666	-0.933282	0.000118982	0.00694808	down	no
ENSG00000010256	UQCRC1	ENST00000415995;ENST00000203407;ENST00000467690;ENST00000471189;ENST00000412343;ENST00000463708;ENST00000480561;ENST00000460105;ENST00000472438	GO:0016020(membrane);GO:0005829(cytosol);GO:0055114(oxidation-reduction process);GO:0005739(mitochondrion);GO:0005743(mitochondrial inner membrane);GO:0046872(metal ion binding);GO:0003824(catalytic activity);GO:1902600(hydrogen ion transmembrane transport);GO:0070469(respiratory chain);GO:0006122(mitochondrial electron transport, ubiquinol to cytochrome c);GO:0005750(mitochondrial respiratory ch…	00190(Oxidative phosphorylation);04260(Cardiac muscle contraction);05010(Alzheimer's disease);05012(Parkinson's disease);05016(Huntington's disease);04932(Non-alcoholic fatty liver disease (NAFLD));04932(Non-alcoholic fatty liver disease (NAFLD))	K00414	NA	ubiquinol-cytochrome c reductase core protein I [Source:HGNC Symbol;Acc:HGNC:12585]	-0.520606	47.1961	47.292	46.4418	61.3968	70.4815	70.2939	0.697079	-0.520606	0.000119608	0.00694808	down	no
ENSG00000188229	TUBB4B	ENST00000340384;ENST00000604929	GO:0005634(nucleus);GO:0005737(cytoplasm);GO:0005525(GTP binding);GO:0000166(nucleotide binding);GO:0003924(GTPase activity);GO:0015630(microtubule cytoskeleton);GO:0005856(cytoskeleton);GO:0005200(structural constituent of cytoskeleton);GO:0007010(cytoskeleton organization);GO:0005874(microtubule);GO:0005576(extracellular region);GO:0007017(microtubule-based process);GO:0005829(cytosol);GO:00700…	04145(Phagosome);04540(Gap junction);05130(Pathogenic Escherichia coli infection);05130(Pathogenic Escherichia coli infection)	K07375	NA	tubulin beta 4B class IVb [Source:HGNC Symbol;Acc:HGNC:20771]	-0.522443	196.828	204.849	208.232	266.618	297.946	311.502	0.696192	-0.522443	0.000119921	0.00694808	down	no
ENSG00000117600	PLPPR4	ENST00000370185;ENST00000370184	GO:0016020(membrane);GO:0016021(integral component of membrane);GO:0016787(hydrolase activity);GO:0005887(integral component of plasma membrane);GO:0005886(plasma membrane);GO:0046839(phospholipid dephosphorylation);GO:0007165(signal transduction);GO:0007409(axonogenesis);GO:0008195(phosphatidate phosphatase activity);GO:0042577(lipid phosphatase activity);GO:0006644(phospholipid metabolic proces…	NA	NA	NA	phospholipid phosphatase related 4 [Source:HGNC Symbol;Acc:HGNC:23496]	-1.32049	0.150667	0.115778	0.0770432	0.315629	0.287517	0.254718	0.400399	-1.32049	0.000121524	0.00701245	down	yes
ENSG00000143882	ATP6V1C2	ENST00000381661;ENST00000635370;ENST00000480289	GO:0006810(transport);GO:0005765(lysosomal membrane);GO:0006811(ion transport);GO:0015078(hydrogen ion transmembrane transporter activity);GO:0015991(ATP hydrolysis coupled proton transport);GO:0015992(proton transport);GO:0033180(proton-transporting V-type ATPase, V1 domain);GO:0005829(cytosol);GO:0070062(extracellular exosome);GO:0034220(ion transmembrane transport);GO:0008286(insulin receptor …	00190(Oxidative phosphorylation);04150(mTOR signaling pathway);04145(Phagosome);04966(Collecting duct acid secretion);04721(Synaptic vesicle cycle);05323(Rheumatoid arthritis);05110(Vibrio cholerae infection);05120(Epithelial cell signaling in Helicobacter pylori infection);05120(Epithelial cell signaling in Helicobacter pylori infection)	K02148	NA	ATPase H+ transporting V1 subunit C2 [Source:HGNC Symbol;Acc:HGNC:18264]	1.33151	2.76961	3.00439	3.06073	0.883856	0.719679	1.90696	2.51666	1.33151	0.000125018	0.00718502	up	yes
ENSG00000272333	KMT2B	ENST00000420124;ENST00000585476;ENST00000592092;ENST00000586308	GO:0005634(nucleus);GO:0008270(zinc ion binding);GO:0046872(metal ion binding);GO:0008168(methyltransferase activity);GO:0016740(transferase activity);GO:0032259(methylation);GO:0006355(regulation of transcription, DNA-templated);GO:0006351(transcription, DNA-templated);GO:0016569(covalent chromatin modification);GO:0003677(DNA binding);GO:0003700(transcription factor activity, sequence-specific …	00310(Lysine degradation);00310(Lysine degradation)	K14959	EC:2.1.1.43	lysine methyltransferase 2B [Source:HGNC Symbol;Acc:HGNC:15840]	0.900145	3.28217	2.04823	1.90009	1.31417	1.32442	1.23574	1.86625	0.900145	0.000132065	0.00755953	up	no
ENSG00000186416	NKRF	ENST00000542113;ENST00000304449;ENST00000371527	GO:0003676(nucleic acid binding);GO:0003723(RNA binding);GO:0005634(nucleus);GO:0005730(nucleolus);GO:0006366(transcription from RNA polymerase II promoter);GO:0006351(transcription, DNA-templated);GO:0006355(regulation of transcription, DNA-templated);GO:0003677(DNA binding);GO:0005515(protein binding);GO:0000978(RNA polymerase II core promoter proximal region sequence-specific DNA binding);GO:0…	NA	NA	NA	NFKB repressing factor [Source:HGNC Symbol;Acc:HGNC:19374]	0.655816	11.6308	10.9041	10.9377	7.24679	7.33218	6.66662	1.57551	0.655816	0.000135945	0.0077505	up	no
ENSG00000150779	TIMM8B	ENST00000509359;ENST00000507614;ENST00000541231;ENST00000504148	GO:0006810(transport);GO:0016020(membrane);GO:0015031(protein transport);GO:0046872(metal ion binding);GO:0005743(mitochondrial inner membrane);GO:0005739(mitochondrion);GO:0005615(extracellular space);GO:0006626(protein targeting to mitochondrion);GO:0008270(zinc ion binding);GO:0007605(sensory perception of sound);GO:0072321(chaperone-mediated protein transport);GO:0098655(cation transmembrane …	NA	NA	NA	translocase of inner mitochondrial membrane 8 homolog B [Source:HGNC Symbol;Acc:HGNC:11818]	-0.735392	12.6084	14.1772	16.3759	28.8678	20.5796	22.41	0.600655	-0.735392	0.000143501	0.00814869	down	no
ENSG00000135476	ESPL1	ENST00000552462;ENST00000553016;ENST00000552671;ENST00000549154;ENST00000257934;ENST00000550026;ENST00000535123;ENST00000553219;ENST00000552600	GO:0005634(nucleus);GO:0006508(proteolysis);GO:0008233(peptidase activity);GO:0005737(cytoplasm);GO:0016787(hydrolase activity);GO:0003824(catalytic activity);GO:0008234(cysteine-type peptidase activity);GO:0006915(apoptotic process);GO:0005813(centrosome);GO:0007059(chromosome segregation);GO:0005515(protein binding);GO:0005829(cytosol);GO:0072686(mitotic spindle);GO:0000910(cytokinesis);GO:0000…	04110(Cell cycle);04114(Oocyte meiosis);04114(Oocyte meiosis)	K02365	EC:3.4.22.49	extra spindle pole bodies like 1, separase [Source:HGNC Symbol;Acc:HGNC:16856]	0.664986	8.79153	7.44407	6.91214	5.05402	4.89665	4.64849	1.58555	0.664986	0.000145984	0.00825678	up	no
ENSG00000105879	CBLL1	ENST00000440859;ENST00000415884;ENST00000432748;ENST00000479443;ENST00000487517;ENST00000222597;ENST00000493361;ENST00000420796	GO:0005634(nucleus);GO:0016607(nuclear speck);GO:0046872(metal ion binding);GO:0016740(transferase activity);GO:0016567(protein ubiquitination);GO:0005654(nucleoplasm);GO:0061630(ubiquitin protein ligase activity);GO:0005515(protein binding);GO:0005829(cytosol);GO:0030335(positive regulation of cell migration);GO:0004842(ubiquitin-protein transferase activity);GO:0045807(positive regulation of en…	NA	NA	NA	Cbl proto-oncogene like 1 [Source:HGNC Symbol;Acc:HGNC:21225]	0.724224	5.25655	4.71445	5.47833	3.3633	3.03016	2.95837	1.65201	0.724224	0.000147392	0.00828167	up	no
ENSG00000112245	PTP4A1	ENST00000626021;ENST00000370651;ENST00000470661;ENST00000473334;ENST00000627002;ENST00000578299;ENST00000639568	GO:0005737(cytoplasm);GO:0016020(membrane);GO:0016787(hydrolase activity);GO:0008138(protein tyrosine/serine/threonine phosphatase activity);GO:0016791(phosphatase activity);GO:0016311(dephosphorylation);GO:0035335(peptidyl-tyrosine dephosphorylation);GO:0005783(endoplasmic reticulum);GO:0005886(plasma membrane);GO:0004721(phosphoprotein phosphatase activity);GO:0005856(cytoskeleton);GO:0005515(p…	NA	NA	NA	protein tyrosine phosphatase type IVA, member 1 [Source:HGNC Symbol;Acc:HGNC:9634]	0.59917	40.8091	35.4827	37.8159	26.9275	24.3799	24.019	1.51484	0.59917	0.000147845	0.00828167	up	no
ENSG00000187123	LYPD6	ENST00000334166;ENST00000392854	GO:0005737(cytoplasm);GO:0016020(membrane);GO:0005886(plasma membrane);GO:0005576(extracellular region);GO:0030054(cell junction);GO:0045202(synapse);GO:0031225(anchored component of membrane);GO:0045121(membrane raft);GO:0005515(protein binding);GO:2000272(negative regulation of receptor activity);GO:0043005(neuron projection);GO:0099601(regulation of neurotransmitter receptor activity);GO:00305…	NA	NA	NA	LY6/PLAUR domain containing 6 [Source:HGNC Symbol;Acc:HGNC:28751]	-0.776716	1.34524	1.3199	1.27222	2.20736	2.11731	2.42092	0.583694	-0.776716	0.000148167	0.00828167	down	no
ENSG00000135709	KIAA0513	ENST00000538274;ENST00000567328;ENST00000258180;ENST00000566428;ENST00000562388;ENST00000562564;ENST00000562580	GO:0005737(cytoplasm);GO:0005737(cytoplasm)	NA	NA	NA	KIAA0513 [Source:HGNC Symbol;Acc:HGNC:29058]	-1.06191	0.411278	0.377935	0.393886	1.16748	0.61552	0.686947	0.478997	-1.06191	0.000149999	0.0083513	down	yes
ENSG00000117016	RIMS3	ENST00000372684;ENST00000372683	GO:0006810(transport);GO:0030054(cell junction);GO:0045202(synapse);GO:0048791(calcium ion-regulated exocytosis of neurotransmitter);GO:0006887(exocytosis);GO:0048786(presynaptic active zone);GO:0006836(neurotransmitter transport);GO:0042391(regulation of membrane potential);GO:2000300(regulation of synaptic vesicle exocytosis);GO:0017156(calcium ion regulated exocytosis);GO:0044325(ion channel b…	NA	NA	NA	regulating synaptic membrane exocytosis 3 [Source:HGNC Symbol;Acc:HGNC:21292]	-0.701065	1.83982	1.46317	1.5285	2.77162	2.52668	2.55628	0.615118	-0.701065	0.000151122	0.00835258	down	no
ENSG00000087274	ADD1	ENST00000513328;ENST00000503455;ENST00000541051;ENST00000355842;ENST00000503169;ENST00000264758;ENST00000446856;ENST00000514940;ENST00000398125;ENST00000398129;ENST00000508684;ENST00000508277;ENST00000511797;ENST00000538860;ENST00000398123;ENST00000541843;ENST00000534870;ENST00000539108;ENST00000509039;ENST00000510101;ENST00000506157;ENST00000513762;ENST00000536424;ENST00000374281;ENST00000540541…	GO:0005856(cytoskeleton);GO:0005634(nucleus);GO:0030036(actin cytoskeleton organization);GO:0003723(RNA binding);GO:0005737(cytoplasm);GO:0016020(membrane);GO:0005654(nucleoplasm);GO:0003779(actin binding);GO:0005886(plasma membrane);GO:0016604(nuclear body);GO:0005925(focal adhesion);GO:0005516(calmodulin binding);GO:0005829(cytosol);GO:0045296(cadherin binding);GO:0055085(transmembrane transpor…	NA	NA	NA	adducin 1 [Source:HGNC Symbol;Acc:HGNC:243]	0.657598	8.42159	6.13905	6.91669	4.43552	4.51355	4.66611	1.57745	0.657598	0.000151194	0.00835258	up	no
ENSG00000118513	MYB	ENST00000367814;ENST00000341911;ENST00000618728;ENST00000534044;ENST00000316528;ENST00000367812;ENST00000528774;ENST00000525002;ENST00000533837;ENST00000430686;ENST00000616088;ENST00000533624;ENST00000527615;ENST00000531845;ENST00000528140;ENST00000526889;ENST00000525940;ENST00000442647;ENST00000339290;ENST00000526320;ENST00000533384;ENST00000463282;ENST00000529586;ENST00000525477;ENST00000528343	GO:0045944(positive regulation of transcription from RNA polymerase II promoter);GO:0005634(nucleus);GO:0006355(regulation of transcription, DNA-templated);GO:0006366(transcription from RNA polymerase II promoter);GO:0006351(transcription, DNA-templated);GO:0003677(DNA binding);GO:0005515(protein binding);GO:0045893(positive regulation of transcription, DNA-templated);GO:0000978(RNA polymerase II…	04151(PI3K-Akt signaling pathway);05166(HTLV-I infection);05166(HTLV-I infection)	K09420	NA	MYB proto-oncogene, transcription factor [Source:HGNC Symbol;Acc:HGNC:7545]	-0.863702	0.859722	1.00633	0.984827	1.59849	2.00794	1.58132	0.54954	-0.863702	0.000155774	0.00857236	down	no
ENSG00000115904	SOS1	ENST00000395038;ENST00000402219;ENST00000469581;ENST00000451331;ENST00000472480;ENST00000461545;ENST00000426016;ENST00000474390	GO:0007264(small GTPase mediated signal transduction);GO:0003677(DNA binding);GO:0046982(protein heterodimerization activity);GO:0005089(Rho guanyl-nucleotide exchange factor activity);GO:0035023(regulation of Rho protein signal transduction);GO:0043547(positive regulation of GTPase activity);GO:0005515(protein binding);GO:0005085(guanyl-nucleotide exchange factor activity);GO:0038095(Fc-epsilon …	04014(Ras signaling pathway);04010(MAPK signaling pathway);04012(ErbB signaling pathway);04630(Jak-STAT signaling pathway);04068(FoxO signaling pathway);04072(Phospholipase D signaling pathway);04151(PI3K-Akt signaling pathway);04150(mTOR signaling pathway);04510(Focal adhesion);04540(Gap junction);04810(Regulation of actin cytoskeleton);04650(Natural killer cell mediated cytotoxicity);04660(T ce…	K03099	NA	SOS Ras/Rac guanine nucleotide exchange factor 1 [Source:HGNC Symbol;Acc:HGNC:11187]	0.807743	4.84896	4.06103	3.46893	1.82954	2.73033	2.5119	1.75047	0.807743	0.000156558	0.00858241	up	no
ENSG00000228502	EEF1A1P11	ENST00000415278	NA	NA	NA	NA	eukaryotic translation elongation factor 1 alpha 1 pseudogene 11 [Source:HGNC Symbol;Acc:HGNC:3206]	-1.32948	0.541229	0.72479	0.687455	1.05711	1.8906	1.9616	0.397912	-1.32948	0.000157929	0.00861163	down	yes
ENSG00000124635	HIST1H2BJ	ENST00000606923;ENST00000339812;ENST00000607124	GO:0005634(nucleus);GO:0005829(cytosol);GO:0005654(nucleoplasm);GO:0003677(DNA binding);GO:0046982(protein heterodimerization activity);GO:0006334(nucleosome assembly);GO:0000786(nucleosome);GO:0005694(chromosome);GO:0005886(plasma membrane);GO:0005615(extracellular space);GO:0042742(defense response to bacterium);GO:0005515(protein binding);GO:0016567(protein ubiquitination);GO:0050829(defense r…	05203(Viral carcinogenesis);05322(Systemic lupus erythematosus);05034(Alcoholism);05034(Alcoholism)	K11252	NA	histone cluster 1 H2B family member j [Source:HGNC Symbol;Acc:HGNC:4761]	1.81125	0.781183	1.3259	1.03708	0.176199	0.512397	0.207313	3.50946	1.81125	0.00015863	0.00861163	up	yes
ENSG00000248643	RBM14-RBM4	ENST00000421355;ENST00000412278;ENST00000500635;ENST00000511114	GO:0003676(nucleic acid binding);GO:0003723(RNA binding);GO:0003723(RNA binding)	NA	NA	NA	RBM14-RBM4 readthrough [Source:HGNC Symbol;Acc:HGNC:38840]	1.14881	7.36043	7.01173	3.6001	2.25891	2.35883	3.48772	2.2173	1.14881	0.000158904	0.00861163	up	yes
ENSG00000168488	ATXN2L	ENST00000340394;ENST00000564304;ENST00000563314;ENST00000565971;ENST00000570200;ENST00000568266;ENST00000562583;ENST00000336783;ENST00000325215;ENST00000566946;ENST00000395547;ENST00000382686;ENST00000565845;ENST00000561732;ENST00000564035;ENST00000564162;ENST00000564656;ENST00000570284;ENST00000567024;ENST00000566007;ENST00000569318;ENST00000566080;ENST00000562686;ENST00000564284;ENST00000561539…	GO:0003723(RNA binding);GO:0005634(nucleus);GO:0005737(cytoplasm);GO:0016607(nuclear speck);GO:0016020(membrane);GO:0005829(cytosol);GO:0005515(protein binding);GO:0045296(cadherin binding);GO:0010494(cytoplasmic stress granule);GO:0034063(stress granule assembly);GO:0010603(regulation of cytoplasmic mRNA processing body assembly);GO:0016021(integral component of membrane);GO:0016021(integral com…	NA	NA	NA	ataxin 2 like [Source:HGNC Symbol;Acc:HGNC:31326]	0.849207	14.0481	9.80671	6.99614	5.63299	6.02095	5.47111	1.80151	0.849207	0.000160227	0.00865046	up	no
ENSG00000084234	APLP2	ENST00000533616;ENST00000338167;ENST00000525604;ENST00000533860;ENST00000345598;ENST00000530493;ENST00000528499;ENST00000529701;ENST00000278756;ENST00000263574;ENST00000533532;ENST00000527702;ENST00000534761;ENST00000533618;ENST00000529483;ENST00000532456;ENST00000526330;ENST00000533713;ENST00000461918;ENST00000534582;ENST00000534001;ENST00000525215	GO:0008201(heparin binding);GO:0046914(transition metal ion binding);GO:0005634(nucleus);GO:0016020(membrane);GO:0016021(integral component of membrane);GO:0003677(DNA binding);GO:0004867(serine-type endopeptidase inhibitor activity);GO:0010951(negative regulation of endopeptidase activity);GO:0005886(plasma membrane);GO:0005515(protein binding);GO:0007186(G-protein coupled receptor signaling pat…	NA	NA	NA	amyloid beta precursor like protein 2 [Source:HGNC Symbol;Acc:HGNC:598]	-0.518759	29.5529	23.8009	28.0166	37.2404	39.8671	39.4738	0.697972	-0.518759	0.000161832	0.00870413	down	no
ENSG00000144713	RPL32	ENST00000452606;ENST00000429711;ENST00000396953;ENST00000396957;ENST00000273223;ENST00000435983;ENST00000457131;ENST00000434963	GO:0003723(RNA binding);GO:0016020(membrane);GO:0006412(translation);GO:0030529(intracellular ribonucleoprotein complex);GO:0005622(intracellular);GO:0003735(structural constituent of ribosome);GO:0005840(ribosome);GO:0071549(cellular response to dexamethasone stimulus);GO:0097421(liver regeneration);GO:0022625(cytosolic large ribosomal subunit);GO:0005829(cytosol);GO:0006413(translational initia…	03010(Ribosome);03010(Ribosome)	K02912	NA	ribosomal protein L32 [Source:HGNC Symbol;Acc:HGNC:10336]	-0.532932	117.616	128.577	137.118	170.682	203.027	180.891	0.691148	-0.532932	0.00016601	0.00889524	down	no
ENSG00000179094	PER1	ENST00000581395;ENST00000317276;ENST00000578223;ENST00000579098;ENST00000577424;ENST00000579203;ENST00000584202;ENST00000581082;ENST00000583677;ENST00000585095;ENST00000578950;ENST00000585284;ENST00000579065;ENST00000581703;ENST00000354903;ENST00000577253	GO:0005634(nucleus);GO:0005737(cytoplasm);GO:0005829(cytosol);GO:0005654(nucleoplasm);GO:0006351(transcription, DNA-templated);GO:0006355(regulation of transcription, DNA-templated);GO:0031490(chromatin DNA binding);GO:0007623(circadian rhythm);GO:0048511(rhythmic process);GO:0045944(positive regulation of transcription from RNA polymerase II promoter);GO:0031625(ubiquitin protein ligase binding)…	04710(Circadian rhythm);04713(Circadian entrainment);05168(Herpes simplex infection);05168(Herpes simplex infection)	K21944	NA	period circadian clock 1 [Source:HGNC Symbol;Acc:HGNC:8845]	0.801511	3.58542	2.84843	2.76053	1.97139	1.64235	1.66151	1.74293	0.801511	0.000168097	0.00897336	up	no
ENSG00000136122	BORA	ENST00000464754;ENST00000390667;ENST00000377815;ENST00000613797;ENST00000471712;ENST00000618209;ENST00000377814	GO:0051301(cell division);GO:0007049(cell cycle);GO:0005515(protein binding);GO:0005829(cytosol);GO:0019901(protein kinase binding);GO:0000086(G2/M transition of mitotic cell cycle);GO:0007088(regulation of mitotic nuclear division);GO:0032880(regulation of protein localization);GO:0060236(regulation of mitotic spindle organization);GO:0072687(meiotic spindle);GO:0072687(meiotic spindle)	NA	NA	NA	bora, aurora kinase A activator [Source:HGNC Symbol;Acc:HGNC:24724]	0.686366	15.4334	18.1014	15.7507	10.479	8.89977	11.2482	1.60923	0.686366	0.000171752	0.00910987	up	no
ENSG00000092931	MFSD11	ENST00000588460;ENST00000590514;ENST00000586622;ENST00000590070;ENST00000336509;ENST00000591864;ENST00000588647;ENST00000586689;ENST00000355954;ENST00000588768;ENST00000585584;ENST00000585958;ENST00000593181;ENST00000621483;ENST00000588031;ENST00000585865;ENST00000585692;ENST00000587661;ENST00000590393;ENST00000588670	GO:0016020(membrane);GO:0016021(integral component of membrane);GO:0003674(molecular_function);GO:0008150(biological_process);GO:0005575(cellular_component);GO:0005575(cellular_component)	NA	NA	NA	major facilitator superfamily domain containing 11 [Source:HGNC Symbol;Acc:HGNC:25458]	-0.811614	1.57674	1.48953	1.66464	3.41999	2.88351	2.00007	0.569744	-0.811614	0.000171933	0.00910987	down	no
ENSG00000122877	EGR2	ENST00000242480;ENST00000637191;ENST00000411732	GO:0005634(nucleus);GO:0003676(nucleic acid binding);GO:0005737(cytoplasm);GO:0043231(intracellular membrane-bounded organelle);GO:0046872(metal ion binding);GO:0005654(nucleoplasm);GO:0006351(transcription, DNA-templated);GO:0006355(regulation of transcription, DNA-templated);GO:0003677(DNA binding);GO:0003700(transcription factor activity, sequence-specific DNA binding);GO:0016874(ligase activi…	05203(Viral carcinogenesis);05166(HTLV-I infection);05161(Hepatitis B);05161(Hepatitis B)	K12496	NA	early growth response 2 [Source:HGNC Symbol;Acc:HGNC:3239]	1.52207	0.52844	0.366023	0.312183	0.0922864	0.183096	0.144755	2.87203	1.52207	0.000172798	0.00911467	up	yes
ENSG00000135870	RC3H1	ENST00000258349;ENST00000367696;ENST00000367694;ENST00000484867;ENST00000531594;ENST00000479099	GO:0003730(mRNA 3'-UTR binding);GO:0003723(RNA binding);GO:0005737(cytoplasm);GO:0046872(metal ion binding);GO:0016567(protein ubiquitination);GO:0010608(posttranscriptional regulation of gene expression);GO:0050863(regulation of T cell activation);GO:0000288(nuclear-transcribed mRNA catabolic process, deadenylation-dependent decay);GO:0000932(P-body);GO:0061158(3'-UTR-mediated mRNA destabilizati…	NA	NA	NA	ring finger and CCCH-type domains 1 [Source:HGNC Symbol;Acc:HGNC:29434]	1.16457	2.58463	2.31846	2.39198	0.528613	1.35727	1.36843	2.24166	1.16457	0.00017336	0.00911467	up	yes
ENSG00000170312	CDK1	ENST00000316629;ENST00000395284;ENST00000614696;ENST00000448257;ENST00000475504;ENST00000487784;ENST00000373809;ENST00000519760;ENST00000519078	GO:0000166(nucleotide binding);GO:0004672(protein kinase activity);GO:0004674(protein serine/threonine kinase activity);GO:0005524(ATP binding);GO:0006468(protein phosphorylation);GO:0005634(nucleus);GO:0005737(cytoplasm);GO:0016020(membrane);GO:0005829(cytosol);GO:0016740(transferase activity);GO:0016301(kinase activity);GO:0016310(phosphorylation);GO:0051301(cell division);GO:0005739(mitochondr…	04110(Cell cycle);04114(Oocyte meiosis);04115(p53 signaling pathway);04218(Cellular senescence);04540(Gap junction);04914(Progesterone-mediated oocyte maturation);05203(Viral carcinogenesis);05168(Herpes simplex infection);05169(Epstein-Barr virus infection);05169(Epstein-Barr virus infection)	K02087	EC:2.7.11.22 2.7.11.23	cyclin dependent kinase 1 [Source:HGNC Symbol;Acc:HGNC:1722]	-0.525561	23.0164	21.6845	26.5224	36.1216	32.8957	33.5083	0.694689	-0.525561	0.000174698	0.00911467	down	no
ENSG00000146425	DYNLT1	ENST00000367089;ENST00000367085;ENST00000367088	GO:0006810(transport);GO:0005737(cytoplasm);GO:0005794(Golgi apparatus);GO:0051301(cell division);GO:0005856(cytoskeleton);GO:0005515(protein binding);GO:0007049(cell cycle);GO:0007399(nervous system development);GO:0005874(microtubule);GO:0003774(motor activity);GO:0005819(spindle);GO:0005576(extracellular region);GO:0005868(cytoplasmic dynein complex);GO:0030286(dynein complex);GO:0043657(host …	NA	NA	NA	dynein light chain Tctex-type 1 [Source:HGNC Symbol;Acc:HGNC:11697]	-0.574677	27.1715	28.6648	34.261	39.4622	49.4042	45.3195	0.671437	-0.574677	0.000175129	0.00911467	down	no
ENSG00000108091	CCDC6	ENST00000263102;ENST00000491922;ENST00000518638	GO:0005737(cytoplasm);GO:0005829(cytosol);GO:0005856(cytoskeleton);GO:0005515(protein binding);GO:0007010(cytoskeleton organization);GO:0008150(biological_process);GO:0017124(SH3 domain binding);GO:0005200(structural constituent of cytoskeleton);GO:0005200(structural constituent of cytoskeleton)	05200(Pathways in cancer);05216(Thyroid cancer);05216(Thyroid cancer)	K09288	NA	coiled-coil domain containing 6 [Source:HGNC Symbol;Acc:HGNC:18782]	0.603639	14.475	12.9976	12.2766	9.06289	8.4169	8.67879	1.51954	0.603639	0.000175221	0.00911467	up	no
ENSG00000072364	AFF4	ENST00000265343;ENST00000478588;ENST00000421773;ENST00000465484;ENST00000425658;ENST00000477369;ENST00000378595;ENST00000378593;ENST00000491831	GO:0005634(nucleus);GO:0006351(transcription, DNA-templated);GO:0006355(regulation of transcription, DNA-templated);GO:0001650(fibrillar center);GO:0005515(protein binding);GO:0005654(nucleoplasm);GO:0006366(transcription from RNA polymerase II promoter);GO:0006368(transcription elongation from RNA polymerase II promoter);GO:0003700(transcription factor activity, sequence-specific DNA binding);GO…	NA	NA	NA	AF4/FMR2 family member 4 [Source:HGNC Symbol;Acc:HGNC:17869]	0.671487	7.84953	6.45086	5.9425	4.66307	4.07045	3.97617	1.59271	0.671487	0.000176106	0.0091274	up	no
ENSG00000007545	CRAMP1	ENST00000293925;ENST00000466562;ENST00000492778;ENST00000467286;ENST00000397412;ENST00000498594;ENST00000468839;ENST00000415022	GO:0005634(nucleus);GO:0003677(DNA binding);GO:0003682(chromatin binding);GO:0003682(chromatin binding)	NA	NA	NA	cramped chromatin regulator homolog 1 [Source:HGNC Symbol;Acc:HGNC:14122]	0.887109	3.40523	2.0411	2.26506	1.30796	1.41514	1.44641	1.84947	0.887109	0.000177474	0.00916498	up	no
ENSG00000273230	AC102953.2	ENST00000609755	NA	NA	NA	NA		1.38333	1.2657	0.838768	0.828432	0.30733	0.290099	0.526848	2.6087	1.38333	0.000178693	0.00917715	up	yes
ENSG00000198695	MT-ND6	ENST00000361681	GO:0016020(membrane);GO:0016021(integral component of membrane);GO:0016491(oxidoreductase activity);GO:0055114(oxidation-reduction process);GO:0005739(mitochondrion);GO:0070469(respiratory chain);GO:0008137(NADH dehydrogenase (ubiquinone) activity);GO:0031966(mitochondrial membrane);GO:0006120(mitochondrial electron transport, NADH to ubiquinone);GO:0032981(mitochondrial respiratory chain complex…	NA	NA	NA	mitochondrially encoded NADH:ubiquinone oxidoreductase core subunit 6 [Source:HGNC Symbol;Acc:HGNC:7462]	0.712296	2069.38	1530.79	1699.04	1286.56	1093.58	854.214	1.63841	0.712296	0.000178997	0.00917715	up	no
ENSG00000113761	ZNF346	ENST00000511834;ENST00000508155;ENST00000358149;ENST00000503039;ENST00000510933;ENST00000504600;ENST00000513587;ENST00000503425;ENST00000512315;ENST00000506693	GO:0003676(nucleic acid binding);GO:0008270(zinc ion binding);GO:0046872(metal ion binding);GO:0003723(RNA binding);GO:0005634(nucleus);GO:0005737(cytoplasm);GO:0005515(protein binding);GO:0005730(nucleolus);GO:0019899(enzyme binding);GO:0003725(double-stranded RNA binding);GO:0002039(p53 binding);GO:0072332(intrinsic apoptotic signaling pathway by p53 class mediator);GO:0043065(positive regulati…	NA	NA	NA	zinc finger protein 346 [Source:HGNC Symbol;Acc:HGNC:16403]	-0.822631	1.59753	1.10331	1.48203	2.26737	2.54471	2.58589	0.56541	-0.822631	0.000180532	0.00922266	down	no
ENSG00000076706	MCAM	ENST00000525586;ENST00000264036;ENST00000528533;ENST00000529295;ENST00000526190;ENST00000525555;ENST00000528502;ENST00000529257;ENST00000528976;ENST00000524940;ENST00000526992;ENST00000530937;ENST00000530006;ENST00000530706	GO:0016020(membrane);GO:0016021(integral component of membrane);GO:0007155(cell adhesion);GO:0030335(positive regulation of cell migration);GO:0005615(extracellular space);GO:0005634(nucleus);GO:0005925(focal adhesion);GO:0005886(plasma membrane);GO:0009653(anatomical structure morphogenesis);GO:0009897(external side of plasma membrane);GO:0003094(glomerular filtration);GO:0001525(angiogenesis);G…	NA	NA	NA	melanoma cell adhesion molecule [Source:HGNC Symbol;Acc:HGNC:6934]	-0.602713	4.40931	3.98362	3.36948	5.52477	5.62749	6.70979	0.658514	-0.602713	0.000185902	0.00946305	down	no
ENSG00000169689	CENPX	ENST00000584514;ENST00000392359;ENST00000306704;ENST00000580435;ENST00000580090;ENST00000577379;ENST00000584347;ENST00000584600;ENST00000583767;ENST00000585091;ENST00000579520	GO:0006281(DNA repair);GO:0051382(kinetochore assembly);GO:0005634(nucleus);GO:0003677(DNA binding);GO:0051301(cell division);GO:0005694(chromosome);GO:0005515(protein binding);GO:0006974(cellular response to DNA damage stimulus);GO:0007049(cell cycle);GO:0043240(Fanconi anaemia nuclear complex);GO:0000775(chromosome, centromeric region);GO:0000776(kinetochore);GO:0000777(condensed chromosome kin…	03460(Fanconi anemia pathway);03460(Fanconi anemia pathway)	K15360	NA	centromere protein X [Source:HGNC Symbol;Acc:HGNC:11422]	-0.622964	15.849	16.3881	20.3881	24.6049	27.0623	29.3776	0.649336	-0.622964	0.000187193	0.00947614	down	no
ENSG00000104522	TSTA3	ENST00000529064;ENST00000425753;ENST00000524719;ENST00000529048;ENST00000533817;ENST00000531473;ENST00000530474;ENST00000532308;ENST00000527677;ENST00000529899;ENST00000527006;ENST00000531006;ENST00000528920;ENST00000525274;ENST00000527549;ENST00000526290	GO:0005737(cytoplasm);GO:0016853(isomerase activity);GO:0016491(oxidoreductase activity);GO:0055114(oxidation-reduction process);GO:0003824(catalytic activity);GO:0008152(metabolic process);GO:0050662(coenzyme binding);GO:0042802(identical protein binding);GO:0009226(nucleotide-sugar biosynthetic process);GO:0005829(cytosol);GO:0070062(extracellular exosome);GO:0009055(electron carrier activity);…	00051(Fructose and mannose metabolism);00520(Amino sugar and nucleotide sugar metabolism);00520(Amino sugar and nucleotide sugar metabolism)	K02377	EC:1.1.1.271	tissue specific transplantation antigen P35B [Source:HGNC Symbol;Acc:HGNC:12390]	-0.570876	11.2904	10.2605	13.5359	17.6046	16.3992	18.115	0.673208	-0.570876	0.000187488	0.00947614	down	no
ENSG00000151364	KCTD14	ENST00000353172;ENST00000533144	GO:0051260(protein homooligomerization);GO:0005515(protein binding);GO:0005515(protein binding)	NA	NA	NA	potassium channel tetramerization domain containing 14 [Source:HGNC Symbol;Acc:HGNC:23295]	-0.632901	8.50005	9.36389	8.82455	13.2054	14.5468	13.6331	0.644878	-0.632901	0.000189525	0.00954524	down	no
ENSG00000178947	SMIM10L2A	ENST00000417443	NA	NA	NA	NA	small integral membrane protein 10 like 2A [Source:HGNC Symbol;Acc:HGNC:34499]	-1.34955	0.087152	0.136017	0.145144	0.234425	0.324658	0.379499	0.392414	-1.34955	0.0001927	0.00967098	down	yes
ENSG00000166347	CYB5A	ENST00000340533;ENST00000583418;ENST00000494131;ENST00000299438;ENST00000397914;ENST00000580678	GO:0005737(cytoplasm);GO:0016020(membrane);GO:0016021(integral component of membrane);GO:0043231(intracellular membrane-bounded organelle);GO:0046872(metal ion binding);GO:0005829(cytosol);GO:0055114(oxidation-reduction process);GO:0005783(endoplasmic reticulum);GO:0005789(endoplasmic reticulum membrane);GO:1902600(hydrogen ion transmembrane transport);GO:0020037(heme binding);GO:0070062(extracel…	NA	NA	NA	cytochrome b5 type A [Source:HGNC Symbol;Acc:HGNC:2570]	-0.672013	1.31907	1.43437	1.48661	2.0936	2.27449	2.38757	0.62763	-0.672013	0.000194083	0.00968348	down	no
ENSG00000196233	LCOR	ENST00000371103;ENST00000356016;ENST00000421806;ENST00000286067;ENST00000493486;ENST00000463415;ENST00000540664;ENST00000469510;ENST00000371097	GO:0005634(nucleus);GO:0005654(nucleoplasm);GO:0006351(transcription, DNA-templated);GO:0006355(regulation of transcription, DNA-templated);GO:0003677(DNA binding);GO:0005515(protein binding);GO:0005515(protein binding)	NA	NA	NA	ligand dependent nuclear receptor corepressor [Source:HGNC Symbol;Acc:HGNC:29503]	0.738302	3.91946	2.85101	3.01325	1.77274	2.39749	1.69457	1.66821	0.738302	0.000194308	0.00968348	up	no
ENSG00000183889	AC138969.1	ENST00000536260;ENST00000381497;ENST00000537112;ENST00000524823;ENST00000331436;ENST00000535961;ENST00000541593;ENST00000540039;ENST00000537085;ENST00000527703;ENST00000283050;ENST00000538085;ENST00000534258	GO:0005654(nucleoplasm);GO:0005654(nucleoplasm)	NA	NA	NA	nuclear pore complex-interacting protein family member A5 isoform 2 [Source:RefSeq peptide;Acc:NP_001338129]	0.850283	2.54935	2.09747	1.72208	1.22891	1.12852	1.17524	1.80285	0.850283	0.000197534	0.00980995	up	no
ENSG00000213809	KLRK1	ENST00000540818;ENST00000540267;ENST00000240618;ENST00000544449	GO:0016020(membrane);GO:0016021(integral component of membrane);GO:0030246(carbohydrate binding);GO:0005886(plasma membrane);GO:0005515(protein binding);GO:0030154(cell differentiation);GO:0002376(immune system process);GO:0045087(innate immune response);GO:0032394(MHC class Ib receptor activity);GO:0042288(MHC class I protein binding);GO:0042803(protein homodimerization activity);GO:0002223(stim…	04650(Natural killer cell mediated cytotoxicity);05144(Malaria);05144(Malaria)	K06728	NA	killer cell lectin like receptor K1 [Source:HGNC Symbol;Acc:HGNC:18788]	1.46912	0.365597	0.38293	0.420666	0.102508	0.146527	0.173281	2.76852	1.46912	0.000204571	0.0101242	up	yes
ENSG00000115310	RTN4	ENST00000357732;ENST00000405240;ENST00000402434;ENST00000486085;ENST00000491592;ENST00000317610;ENST00000485749;ENST00000394609;ENST00000438462;ENST00000357376;ENST00000337526;ENST00000394611;ENST00000404909	GO:0003723(RNA binding);GO:0016020(membrane);GO:0016021(integral component of membrane);GO:0005783(endoplasmic reticulum);GO:0005789(endoplasmic reticulum membrane);GO:0005515(protein binding);GO:0006915(apoptotic process);GO:0007399(nervous system development);GO:0005886(plasma membrane);GO:0045296(cadherin binding);GO:0070062(extracellular exosome);GO:0005622(intracellular);GO:0030176(integral …	05010(Alzheimer's disease);05010(Alzheimer's disease)	K20720	NA	reticulon 4 [Source:HGNC Symbol;Acc:HGNC:14085]	0.596329	27.0717	25.2698	28.7881	18.4865	18.436	16.7394	1.51186	0.596329	0.000207637	0.0102403	up	no
ENSG00000198225	FKBP1C	ENST00000370659	GO:0016853(isomerase activity);GO:0003755(peptidyl-prolyl cis-trans isomerase activity);GO:0000413(protein peptidyl-prolyl isomerization);GO:0005528(FK506 binding);GO:0061077(chaperone-mediated protein folding);GO:0005737(cytoplasm)	NA	NA	NA	FK506 binding protein 1C [Source:HGNC Symbol;Acc:HGNC:21376]	-1.19427	0.471212	0.473735	0.422521	1.06182	0.863506	1.20383	0.437009	-1.19427	0.000210417	0.0103399	down	yes
ENSG00000189159	JPT1	ENST00000304834;ENST00000481647;ENST00000356033;ENST00000409753;ENST00000481094;ENST00000580380;ENST00000476258;ENST00000581874;ENST00000584079;ENST00000470924;ENST00000482348;ENST00000465454	GO:0005634(nucleus);GO:0005737(cytoplasm);GO:0005730(nucleolus);GO:0031965(nuclear membrane);GO:0031965(nuclear membrane)	NA	NA	NA	Jupiter microtubule associated homolog 1 [Source:HGNC Symbol;Acc:HGNC:14569]	-0.552941	29.2141	26.47	33.9958	43.6145	48.4457	39.5067	0.681629	-0.552941	0.000211108	0.0103399	down	no
ENSG00000186007	LEMD1	ENST00000367154;ENST00000629113;ENST00000629624;ENST00000625854;ENST00000367152;ENST00000391936;ENST00000476884;ENST00000367149;ENST00000495594;ENST00000367153	GO:0016020(membrane);GO:0016021(integral component of membrane);GO:0016021(integral component of membrane)	NA	NA	NA	LEM domain containing 1 [Source:HGNC Symbol;Acc:HGNC:18725]	-0.995246	0.91726	0.898493	0.945376	1.73312	2.2582	1.51277	0.50165	-0.995246	0.000214996	0.0104943	down	no
ENSG00000139832	RAB20	ENST00000267328	GO:0006810(transport);GO:0016020(membrane);GO:0015031(protein transport);GO:0005794(Golgi apparatus);GO:0043231(intracellular membrane-bounded organelle);GO:0005525(GTP binding);GO:0000166(nucleotide binding);GO:0003924(GTPase activity);GO:0031410(cytoplasmic vesicle);GO:0005886(plasma membrane);GO:0030670(phagocytic vesicle membrane);GO:0030100(regulation of endocytosis);GO:0005769(early endosom…	NA	NA	NA	RAB20, member RAS oncogene family [Source:HGNC Symbol;Acc:HGNC:18260]	-0.750173	6.1488	4.48618	5.60527	8.5398	9.61087	9.16534	0.594532	-0.750173	0.000223589	0.0108497	down	no
ENSG00000166851	PLK1	ENST00000562272;ENST00000300093;ENST00000570220;ENST00000567897;ENST00000564794;ENST00000564202;ENST00000568568;ENST00000562407;ENST00000564947	GO:0005634(nucleus);GO:0005737(cytoplasm);GO:0000166(nucleotide binding);GO:0004672(protein kinase activity);GO:0004674(protein serine/threonine kinase activity);GO:0005524(ATP binding);GO:0006468(protein phosphorylation);GO:0016740(transferase activity);GO:0016301(kinase activity);GO:0016310(phosphorylation);GO:0016567(protein ubiquitination);GO:0051301(cell division);GO:0005694(chromosome);GO:0…	04068(FoxO signaling pathway);04110(Cell cycle);04114(Oocyte meiosis);04914(Progesterone-mediated oocyte maturation);04914(Progesterone-mediated oocyte maturation)	K06631	EC:2.7.11.21	polo like kinase 1 [Source:HGNC Symbol;Acc:HGNC:9077]	0.606141	31.7033	30.5421	26.574	18.244	19.1665	20.9396	1.52218	0.606141	0.0002238	0.0108497	up	no
ENSG00000121152	NCAPH	ENST00000435975;ENST00000427946;ENST00000435349;ENST00000240423;ENST00000477409;ENST00000455200;ENST00000456906	GO:0005634(nucleus);GO:0005829(cytosol);GO:0007076(mitotic chromosome condensation);GO:0000796(condensin complex);GO:0051301(cell division);GO:0007049(cell cycle);GO:0030261(chromosome condensation);GO:0005737(cytoplasm);GO:0016020(membrane);GO:0005694(chromosome);GO:0005515(protein binding);GO:0003682(chromatin binding);GO:0044547(DNA topoisomerase binding);GO:0072587(DNA topoisomerase (ATP-hydr…	NA	NA	NA	non-SMC condensin I complex subunit H [Source:HGNC Symbol;Acc:HGNC:1112]	-0.495842	18.7453	17.6314	17.1767	25.0014	24.3449	26.1717	0.709148	-0.495842	0.000226935	0.0109644	down	no
ENSG00000122068	FYTTD1	ENST00000241502;ENST00000412924;ENST00000415708;ENST00000494309;ENST00000492360;ENST00000428738;ENST00000418169;ENST00000424384;ENST00000426031	GO:0005622(intracellular);GO:0003729(mRNA binding);GO:0006406(mRNA export from nucleus);GO:0003723(RNA binding);GO:0006810(transport);GO:0051028(mRNA transport);GO:0005634(nucleus);GO:0016607(nuclear speck);GO:0005654(nucleoplasm);GO:0005515(protein binding);GO:0005515(protein binding)	NA	NA	NA	forty-two-three domain containing 1 [Source:HGNC Symbol;Acc:HGNC:25407]	1.18401	4.57215	11.1612	13.1312	3.51648	3.89097	5.2966	2.27207	1.18401	0.000227988	0.0109644	up	yes
ENSG00000151468	CCDC3	ENST00000378825;ENST00000378839	GO:0005576(extracellular region);GO:0005783(endoplasmic reticulum);GO:0010804(negative regulation of tumor necrosis factor-mediated signaling pathway);GO:0045600(positive regulation of fat cell differentiation);GO:0046889(positive regulation of lipid biosynthetic process);GO:0046889(positive regulation of lipid biosynthetic process)	NA	NA	NA	coiled-coil domain containing 3 [Source:HGNC Symbol;Acc:HGNC:23813]	-0.660471	3.54191	3.22377	3.34864	5.61127	5.52993	4.84546	0.632672	-0.660471	0.000228473	0.0109644	down	no
ENSG00000187605	TET3	ENST00000409262;ENST00000496886;ENST00000475405	GO:0005634(nucleus);GO:0005737(cytoplasm);GO:0008270(zinc ion binding);GO:0046872(metal ion binding);GO:0016491(oxidoreductase activity);GO:0055114(oxidation-reduction process);GO:0016569(covalent chromatin modification);GO:0003677(DNA binding);GO:0005515(protein binding);GO:0007275(multicellular organism development);GO:0051213(dioxygenase activity);GO:0045944(positive regulation of transcriptio…	NA	NA	NA	tet methylcytosine dioxygenase 3 [Source:HGNC Symbol;Acc:HGNC:28313]	0.774613	3.55103	2.51358	2.5591	1.84926	1.82108	1.37061	1.71073	0.774613	0.000230665	0.0110325	up	no
ENSG00000127526	SLC35E1	ENST00000595753;ENST00000488894;ENST00000436553;ENST00000469055;ENST00000600356;ENST00000421082;ENST00000470077;ENST00000593812;ENST00000409648	GO:0006810(transport);GO:0016020(membrane);GO:0016021(integral component of membrane);GO:0005794(Golgi apparatus);GO:0005794(Golgi apparatus)	NA	NA	NA	solute carrier family 35 member E1 [Source:HGNC Symbol;Acc:HGNC:20803]	1.17738	9.50669	7.77531	7.4648	1.7546	3.54423	5.64308	2.26165	1.17738	0.000232388	0.0110517	up	yes
ENSG00000127589	TUBBP1	ENST00000518096;ENST00000248151	NA	NA	NA	NA	tubulin beta pseudogene 1 [Source:HGNC Symbol;Acc:HGNC:12414]	-1.17664	0.628073	0.764777	0.801725	1.30131	1.54741	2.11211	0.442381	-1.17664	0.000232618	0.0110517	down	yes
ENSG00000100890	KIAA0391	ENST00000250377;ENST00000605870;ENST00000321130;ENST00000603544;ENST00000557404;ENST00000603611;ENST00000605201;ENST00000603588;ENST00000534898;ENST00000604073	GO:0005634(nucleus);GO:0008033(tRNA processing);GO:0005739(mitochondrion);GO:0090501(RNA phosphodiester bond hydrolysis);GO:0090502(RNA phosphodiester bond hydrolysis, endonucleolytic);GO:0005759(mitochondrial matrix);GO:0004526(ribonuclease P activity);GO:0001682(tRNA 5'-leader removal);GO:0090646(mitochondrial tRNA processing);GO:0030678(mitochondrial ribonuclease P complex);GO:0030678(mitochon…	NA	NA	NA	KIAA0391 [Source:HGNC Symbol;Acc:HGNC:19958]	-0.57362	3.61171	3.0722	3.34706	4.72623	4.80981	5.39258	0.671928	-0.57362	0.00023401	0.0110809	down	no
ENSG00000241978	AKAP2	ENST00000374525;ENST00000434623;ENST00000482335;ENST00000485762;ENST00000259318;ENST00000471798;ENST00000495980	NA	NA	NA	NA	A-kinase anchoring protein 2 [Source:HGNC Symbol;Acc:HGNC:372]	0.840108	14.7585	8.12515	9.59898	5.14695	7.23104	5.76688	1.79018	0.840108	0.000235969	0.0111367	up	no
ENSG00000171421	MRPL36	ENST00000505059;ENST00000508987;ENST00000505818;ENST00000510999;ENST00000382647	GO:0006412(translation);GO:0005739(mitochondrion);GO:0030529(intracellular ribonucleoprotein complex);GO:0005622(intracellular);GO:0003735(structural constituent of ribosome);GO:0005840(ribosome);GO:0016604(nuclear body);GO:0005743(mitochondrial inner membrane);GO:0070125(mitochondrial translational elongation);GO:0070126(mitochondrial translational termination);GO:0005762(mitochondrial large rib…	03010(Ribosome);03010(Ribosome)	K02919	NA	mitochondrial ribosomal protein L36 [Source:HGNC Symbol;Acc:HGNC:14490]	-0.826604	11.6134	8.48148	8.66966	11.6162	20.7662	18.6318	0.563855	-0.826604	0.000237208	0.0111582	down	no
ENSG00000106628	POLD2	ENST00000436844;ENST00000452185;ENST00000418438;ENST00000406581;ENST00000223361;ENST00000610533;ENST00000461116;ENST00000489883;ENST00000456038;ENST00000464871;ENST00000481763;ENST00000433715;ENST00000436400;ENST00000470867;ENST00000481104;ENST00000463464;ENST00000496539;ENST00000467469	GO:0005634(nucleus);GO:0005654(nucleoplasm);GO:0003677(DNA binding);GO:0005515(protein binding);GO:0006281(DNA repair);GO:0006974(cellular response to DNA damage stimulus);GO:0006260(DNA replication);GO:0003887(DNA-directed DNA polymerase activity);GO:0043625(delta DNA polymerase complex);GO:0019985(translesion synthesis);GO:0006283(transcription-coupled nucleotide-excision repair);GO:0042769(DNA…	00230(Purine metabolism);00240(Pyrimidine metabolism);03030(DNA replication);03410(Base excision repair);03420(Nucleotide excision repair);03430(Mismatch repair);03440(Homologous recombination);05166(HTLV-I infection);05166(HTLV-I infection)	K02328	NA	DNA polymerase delta 2, accessory subunit [Source:HGNC Symbol;Acc:HGNC:9176]	-0.5023	16.0511	15.8653	15.92	21.8476	24.3487	21.5626	0.70598	-0.5023	0.000239259	0.0112176	down	no
ENSG00000278948	AL031587.5	ENST00000624344	NA	NA	NA	NA		1.15476	2.60947	1.77438	1.68415	0.763199	1.02406	0.938123	2.22648	1.15476	0.000241	0.0112622	up	yes
ENSG00000179091	CYC1	ENST00000318911;ENST00000528618;ENST00000533444;ENST00000525122	GO:0005634(nucleus);GO:0016020(membrane);GO:0016021(integral component of membrane);GO:0046872(metal ion binding);GO:0055114(oxidation-reduction process);GO:0005739(mitochondrion);GO:0005743(mitochondrial inner membrane);GO:0070469(respiratory chain);GO:0020037(heme binding);GO:0009055(electron carrier activity);GO:0006122(mitochondrial electron transport, ubiquinol to cytochrome c);GO:0005750(mi…	00190(Oxidative phosphorylation);04260(Cardiac muscle contraction);05010(Alzheimer's disease);05012(Parkinson's disease);05016(Huntington's disease);04932(Non-alcoholic fatty liver disease (NAFLD));04932(Non-alcoholic fatty liver disease (NAFLD))	K00413	NA	cytochrome c1 [Source:HGNC Symbol;Acc:HGNC:2579]	-0.49825	45.6016	47.0261	51.4876	65.3288	70.6222	67.6118	0.707965	-0.49825	0.000241925	0.0112685	down	no
ENSG00000236552	RPL13AP5	ENST00000439189	NA	NA	NA	NA	ribosomal protein L13a pseudogene 5 [Source:HGNC Symbol;Acc:HGNC:23736]	-0.549789	174.965	180.291	193.456	228.27	306.865	268.11	0.68312	-0.549789	0.000245166	0.0113823	down	no
ENSG00000112787	FBRSL1	ENST00000434748;ENST00000542061;ENST00000542306;ENST00000537804;ENST00000539264;ENST00000543453;ENST00000536075;ENST00000543360	GO:0003723(RNA binding);GO:0003723(RNA binding)	NA	NA	NA	fibrosin like 1 [Source:HGNC Symbol;Acc:HGNC:29308]	0.765694	3.42039	2.56864	2.42174	1.70627	1.67071	1.56998	1.70019	0.765694	0.000247114	0.0114354	up	no
ENSG00000184743	ATL3	ENST00000398868;ENST00000538786;ENST00000535789;ENST00000540699	GO:0016020(membrane);GO:0016021(integral component of membrane);GO:0005525(GTP binding);GO:0000166(nucleotide binding);GO:0005783(endoplasmic reticulum);GO:0016787(hydrolase activity);GO:0003924(GTPase activity);GO:0005789(endoplasmic reticulum membrane);GO:0005515(protein binding);GO:0042802(identical protein binding);GO:0007029(endoplasmic reticulum organization);GO:0007030(Golgi organization);…	NA	NA	NA	atlastin GTPase 3 [Source:HGNC Symbol;Acc:HGNC:24526]	0.657118	7.43894	6.31387	6.83744	4.99957	4.1843	3.87331	1.57693	0.657118	0.000248412	0.0114583	up	no
ENSG00000233922	LINC01694	ENST00000441095;ENST00000424569	NA	NA	NA	NA	long intergenic non-protein coding RNA 1694 [Source:HGNC Symbol;Acc:HGNC:52481]	-1.4899	0.0507065	0.0620355	0.0280091	0.13724	0.158598	0.0994888	0.356038	-1.4899	0.000249594	0.0114757	down	yes
ENSG00000114784	EIF1B	ENST00000462088;ENST00000232905;ENST00000488260;ENST00000487151	GO:0003723(RNA binding);GO:0003743(translation initiation factor activity);GO:0006412(translation);GO:0006413(translational initiation);GO:0006446(regulation of translational initiation);GO:0005515(protein binding);GO:0005575(cellular_component);GO:0005575(cellular_component)	03013(RNA transport);03013(RNA transport)	K03113	NA	eukaryotic translation initiation factor 1B [Source:HGNC Symbol;Acc:HGNC:30792]	0.702079	14.6186	15.3981	16.3586	10.6507	9.11252	8.74302	1.62685	0.702079	0.000251616	0.0115314	up	no
ENSG00000122952	ZWINT	ENST00000395405;ENST00000494312;ENST00000361148;ENST00000460654;ENST00000373944;ENST00000489649;ENST00000478181;ENST00000467523;ENST00000318387	GO:0005737(cytoplasm);GO:0005634(nucleus);GO:0005829(cytosol);GO:0005654(nucleoplasm);GO:0051301(cell division);GO:0005694(chromosome);GO:0005515(protein binding);GO:0007049(cell cycle);GO:0016604(nuclear body);GO:0000776(kinetochore);GO:0000775(chromosome, centromeric region);GO:0000777(condensed chromosome kinetochore);GO:0007093(mitotic cell cycle checkpoint);GO:0007062(sister chromatid cohesi…	NA	NA	NA	ZW10 interacting kinetochore protein [Source:HGNC Symbol;Acc:HGNC:13195]	-0.540878	21.9769	26.9044	26.6688	35.352	38.1453	36.4172	0.687352	-0.540878	0.000252853	0.011551	down	no
ENSG00000132510	KDM6B	ENST00000254846;ENST00000448097;ENST00000572030;ENST00000575521	GO:0045944(positive regulation of transcription from RNA polymerase II promoter);GO:0005634(nucleus);GO:0048333(mesodermal cell differentiation);GO:0046872(metal ion binding);GO:0016491(oxidoreductase activity);GO:0055114(oxidation-reduction process);GO:0016569(covalent chromatin modification);GO:0005515(protein binding);GO:0051213(dioxygenase activity);GO:0006954(inflammatory response);GO:007155…	NA	NA	NA	lysine demethylase 6B [Source:HGNC Symbol;Acc:HGNC:29012]	1.12517	2.95973	1.68994	1.22702	0.842935	1.01201	0.839202	2.18128	1.12517	0.000260227	0.0118499	up	yes
ENSG00000162512	SDC3	ENST00000336798;ENST00000339394;ENST00000471567;ENST00000487984	GO:0016020(membrane);GO:0016021(integral component of membrane);GO:0050900(leukocyte migration);GO:0005886(plasma membrane);GO:0009986(cell surface);GO:0016477(cell migration);GO:0043202(lysosomal lumen);GO:0001523(retinoid metabolic process);GO:0006024(glycosaminoglycan biosynthetic process);GO:0006027(glycosaminoglycan catabolic process);GO:0030203(glycosaminoglycan metabolic process);GO:000579…	04514(Cell adhesion molecules (CAMs));04514(Cell adhesion molecules (CAMs))	K16337	NA	syndecan 3 [Source:HGNC Symbol;Acc:HGNC:10660]	-0.560706	5.92587	4.48804	4.39992	7.09254	7.26578	7.49194	0.67797	-0.560706	0.000267321	0.0121342	down	no
ENSG00000255867	DENND5B-AS1	ENST00000537346;ENST00000536397	NA	NA	NA	NA	DENND5B antisense RNA 1 [Source:HGNC Symbol;Acc:HGNC:42517]	1.53195	1.57745	0.823734	1.47476	0.323549	0.360108	0.65668	2.89177	1.53195	0.000270878	0.0122371	up	yes
ENSG00000164949	GEM	ENST00000297596;ENST00000396194;ENST00000521817;ENST00000523660;ENST00000523433	GO:0016020(membrane);GO:0005525(GTP binding);GO:0000166(nucleotide binding);GO:0007165(signal transduction);GO:0003924(GTPase activity);GO:0005886(plasma membrane);GO:0005515(protein binding);GO:1901842(negative regulation of high voltage-gated calcium channel activity);GO:0030496(midbody);GO:0005516(calmodulin binding);GO:0051233(spindle midzone);GO:0006955(immune response);GO:0007166(cell surfa…	NA	NA	NA	GTP binding protein overexpressed in skeletal muscle [Source:HGNC Symbol;Acc:HGNC:4234]	0.729731	10.4592	8.40658	9.9852	6.11007	5.44419	5.84337	1.65833	0.729731	0.000271305	0.0122371	up	no
ENSG00000066422	ZBTB11	ENST00000312938;ENST00000461821;ENST00000471673	GO:0003676(nucleic acid binding);GO:0005634(nucleus);GO:0046872(metal ion binding);GO:0005654(nucleoplasm);GO:0006351(transcription, DNA-templated);GO:0006355(regulation of transcription, DNA-templated);GO:0003677(DNA binding);GO:0003674(molecular_function);GO:0008150(biological_process);GO:0008150(biological_process)	NA	NA	NA	zinc finger and BTB domain containing 11 [Source:HGNC Symbol;Acc:HGNC:16740]	0.60752	8.65426	7.81232	7.34167	5.37829	5.19563	5.052	1.52364	0.60752	0.000272415	0.0122483	up	no
ENSG00000268439	EMG1	ENST00000261406;ENST00000607161	GO:0008168(methyltransferase activity);GO:0019843(rRNA binding);GO:0070037(rRNA (pseudouridine) methyltransferase activity);GO:0000462(maturation of SSU-rRNA from tricistronic rRNA transcript (SSU-rRNA, 5.8S rRNA, LSU-rRNA));GO:0070475(rRNA base methylation);GO:0005730(nucleolus);GO:0032040(small-subunit processome);GO:0032259(methylation);GO:0032259(methylation)	03008(Ribosome biogenesis in eukaryotes);03008(Ribosome biogenesis in eukaryotes)	K14568	EC:2.1.1.260	EMG1, N1-specific pseudouridine methyltransferase [Source:HGNC Symbol;Acc:HGNC:16912]	-1.13952	1.16655	1.21229	1.06529	2.53049	3.35181	1.70539	0.453911	-1.13952	0.000274824	0.0123063	down	yes
ENSG00000132661	NXT1	ENST00000254998	GO:0006810(transport);GO:0005634(nucleus);GO:0005737(cytoplasm);GO:0016607(nuclear speck);GO:0015031(protein transport);GO:0005829(cytosol);GO:0005654(nucleoplasm);GO:0005622(intracellular);GO:0005515(protein binding);GO:0006405(RNA export from nucleus);GO:0005643(nuclear pore);GO:0006406(mRNA export from nucleus);GO:0008536(Ran GTPase binding);GO:0006611(protein export from nucleus)	03013(RNA transport);03015(mRNA surveillance pathway);03008(Ribosome biogenesis in eukaryotes);05164(Influenza A)	K14285	NA	nuclear transport factor 2 like export factor 1 [Source:HGNC Symbol;Acc:HGNC:15913]	-0.633077	12.0741	12.3201	13.8117	19.4318	19.6556	20.165	0.6448	-0.633077	0.000275431	0.0123063	down	no
ENSG00000170385	SLC30A1	ENST00000367001	GO:0006810(transport);GO:0005737(cytoplasm);GO:0016020(membrane);GO:0016021(integral component of membrane);GO:0055085(transmembrane transport);GO:0005794(Golgi apparatus);GO:0005783(endoplasmic reticulum);GO:0006811(ion transport);GO:0005886(plasma membrane);GO:0006812(cation transport);GO:0065009(regulation of molecular function);GO:0071577(zinc II ion transmembrane transport);GO:0005515(protei…	04978(Mineral absorption)	K14688	NA	solute carrier family 30 member 1 [Source:HGNC Symbol;Acc:HGNC:11012]	0.726919	5.29003	5.04357	5.79588	3.73918	3.27414	2.732	1.6551	0.726919	0.000277509	0.0123604	up	no
ENSG00000182054	IDH2	ENST00000330062;ENST00000560061;ENST00000559482;ENST00000540499	GO:0046872(metal ion binding);GO:0000287(magnesium ion binding);GO:0016491(oxidoreductase activity);GO:0055114(oxidation-reduction process);GO:0006099(tricarboxylic acid cycle);GO:0005739(mitochondrion);GO:0016616(oxidoreductase activity, acting on the CH-OH group of donors, NAD or NADP as acceptor);GO:0051287(NAD binding);GO:0070062(extracellular exosome);GO:0005759(mitochondrial matrix);GO:0004…	00020(Citrate cycle (TCA cycle));00480(Glutathione metabolism);04146(Peroxisome);04146(Peroxisome)	K00031	EC:1.1.1.42	isocitrate dehydrogenase (NADP(+)) 2, mitochondrial [Source:HGNC Symbol;Acc:HGNC:5383]	-0.558528	10.5464	11.2807	9.88447	15.6202	16.9498	14.1337	0.678994	-0.558528	0.000279861	0.0124263	down	no
ENSG00000156299	TIAM1	ENST00000286827;ENST00000455508;ENST00000491927;ENST00000423206;ENST00000541036;ENST00000469412	GO:0008284(positive regulation of cell proliferation);GO:0010718(positive regulation of epithelial to mesenchymal transition);GO:0030335(positive regulation of cell migration);GO:0016020(membrane);GO:0035556(intracellular signal transduction);GO:0007165(signal transduction);GO:0005886(plasma membrane);GO:0005089(Rho guanyl-nucleotide exchange factor activity);GO:0035023(regulation of Rho protein …	04014(Ras signaling pathway);04015(Rap1 signaling pathway);04024(cAMP signaling pathway);04530(Tight junction);04810(Regulation of actin cytoskeleton);04062(Chemokine signaling pathway);05205(Proteoglycans in cancer);05205(Proteoglycans in cancer)	K05731	NA	T-cell lymphoma invasion and metastasis 1 [Source:HGNC Symbol;Acc:HGNC:11805]	-0.857203	3.31468	2.46012	1.81499	3.01514	5.23243	5.50151	0.552022	-0.857203	0.000280873	0.0124326	down	no
ENSG00000160191	PDE9A	ENST00000398224;ENST00000335512;ENST00000291539;ENST00000489319;ENST00000495343;ENST00000349112;ENST00000398234;ENST00000398236;ENST00000328862;ENST00000380328;ENST00000495521;ENST00000466472;ENST00000335440;ENST00000460905;ENST00000398225;ENST00000468805;ENST00000472401;ENST00000486902;ENST00000398227;ENST00000467403;ENST00000462571;ENST00000497805;ENST00000470987;ENST00000398232;ENST00000467162…	GO:0005737(cytoplasm);GO:0016020(membrane);GO:0046872(metal ion binding);GO:0016787(hydrolase activity);GO:0007165(signal transduction);GO:0005794(Golgi apparatus);GO:0005829(cytosol);GO:0005783(endoplasmic reticulum);GO:0005886(plasma membrane);GO:0042995(cell projection);GO:0005515(protein binding);GO:0048471(perinuclear region of cytoplasm);GO:0008081(phosphoric diester hydrolase activity);GO:…	00230(Purine metabolism);00230(Purine metabolism)	K13761	EC:3.1.4.35	phosphodiesterase 9A [Source:HGNC Symbol;Acc:HGNC:8795]	-0.592531	3.92986	4.31493	4.02449	5.45389	6.53281	6.51402	0.663179	-0.592531	0.000293463	0.0129231	down	no
ENSG00000100393	EP300	ENST00000263253;ENST00000635552;ENST00000634690;ENST00000635691;ENST00000634422;ENST00000635083;ENST00000634787;ENST00000634728;ENST00000634860;ENST00000635538	GO:0005634(nucleus);GO:0005737(cytoplasm);GO:0008270(zinc ion binding);GO:0046872(metal ion binding);GO:0005829(cytosol);GO:0005654(nucleoplasm);GO:0016740(transferase activity);GO:0003713(transcription coactivator activity);GO:0006355(regulation of transcription, DNA-templated);GO:0006366(transcription from RNA polymerase II promoter);GO:0006351(transcription, DNA-templated);GO:0003677(DNA bindi…	04310(Wnt signaling pathway);04330(Notch signaling pathway);04350(TGF-beta signaling pathway);04630(Jak-STAT signaling pathway);04066(HIF-1 signaling pathway);04068(FoxO signaling pathway);04024(cAMP signaling pathway);04110(Cell cycle);04520(Adherens junction);04922(Glucagon signaling pathway);04919(Thyroid hormone signaling pathway);04916(Melanogenesis);04720(Long-term potentiation);05200(Pathw…	K04498	EC:2.3.1.48	E1A binding protein p300 [Source:HGNC Symbol;Acc:HGNC:3373]	0.863602	6.16782	3.67836	2.9959	2.27631	2.39697	2.38446	1.81958	0.863602	0.000295346	0.0129231	up	no
ENSG00000072571	HMMR	ENST00000393915;ENST00000353866;ENST00000358715;ENST00000432118;ENST00000521108;ENST00000520345;ENST00000522094;ENST00000517936	GO:0005540(hyaluronic acid binding);GO:0005737(cytoplasm);GO:0016020(membrane);GO:0005515(protein binding);GO:0005886(plasma membrane);GO:0005829(cytosol);GO:0010389(regulation of G2/M transition of mitotic cell cycle);GO:0009986(cell surface);GO:0030214(hyaluronan catabolic process);GO:0030214(hyaluronan catabolic process)	04512(ECM-receptor interaction);04512(ECM-receptor interaction)	K06267	NA	hyaluronan mediated motility receptor [Source:HGNC Symbol;Acc:HGNC:5012]	0.675696	28.8479	33.2205	26.0335	18.0891	15.4297	21.6357	1.59737	0.675696	0.000295426	0.0129231	up	no
ENSG00000104324	CPQ	ENST00000220763;ENST00000519484;ENST00000529551	GO:0005615(extracellular space);GO:0005737(cytoplasm);GO:0046872(metal ion binding);GO:0016787(hydrolase activity);GO:0005794(Golgi apparatus);GO:0005783(endoplasmic reticulum);GO:0042803(protein homodimerization activity);GO:0008233(peptidase activity);GO:0006508(proteolysis);GO:0005576(extracellular region);GO:0004180(carboxypeptidase activity);GO:0008237(metallopeptidase activity);GO:0006590(t…	NA	NA	NA	carboxypeptidase Q [Source:HGNC Symbol;Acc:HGNC:16910]	-1.39398	0.0997414	0.156953	0.115353	0.238416	0.36378	0.375556	0.380513	-1.39398	0.000295583	0.0129231	down	yes
ENSG00000236824	BCYRN1	ENST00000418539	NA	NA	NA	NA	brain cytoplasmic RNA 1 [Source:HGNC Symbol;Acc:HGNC:1022]	-1.04767	8.89435	10.9138	14.6825	20.0882	29.4458	21.7649	0.483748	-1.04767	0.000298603	0.0130153	down	yes
ENSG00000224861	YBX1P1	ENST00000445822	NA	NA	NA	NA	Y-box binding protein 1 pseudogene 1 [Source:HGNC Symbol;Acc:HGNC:8015]	-0.604719	29.732	27.1	32.1235	37.0549	47.6421	50.5761	0.6576	-0.604719	0.000301004	0.0130328	down	no
ENSG00000147679	UTP23	ENST00000309822;ENST00000517814;ENST00000521071;ENST00000520733;ENST00000517820;ENST00000521974;ENST00000519443;ENST00000521703	GO:0003723(RNA binding);GO:0005634(nucleus);GO:0005515(protein binding);GO:0042254(ribosome biogenesis);GO:0005730(nucleolus);GO:0006364(rRNA processing);GO:0032040(small-subunit processome);GO:0000462(maturation of SSU-rRNA from tricistronic rRNA transcript (SSU-rRNA, 5.8S rRNA, LSU-rRNA));GO:0003730(mRNA 3'-UTR binding);GO:0048027(mRNA 5'-UTR binding);GO:0070181(small ribosomal subunit rRNA bin…	NA	NA	NA	UTP23, small subunit processome component [Source:HGNC Symbol;Acc:HGNC:28224]	0.625559	9.60286	9.65656	10.608	7.01911	6.28677	6.05327	1.54281	0.625559	0.000301579	0.0130328	up	no
ENSG00000198824	CHAMP1	ENST00000361283;ENST00000478022;ENST00000463003	GO:0003676(nucleic acid binding);GO:0005634(nucleus);GO:0005737(cytoplasm);GO:0046872(metal ion binding);GO:0005654(nucleoplasm);GO:0005694(chromosome);GO:0005856(cytoskeleton);GO:0005515(protein binding);GO:0016604(nuclear body);GO:0005819(spindle);GO:0000775(chromosome, centromeric region);GO:0000776(kinetochore);GO:0000777(condensed chromosome kinetochore);GO:0051315(attachment of mitotic spin…	NA	NA	NA	chromosome alignment maintaining phosphoprotein 1 [Source:HGNC Symbol;Acc:HGNC:20311]	0.634229	12.5297	10.4508	10.6517	7.34174	7.03125	7.29574	1.55211	0.634229	0.000301749	0.0130328	up	no
ENSG00000162909	CAPN2	ENST00000433674;ENST00000295006;ENST00000463997;ENST00000480581;ENST00000474026;ENST00000487223;ENST00000472601;ENST00000492664;ENST00000492565;ENST00000483579;ENST00000498027;ENST00000434648	GO:0016787(hydrolase activity);GO:0005622(intracellular);GO:0008233(peptidase activity);GO:0008234(cysteine-type peptidase activity);GO:0006508(proteolysis);GO:0004198(calcium-dependent cysteine-type endopeptidase activity);GO:0005737(cytoplasm);GO:0016020(membrane);GO:0046872(metal ion binding);GO:0005829(cytosol);GO:0005509(calcium ion binding);GO:0005886(plasma membrane);GO:0005515(protein bin…	04141(Protein processing in endoplasmic reticulum);04210(Apoptosis);04217(Necroptosis);04218(Cellular senescence);04510(Focal adhesion);05010(Alzheimer's disease);05010(Alzheimer's disease)	K03853	EC:3.4.22.53	calpain 2 [Source:HGNC Symbol;Acc:HGNC:1479]	0.556753	47.099	46.9437	45.9573	32.4469	31.1684	31.5611	1.47096	0.556753	0.000306259	0.0131865	up	no
ENSG00000198056	PRIM1	ENST00000550770;ENST00000338193;ENST00000552590;ENST00000546761;ENST00000550224;ENST00000552408;ENST00000549549;ENST00000548173	GO:0003896(DNA primase activity);GO:0006269(DNA replication, synthesis of RNA primer);GO:0016020(membrane);GO:0046872(metal ion binding);GO:0016740(transferase activity);GO:0016779(nucleotidyltransferase activity);GO:0006260(DNA replication);GO:0003899(DNA-directed 5'-3' RNA polymerase activity);GO:0005654(nucleoplasm);GO:0003697(single-stranded DNA binding);GO:0000082(G1/S transition of mitotic …	00230(Purine metabolism);00240(Pyrimidine metabolism);03030(DNA replication);03030(DNA replication)	K02684	EC:2.7.7.-	primase (DNA) subunit 1 [Source:HGNC Symbol;Acc:HGNC:9369]	-0.57605	15.8099	18.4931	18.2619	27.3932	22.4334	28.5351	0.670798	-0.57605	0.000307158	0.0131865	down	no
ENSG00000154473	BUB3	ENST00000368858;ENST00000481952;ENST00000368865;ENST00000407911;ENST00000368859	GO:0005634(nucleus);GO:0005654(nucleoplasm);GO:0051301(cell division);GO:0005694(chromosome);GO:0005515(protein binding);GO:0007049(cell cycle);GO:0051321(meiotic cell cycle);GO:0007059(chromosome segregation);GO:0000775(chromosome, centromeric region);GO:0000776(kinetochore);GO:0000777(condensed chromosome kinetochore);GO:0005829(cytosol);GO:0031145(anaphase-promoting complex-dependent catabolic…	04110(Cell cycle);05166(HTLV-I infection);05166(HTLV-I infection)	K02180	NA	BUB3, mitotic checkpoint protein [Source:HGNC Symbol;Acc:HGNC:1151]	-0.504508	20.0152	20.4743	23.5053	28.5157	30.7908	31.479	0.704901	-0.504508	0.000309891	0.0132639	down	no
ENSG00000226221	AC022431.1	ENST00000450941	NA	NA	NA	NA		-0.92935	8.44569	8.07854	9.63444	12.2484	19.5494	18.0192	0.525095	-0.92935	0.000311548	0.0132835	down	no
ENSG00000162244	RPL29	ENST00000495383;ENST00000492277;ENST00000294189;ENST00000481629;ENST00000480306;ENST00000475248;ENST00000466397;ENST00000479017;ENST00000486565	GO:0003723(RNA binding);GO:0016020(membrane);GO:0006412(translation);GO:0030529(intracellular ribonucleoprotein complex);GO:0005622(intracellular);GO:0003735(structural constituent of ribosome);GO:0005840(ribosome);GO:0008201(heparin binding);GO:0005829(cytosol);GO:0045296(cadherin binding);GO:0002181(cytoplasmic translation);GO:0006413(translational initiation);GO:0006364(rRNA processing);GO:000…	03010(Ribosome);03010(Ribosome)	K02905	NA	ribosomal protein L29 [Source:HGNC Symbol;Acc:HGNC:10331]	-0.530672	245.198	297.27	317.31	397.606	437.228	407.203	0.692232	-0.530672	0.000312213	0.0132835	down	no
ENSG00000109133	TMEM33	ENST00000504986;ENST00000508448;ENST00000513702;ENST00000513558;ENST00000264452;ENST00000510383;ENST00000325094;ENST00000506794	GO:0005634(nucleus);GO:0016020(membrane);GO:0016021(integral component of membrane);GO:0005783(endoplasmic reticulum);GO:0005789(endoplasmic reticulum membrane);GO:0042470(melanosome);GO:0005515(protein binding);GO:0008150(biological_process);GO:0070062(extracellular exosome);GO:0005643(nuclear pore);GO:0030176(integral component of endoplasmic reticulum membrane);GO:0034976(response to endoplasm…	NA	NA	NA	transmembrane protein 33 [Source:HGNC Symbol;Acc:HGNC:25541]	0.926406	4.70375	8.88427	4.45232	3.50787	3.0081	2.97627	1.90054	0.926406	0.000318425	0.0135075	up	no
ENSG00000183248	PRR36	ENST00000618550;ENST00000615988	NA	NA	NA	NA	proline rich 36 [Source:HGNC Symbol;Acc:HGNC:26172]	1.32294	0.695092	0.525643	0.369896	0.222128	0.247571	0.166108	2.50175	1.32294	0.000319792	0.0135252	up	yes
ENSG00000280287	AC131212.3	ENST00000624087	NA	NA	NA	NA		1.46624	0.229482	0.199152	0.185536	0.062065	0.07665	0.083568	2.76301	1.46624	0.000323292	0.0135848	up	yes
ENSG00000174371	EXO1	ENST00000366548;ENST00000423131;ENST00000450748;ENST00000348581;ENST00000518483;ENST00000469419;ENST00000519225;ENST00000437497;ENST00000521202;ENST00000518741;ENST00000493702;ENST00000523590	GO:0005634(nucleus);GO:0046872(metal ion binding);GO:0005654(nucleoplasm);GO:0016787(hydrolase activity);GO:0003677(DNA binding);GO:0003824(catalytic activity);GO:0006281(DNA repair);GO:0090305(nucleic acid phosphodiester bond hydrolysis);GO:0005515(protein binding);GO:0006310(DNA recombination);GO:0006974(cellular response to DNA damage stimulus);GO:0016604(nuclear body);GO:0016788(hydrolase act…	03430(Mismatch repair);03430(Mismatch repair)	K10746	EC:3.1.-.-	exonuclease 1 [Source:HGNC Symbol;Acc:HGNC:3511]	-0.526567	7.69441	7.41657	7.10415	10.9293	10.5209	10.5506	0.694204	-0.526567	0.000323664	0.0135848	down	no
ENSG00000099284	H2AFY2	ENST00000373255;ENST00000455786	GO:0005634(nucleus);GO:0005654(nucleoplasm);GO:0016569(covalent chromatin modification);GO:0003677(DNA binding);GO:0031490(chromatin DNA binding);GO:0046982(protein heterodimerization activity);GO:0006334(nucleosome assembly);GO:0000785(chromatin);GO:0000786(nucleosome);GO:0000790(nuclear chromatin);GO:0005694(chromosome);GO:0000122(negative regulation of transcription from RNA polymerase II prom…	04217(Necroptosis);05322(Systemic lupus erythematosus);05034(Alcoholism);05034(Alcoholism)	K11251	NA	H2A histone family member Y2 [Source:HGNC Symbol;Acc:HGNC:14453]	-0.518172	24.6712	24.6251	27.2115	37.4093	37.3976	34.763	0.698256	-0.518172	0.00032406	0.0135848	down	no
ENSG00000213186	TRIM59	ENST00000543469;ENST00000309784;ENST00000494486;ENST00000471155;ENST00000471396;ENST00000468542;ENST00000496222;ENST00000479460	GO:0008270(zinc ion binding);GO:0046872(metal ion binding);GO:0005622(intracellular);GO:0016020(membrane);GO:0016021(integral component of membrane);GO:0016567(protein ubiquitination);GO:0005783(endoplasmic reticulum);GO:0005789(endoplasmic reticulum membrane);GO:0005515(protein binding);GO:0005813(centrosome);GO:0060271(cilium assembly);GO:0005929(cilium);GO:0030992(intraciliary transport partic…	NA	NA	NA	tripartite motif containing 59 [Source:HGNC Symbol;Acc:HGNC:30834]	0.624412	8.60199	9.61931	9.71219	6.49321	6.01613	5.61067	1.54158	0.624412	0.000325904	0.013622	up	no
ENSG00000120694	HSPH1	ENST00000380405;ENST00000320027;ENST00000626866;ENST00000602786;ENST00000435381;ENST00000629751;ENST00000445273;ENST00000630972;ENST00000469538	GO:0005737(cytoplasm);GO:0000166(nucleotide binding);GO:0005524(ATP binding);GO:0005829(cytosol);GO:0005654(nucleoplasm);GO:0005515(protein binding);GO:0006898(receptor-mediated endocytosis);GO:0005576(extracellular region);GO:0070062(extracellular exosome);GO:0043234(protein complex);GO:0006986(response to unfolded protein);GO:1900034(regulation of cellular response to heat);GO:0000774(adenyl-nu…	04141(Protein processing in endoplasmic reticulum);04141(Protein processing in endoplasmic reticulum)	K09485	NA	heat shock protein family H (Hsp110) member 1 [Source:HGNC Symbol;Acc:HGNC:16969]	0.575483	55.6623	62.2	55.1154	38.582	36.7396	40.7573	1.49018	0.575483	0.000331505	0.0138156	up	no
ENSG00000115419	GLS	ENST00000338435;ENST00000479552;ENST00000320717;ENST00000471443;ENST00000469774;ENST00000496170;ENST00000409215;ENST00000412247;ENST00000468352;ENST00000495444;ENST00000457316;ENST00000417154;ENST00000409626;ENST00000461965;ENST00000409428	GO:0005737(cytoplasm);GO:0016787(hydrolase activity);GO:0005739(mitochondrion);GO:0005829(cytosol);GO:0006541(glutamine metabolic process);GO:0004359(glutaminase activity);GO:0005515(protein binding);GO:0005759(mitochondrial matrix);GO:0014047(glutamate secretion);GO:0051289(protein homotetramerization);GO:0001967(suckling behavior);GO:0002087(regulation of respiratory gaseous exchange by neurolo…	00250(Alanine, aspartate and glutamate metabolism);00220(Arginine biosynthesis);00471(D-Glutamine and D-glutamate metabolism);04964(Proximal tubule bicarbonate reclamation);04724(Glutamatergic synapse);04727(GABAergic synapse);05230(Central carbon metabolism in cancer);05206(MicroRNAs in cancer);05206(MicroRNAs in cancer)	K01425	EC:3.5.1.2	glutaminase [Source:HGNC Symbol;Acc:HGNC:4331]	0.634929	8.6305	8.03875	9.70905	6.59113	5.19655	5.19923	1.55286	0.634929	0.000332677	0.0138232	up	no
ENSG00000112414	ADGRG6	ENST00000367609;ENST00000230173;ENST00000296932;ENST00000367608;ENST00000538281;ENST00000435011;ENST00000463637;ENST00000541199;ENST00000472054;ENST00000545477;ENST00000415128;ENST00000540208;ENST00000508295;ENST00000497898	GO:0005622(intracellular);GO:0016020(membrane);GO:0016021(integral component of membrane);GO:0004930(G-protein coupled receptor activity);GO:0007186(G-protein coupled receptor signaling pathway);GO:0005886(plasma membrane);GO:0004871(signal transducer activity);GO:0007165(signal transduction);GO:0004888(transmembrane signaling receptor activity);GO:0007166(cell surface receptor signaling pathway)…	NA	NA	NA	adhesion G protein-coupled receptor G6 [Source:HGNC Symbol;Acc:HGNC:13841]	-0.539812	4.78162	3.88804	4.00187	6.82641	5.76026	5.83501	0.68786	-0.539812	0.0003337	0.0138232	down	no
ENSG00000169188	APEX2	ENST00000471758;ENST00000374987	GO:0005634(nucleus);GO:0005737(cytoplasm);GO:0043231(intracellular membrane-bounded organelle);GO:0008270(zinc ion binding);GO:0046872(metal ion binding);GO:0016787(hydrolase activity);GO:0003677(DNA binding);GO:0016829(lyase activity);GO:0005622(intracellular);GO:0001650(fibrillar center);GO:0005739(mitochondrion);GO:0004519(endonuclease activity);GO:0006281(DNA repair);GO:0090305(nucleic acid p…	03410(Base excision repair);03410(Base excision repair)	K10772	EC:4.2.99.18	apurinic/apyrimidinic endodeoxyribonuclease 2 [Source:HGNC Symbol;Acc:HGNC:17889]	-0.519	10.8976	10.4167	9.6185	14.8833	14.2861	15.1561	0.697856	-0.519	0.000334597	0.0138232	down	no
ENSG00000127540	UQCR11	ENST00000591899;ENST00000589880;ENST00000593264;ENST00000585671;ENST00000593029	GO:0016020(membrane);GO:0016021(integral component of membrane);GO:0055114(oxidation-reduction process);GO:0005743(mitochondrial inner membrane);GO:0005739(mitochondrion);GO:1902600(hydrogen ion transmembrane transport);GO:0070469(respiratory chain);GO:0009055(electron carrier activity);GO:0008121(ubiquinol-cytochrome-c reductase activity);GO:0006091(generation of precursor metabolites and energy…	00190(Oxidative phosphorylation);04260(Cardiac muscle contraction);05010(Alzheimer's disease);05012(Parkinson's disease);05016(Huntington's disease);04932(Non-alcoholic fatty liver disease (NAFLD));04932(Non-alcoholic fatty liver disease (NAFLD))	K00420	NA	ubiquinol-cytochrome c reductase, complex III subunit XI [Source:HGNC Symbol;Acc:HGNC:30862]	-0.559614	21.404	21.6982	24.633	29.0784	36.6817	34.0732	0.678484	-0.559614	0.000335582	0.0138239	down	no
ENSG00000260526	AC109347.1	ENST00000562919	NA	NA	NA	NA		1.42745	0.492922	0.547496	0.697189	0.257131	0.171318	0.21757	2.68972	1.42745	0.00033864	0.0139096	up	yes
ENSG00000123983	ACSL3	ENST00000357430;ENST00000392066;ENST00000463813;ENST00000540115;ENST00000407441;ENST00000474422;ENST00000421680;ENST00000535678;ENST00000495541;ENST00000542810	GO:0016020(membrane);GO:0016021(integral component of membrane);GO:0000166(nucleotide binding);GO:0005524(ATP binding);GO:0003824(catalytic activity);GO:0005794(Golgi apparatus);GO:0006629(lipid metabolic process);GO:0008152(metabolic process);GO:0005783(endoplasmic reticulum);GO:0005789(endoplasmic reticulum membrane);GO:0006631(fatty acid metabolic process);GO:0005739(mitochondrion);GO:0016874(…	00061(Fatty acid biosynthesis);00071(Fatty acid degradation);04146(Peroxisome);04216(Ferroptosis);04920(Adipocytokine signaling pathway);03320(PPAR signaling pathway);03320(PPAR signaling pathway)	K01897	EC:6.2.1.3	acyl-CoA synthetase long chain family member 3 [Source:HGNC Symbol;Acc:HGNC:3570]	0.571824	19.8573	21.6321	20.2849	14.3351	13.0716	14.1529	1.4864	0.571824	0.000341365	0.0139813	up	no
ENSG00000163032	VSNL1	ENST00000295156;ENST00000457525;ENST00000404666;ENST00000406397;ENST00000451533;ENST00000483921	GO:0046872(metal ion binding);GO:0005509(calcium ion binding);GO:0005515(protein binding);GO:0035774(positive regulation of insulin secretion involved in cellular response to glucose stimulus);GO:0045921(positive regulation of exocytosis);GO:0046676(negative regulation of insulin secretion);GO:0005829(cytosol);GO:0016020(membrane);GO:0016020(membrane)	NA	NA	NA	visinin like 1 [Source:HGNC Symbol;Acc:HGNC:12722]	-0.565021	10.8739	12.7185	12.0758	15.4638	18.0586	19.2454	0.675946	-0.565021	0.000344686	0.0140768	down	no
ENSG00000142534	RPS11	ENST00000270625;ENST00000596873;ENST00000594493;ENST00000601306;ENST00000599561;ENST00000601216;ENST00000599167;ENST00000602252;ENST00000600027	GO:0003723(RNA binding);GO:0005737(cytoplasm);GO:0016020(membrane);GO:0006412(translation);GO:0030529(intracellular ribonucleoprotein complex);GO:0005622(intracellular);GO:0003735(structural constituent of ribosome);GO:0005840(ribosome);GO:0005515(protein binding);GO:0022627(cytosolic small ribosomal subunit);GO:0005730(nucleolus);GO:0005925(focal adhesion);GO:0005654(nucleoplasm);GO:0005829(cyto…	03010(Ribosome);03010(Ribosome)	K02949	NA	ribosomal protein S11 [Source:HGNC Symbol;Acc:HGNC:10384]	-0.482399	899.452	963.172	949.241	1201.62	1375.89	1350.85	0.715786	-0.482399	0.000348	0.0141715	down	no
ENSG00000197081	IGF2R	ENST00000356956;ENST00000487607;ENST00000475834;ENST00000464636	GO:0006810(transport);GO:0005737(cytoplasm);GO:0016020(membrane);GO:0016021(integral component of membrane);GO:0005794(Golgi apparatus);GO:0005215(transporter activity);GO:0005765(lysosomal membrane);GO:0005515(protein binding);GO:0005925(focal adhesion);GO:0005764(lysosome);GO:0005886(plasma membrane);GO:0042802(identical protein binding);GO:0070062(extracellular exosome);GO:0061024(membrane org…	04144(Endocytosis);04142(Lysosome);04142(Lysosome)	K06564	NA	insulin like growth factor 2 receptor [Source:HGNC Symbol;Acc:HGNC:5467]	0.664608	6.21112	4.91709	4.2907	3.11815	3.22939	3.37964	1.58514	0.664608	0.000349436	0.0141895	up	no
ENSG00000170892	TSEN34	ENST00000302937;ENST00000455798;ENST00000496583;ENST00000396383;ENST00000429671;ENST00000396388;ENST00000456872	GO:0005634(nucleus);GO:0000213(tRNA-intron endonuclease activity);GO:0090501(RNA phosphodiester bond hydrolysis);GO:0090502(RNA phosphodiester bond hydrolysis, endonucleolytic);GO:0000214(tRNA-intron endonuclease complex);GO:0000379(tRNA-type intron splice site recognition and cleavage);GO:0006388(tRNA splicing, via endonucleolytic cleavage and ligation);GO:0006397(mRNA processing);GO:0008033(tRN…	NA	NA	NA	tRNA splicing endonuclease subunit 34 [Source:HGNC Symbol;Acc:HGNC:15506]	-0.57839	7.37647	7.67732	9.36141	13.2747	11.725	11.4566	0.669711	-0.57839	0.000352042	0.0142547	down	no
ENSG00000186174	BCL9L	ENST00000334801;ENST00000526143;ENST00000532899;ENST00000530293;ENST00000527266	GO:0010718(positive regulation of epithelial to mesenchymal transition);GO:0045944(positive regulation of transcription from RNA polymerase II promoter);GO:0030512(negative regulation of transforming growth factor beta receptor signaling pathway);GO:0005634(nucleus);GO:0005730(nucleolus);GO:0005654(nucleoplasm);GO:0003713(transcription coactivator activity);GO:0008013(beta-catenin binding);GO:006…	NA	NA	NA	B-cell CLL/lymphoma 9 like [Source:HGNC Symbol;Acc:HGNC:23688]	0.799297	10.3852	6.02266	5.7282	4.37398	4.08973	4.25631	1.74025	0.799297	0.000354129	0.0142986	up	no
ENSG00000130766	SESN2	ENST00000253063	GO:0005739(mitochondrion);GO:0005634(nucleus);GO:0005737(cytoplasm);GO:0016491(oxidoreductase activity);GO:0055114(oxidation-reduction process);GO:0005515(protein binding);GO:1901031(regulation of response to reactive oxygen species);GO:0071230(cellular response to amino acid stimulus);GO:1904262(negative regulation of TORC1 signaling);GO:0005829(cytosol);GO:0061700(GATOR2 complex);GO:0034599(cel…	04150(mTOR signaling pathway);04115(p53 signaling pathway);04211(Longevity regulating pathway - mammal)	K20394	NA	sestrin 2 [Source:HGNC Symbol;Acc:HGNC:20746]	0.717295	7.42136	6.15372	6.67349	3.93746	3.95486	4.42361	1.6441	0.717295	0.000356812	0.0143662	up	no
ENSG00000099995	SF3A1	ENST00000215793;ENST00000444440;ENST00000471342;ENST00000471037;ENST00000447376;ENST00000485618;ENST00000498259;ENST00000411423;ENST00000496189;ENST00000463818	GO:0003723(RNA binding);GO:0006396(RNA processing);GO:0006397(mRNA processing);GO:0008380(RNA splicing);GO:0005634(nucleus);GO:0016607(nuclear speck);GO:0005515(protein binding);GO:0005681(spliceosomal complex);GO:0005654(nucleoplasm);GO:0000381(regulation of alternative mRNA splicing, via spliceosome);GO:0000398(mRNA splicing, via spliceosome);GO:0071013(catalytic step 2 spliceosome);GO:0071004(…	03040(Spliceosome);03040(Spliceosome)	K12825	NA	splicing factor 3a subunit 1 [Source:HGNC Symbol;Acc:HGNC:10765]	0.661185	29.944	20.6533	20.2463	14.2603	15.1263	15.4119	1.58138	0.661185	0.000364892	0.0146191	up	no
ENSG00000178074	C2orf69	ENST00000319974;ENST00000491721	GO:0005576(extracellular region);GO:0005576(extracellular region)	NA	NA	NA	chromosome 2 open reading frame 69 [Source:HGNC Symbol;Acc:HGNC:26799]	0.650698	7.65913	7.58634	8.31543	5.01219	4.76535	5.2301	1.56993	0.650698	0.000365144	0.0146191	up	no
ENSG00000079432	CIC	ENST00000575354;ENST00000576505;ENST00000160740;ENST00000572681;ENST00000575839;ENST00000575287;ENST00000573349;ENST00000571033;ENST00000571942	GO:0005634(nucleus);GO:0003677(DNA binding);GO:0043231(intracellular membrane-bounded organelle);GO:0005654(nucleoplasm);GO:0006351(transcription, DNA-templated);GO:0006355(regulation of transcription, DNA-templated);GO:0005515(protein binding);GO:0000122(negative regulation of transcription from RNA polymerase II promoter);GO:0000122(negative regulation of transcription from RNA polymerase II pr…	NA	NA	NA	capicua transcriptional repressor [Source:HGNC Symbol;Acc:HGNC:14214]	0.832333	3.77384	2.3616	2.2316	1.62446	1.59318	1.48146	1.78056	0.832333	0.000367754	0.0146823	up	no
ENSG00000118900	UBN1	ENST00000396658;ENST00000262376;ENST00000590769;ENST00000585857;ENST00000589191;ENST00000586716;ENST00000587027;ENST00000586152;ENST00000592120	GO:0005634(nucleus);GO:0006325(chromatin organization);GO:0005654(nucleoplasm);GO:0016569(covalent chromatin modification);GO:0003677(DNA binding);GO:0005515(protein binding);GO:0016604(nuclear body);GO:0030054(cell junction);GO:0005923(bicellular tight junction);GO:0016032(viral process);GO:0010923(negative regulation of phosphatase activity);GO:0003700(transcription factor activity, sequence-sp…	NA	NA	NA	ubinuclein 1 [Source:HGNC Symbol;Acc:HGNC:12506]	0.929687	8.53039	3.53611	6.03695	3.01536	3.3983	3.09015	1.90486	0.929687	0.000376238	0.0149439	up	no
ENSG00000167106	FAM102A	ENST00000373095;ENST00000300434;ENST00000479828;ENST00000373084;ENST00000465821;ENST00000493175	GO:0005515(protein binding);GO:0005515(protein binding)	NA	NA	NA	family with sequence similarity 102 member A [Source:HGNC Symbol;Acc:HGNC:31419]	-0.730139	2.15906	1.59584	1.33288	2.88041	2.83577	2.7234	0.602846	-0.730139	0.000376403	0.0149439	down	no
ENSG00000160505	NLRP4	ENST00000301295;ENST00000589437;ENST00000587891	GO:0000166(nucleotide binding);GO:0005524(ATP binding);GO:0006954(inflammatory response);GO:0005829(cytosol);GO:0070062(extracellular exosome);GO:0032479(regulation of type I interferon production);GO:0032479(regulation of type I interferon production)	NA	NA	NA	NLR family pyrin domain containing 4 [Source:HGNC Symbol;Acc:HGNC:22943]	-1.38702	0.125126	0.0788801	0.13435	0.256207	0.23412	0.394602	0.382354	-1.38702	0.000380029	0.0150265	down	yes
ENSG00000138081	FBXO11	ENST00000465204;ENST00000403359;ENST00000492225;ENST00000493962;ENST00000470899;ENST00000405808;ENST00000424163;ENST00000434234;ENST00000480038	GO:0008270(zinc ion binding);GO:0016567(protein ubiquitination);GO:0000151(ubiquitin ligase complex);GO:0005634(nucleus);GO:0046872(metal ion binding);GO:0005730(nucleolus);GO:0005829(cytosol);GO:0005694(chromosome);GO:0005515(protein binding);GO:0006511(ubiquitin-dependent protein catabolic process);GO:0000209(protein polyubiquitination);GO:0043687(post-translational protein modification);GO:000…	NA	NA	NA	F-box protein 11 [Source:HGNC Symbol;Acc:HGNC:13590]	0.59518	8.97539	7.6995	8.03575	5.70257	5.36216	5.29277	1.51066	0.59518	0.000380592	0.0150265	up	no
ENSG00000268083	AC008982.1	ENST00000594769;ENST00000602021	GO:0003676(nucleic acid binding);GO:0003723(RNA binding);GO:0003824(catalytic activity);GO:0008152(metabolic process);GO:0008152(metabolic process)	NA	NA	NA		-1.27024	0.676942	0.422865	0.471474	1.16525	1.251	1.3737	0.414592	-1.27024	0.000387243	0.0152469	down	yes
ENSG00000164171	ITGA2	ENST00000509814;ENST00000509960;ENST00000510722;ENST00000296585;ENST00000513685	GO:0016020(membrane);GO:0016021(integral component of membrane);GO:0046872(metal ion binding);GO:0007155(cell adhesion);GO:0005515(protein binding);GO:0007229(integrin-mediated signaling pathway);GO:0008305(integrin complex);GO:0005925(focal adhesion);GO:0005886(plasma membrane);GO:0046718(viral entry into host cell);GO:0016032(viral process);GO:0009986(cell surface);GO:0007596(blood coagulation)…	04151(PI3K-Akt signaling pathway);04512(ECM-receptor interaction);04145(Phagosome);04510(Focal adhesion);04810(Regulation of actin cytoskeleton);04640(Hematopoietic cell lineage);04611(Platelet activation);05200(Pathways in cancer);05205(Proteoglycans in cancer);05222(Small cell lung cancer);05410(Hypertrophic cardiomyopathy (HCM));05412(Arrhythmogenic right ventricular cardiomyopathy (ARVC));054…	K06481	NA	integrin subunit alpha 2 [Source:HGNC Symbol;Acc:HGNC:6137]	-1.0283	4.24859	2.98767	2.02024	8.07169	3.32291	7.48514	0.490288	-1.0283	0.000390274	0.0153239	down	yes
ENSG00000040275	SPDL1	ENST00000507232;ENST00000510751;ENST00000265295;ENST00000505977;ENST00000503209;ENST00000503871;ENST00000508837;ENST00000629457;ENST00000513795;ENST00000509785;ENST00000513941;ENST00000512028;ENST00000508247;ENST00000515224;ENST00000506574;ENST00000523518	GO:0005634(nucleus);GO:0005737(cytoplasm);GO:0051301(cell division);GO:0005694(chromosome);GO:0005856(cytoskeleton);GO:0005515(protein binding);GO:0007049(cell cycle);GO:0000922(spindle pole);GO:0005815(microtubule organizing center);GO:0000775(chromosome, centromeric region);GO:0000776(kinetochore);GO:0000777(condensed chromosome kinetochore);GO:0005829(cytosol);GO:0031577(spindle checkpoint);GO…	NA	NA	NA	spindle apparatus coiled-coil protein 1 [Source:HGNC Symbol;Acc:HGNC:26010]	0.650685	12.0259	14.19	10.335	7.35706	7.8303	8.09474	1.56991	0.650685	0.000392145	0.0153551	up	no
ENSG00000177830	CHID1	ENST00000436108;ENST00000534254;ENST00000429789;ENST00000524832;ENST00000323578;ENST00000454838;ENST00000524538;ENST00000534207;ENST00000525840;ENST00000528426;ENST00000528581;ENST00000449825;ENST00000529539;ENST00000530939;ENST00000526714;ENST00000533059;ENST00000528154;ENST00000525225;ENST00000532909;ENST00000531010;ENST00000531859;ENST00000528534;ENST00000528521	GO:0005975(carbohydrate metabolic process);GO:0005634(nucleus);GO:0016020(membrane);GO:0005576(extracellular region);GO:0005615(extracellular space);GO:0008061(chitin binding);GO:0002376(immune system process);GO:0045087(innate immune response);GO:0005764(lysosome);GO:0005515(protein binding);GO:0070062(extracellular exosome);GO:0005802(trans-Golgi network);GO:0005770(late endosome);GO:0002576(pl…	NA	NA	NA	chitinase domain containing 1 [Source:HGNC Symbol;Acc:HGNC:28474]	-0.550183	4.43527	4.62815	4.95823	6.28022	6.75796	7.49332	0.682933	-0.550183	0.000393629	0.0153669	down	no
ENSG00000280206	AC026401.3	ENST00000624682	NA	NA	NA	NA		0.909498	7.72899	7.1396	7.314	4.05511	4.19458	3.55966	1.87839	0.909498	0.000394726	0.0153669	up	no
ENSG00000196850	PPTC7	ENST00000354300;ENST00000548721	GO:0046872(metal ion binding);GO:0016787(hydrolase activity);GO:0003824(catalytic activity);GO:0004721(phosphoprotein phosphatase activity);GO:0006470(protein dephosphorylation);GO:0005739(mitochondrion);GO:0005739(mitochondrion)	NA	NA	NA	PTC7 protein phosphatase homolog [Source:HGNC Symbol;Acc:HGNC:30695]	0.602361	14.6956	12.6622	13.886	9.77914	8.40654	8.98055	1.5182	0.602361	0.000395681	0.0153669	up	no
ENSG00000277879	AL391988.1	ENST00000614747	NA	NA	NA	NA		-1.04114	0.804115	0.682014	0.922672	1.53011	1.79631	1.63053	0.485944	-1.04114	0.000399106	0.0154577	down	yes
ENSG00000014138	POLA2	ENST00000265465;ENST00000527618;ENST00000527850;ENST00000532469;ENST00000533192;ENST00000525924;ENST00000534785;ENST00000532391	GO:0005634(nucleus);GO:0005829(cytosol);GO:0005654(nucleoplasm);GO:0003677(DNA binding);GO:0006260(DNA replication);GO:0003887(DNA-directed DNA polymerase activity);GO:0071897(DNA biosynthetic process);GO:0003674(molecular_function);GO:0000082(G1/S transition of mitotic cell cycle);GO:0006270(DNA replication initiation);GO:0032201(telomere maintenance via semi-conservative replication);GO:0046982…	00230(Purine metabolism);00240(Pyrimidine metabolism);03030(DNA replication);03030(DNA replication)	K02321	NA	DNA polymerase alpha 2, accessory subunit [Source:HGNC Symbol;Acc:HGNC:30073]	-0.569745	4.4229	4.48876	3.90328	5.7069	6.14886	7.16495	0.673736	-0.569745	0.00040736	0.0157347	down	no
ENSG00000167995	BEST1	ENST00000449131;ENST00000378043;ENST00000524877	GO:0006810(transport);GO:0016020(membrane);GO:0016021(integral component of membrane);GO:0007601(visual perception);GO:0006811(ion transport);GO:0005886(plasma membrane);GO:0005254(chloride channel activity);GO:0006821(chloride transport);GO:0015701(bicarbonate transport);GO:0034707(chloride channel complex);GO:1902476(chloride transmembrane transport);GO:0050896(response to stimulus);GO:0042802(…	NA	NA	NA	bestrophin 1 [Source:HGNC Symbol;Acc:HGNC:12703]	0.989886	5.84589	3.9611	6.11739	2.0172	4.02519	1.97582	1.98603	0.989886	0.000408535	0.0157374	up	no
ENSG00000076108	BAZ2A	ENST00000551812;ENST00000549884;ENST00000547453;ENST00000548578;ENST00000550730;ENST00000547650;ENST00000547647;ENST00000549787;ENST00000379441;ENST00000551959;ENST00000551996;ENST00000549763;ENST00000551759;ENST00000546695;ENST00000553222;ENST00000549327;ENST00000549506	GO:0005634(nucleus);GO:0016607(nuclear speck);GO:0046872(metal ion binding);GO:0005829(cytosol);GO:0003677(DNA binding);GO:0003723(RNA binding);GO:0006351(transcription, DNA-templated);GO:0006355(regulation of transcription, DNA-templated);GO:0016569(covalent chromatin modification);GO:0005515(protein binding);GO:0005730(nucleolus);GO:0042393(histone binding);GO:0006338(chromatin remodeling);GO:0…	NA	NA	NA	bromodomain adjacent to zinc finger domain 2A [Source:HGNC Symbol;Acc:HGNC:962]	0.693619	9.69249	7.90139	6.13271	5.55267	4.8327	4.2848	1.61734	0.693619	0.000411928	0.0158254	up	no
ENSG00000157985	AGAP1	ENST00000614409;ENST00000336665;ENST00000428334;ENST00000409538;ENST00000304032;ENST00000418654;ENST00000466575;ENST00000619456;ENST00000409457;ENST00000482882;ENST00000448025;ENST00000635100	GO:0006810(transport);GO:0005737(cytoplasm);GO:0015031(protein transport);GO:0005525(GTP binding);GO:0046872(metal ion binding);GO:0000166(nucleotide binding);GO:0003924(GTPase activity);GO:0043547(positive regulation of GTPase activity);GO:0005096(GTPase activator activity);GO:0005543(phospholipid binding);GO:0005543(phospholipid binding)	04144(Endocytosis);04144(Endocytosis)	K12491	NA	ArfGAP with GTPase domain, ankyrin repeat and PH domain 1 [Source:HGNC Symbol;Acc:HGNC:16922]	0.596052	4.20332	3.77349	3.90167	2.57703	2.57193	2.70939	1.51157	0.596052	0.000416891	0.015973	up	no
ENSG00000264281	AC016596.1	ENST00000582508	NA	NA	NA	NA		-1.028	24.6937	19.1798	21.4975	32.085	48.8586	52.3608	0.490389	-1.028	0.000419968	0.0160477	down	yes
ENSG00000182117	NOP10	ENST00000328848;ENST00000557912	GO:0005634(nucleus);GO:0030529(intracellular ribonucleoprotein complex);GO:0005515(protein binding);GO:0016604(nuclear body);GO:0001522(pseudouridine synthesis);GO:0042254(ribosome biogenesis);GO:0005730(nucleolus);GO:0006364(rRNA processing);GO:0005654(nucleoplasm);GO:0005732(small nucleolar ribonucleoprotein complex);GO:0003723(RNA binding);GO:0070034(telomerase RNA binding);GO:0007004(telomere…	03008(Ribosome biogenesis in eukaryotes);03008(Ribosome biogenesis in eukaryotes)	K11130	NA	NOP10 ribonucleoprotein [Source:HGNC Symbol;Acc:HGNC:14378]	-0.518746	112.078	120.883	136.082	160.31	189.112	179.31	0.697978	-0.518746	0.000421489	0.0160628	down	no
ENSG00000080603	SRCAP	ENST00000395059;ENST00000262518;ENST00000483083;ENST00000474008;ENST00000411466	GO:0005634(nucleus);GO:0005794(Golgi apparatus);GO:0000166(nucleotide binding);GO:0005524(ATP binding);GO:0005654(nucleoplasm);GO:0016787(hydrolase activity);GO:0006351(transcription, DNA-templated);GO:0006355(regulation of transcription, DNA-templated);GO:0016569(covalent chromatin modification);GO:0003677(DNA binding);GO:0004386(helicase activity);GO:0016604(nuclear body);GO:0016573(histone ace…	NA	NA	NA	Snf2 related CREBBP activator protein [Source:HGNC Symbol;Acc:HGNC:16974]	0.853817	7.93054	4.58986	3.80533	3.01165	3.17339	2.84829	1.80728	0.853817	0.000428922	0.0163025	up	no
ENSG00000198087	CD2AP	ENST00000359314;ENST00000479857;ENST00000486693;ENST00000463175;ENST00000477159	GO:0005737(cytoplasm);GO:0051301(cell division);GO:0005856(cytoskeleton);GO:0042995(cell projection);GO:0005515(protein binding);GO:0007010(cytoskeleton organization);GO:0007049(cell cycle);GO:0045296(cadherin binding);GO:0070062(extracellular exosome);GO:0031941(filamentous actin);GO:0017124(SH3 domain binding);GO:0001726(ruffle);GO:0007165(signal transduction);GO:0005200(structural constituent …	05100(Bacterial invasion of epithelial cells);05100(Bacterial invasion of epithelial cells)	K13738	NA	CD2 associated protein [Source:HGNC Symbol;Acc:HGNC:14258]	0.590949	13.0683	13.4601	13.1078	9.83866	7.79921	8.67685	1.50624	0.590949	0.000431015	0.0163385	up	no
ENSG00000163558	PRKCI	ENST00000295797;ENST00000476635;ENST00000488541;ENST00000483697;ENST00000493761;ENST00000485837;ENST00000482353	GO:0046326(positive regulation of glucose import);GO:0005634(nucleus);GO:0005737(cytoplasm);GO:0016020(membrane);GO:0046872(metal ion binding);GO:0000166(nucleotide binding);GO:0004672(protein kinase activity);GO:0004674(protein serine/threonine kinase activity);GO:0005524(ATP binding);GO:0006468(protein phosphorylation);GO:0005829(cytosol);GO:0016740(transferase activity);GO:0016301(kinase activ…	04015(Rap1 signaling pathway);04390(Hippo signaling pathway);04144(Endocytosis);04530(Tight junction);04611(Platelet activation);04910(Insulin signaling pathway);05165(Human papillomavirus infection);05165(Human papillomavirus infection)	K06069	EC:2.7.11.13	protein kinase C iota [Source:HGNC Symbol;Acc:HGNC:9404]	0.684011	5.85081	4.79604	4.93301	3.13515	3.59348	2.96877	1.6066	0.684011	0.000433009	0.0163705	up	no
ENSG00000131469	RPL27	ENST00000253788;ENST00000589037;ENST00000589913;ENST00000593262;ENST00000586277;ENST00000588830;ENST00000587478;ENST00000590864	GO:0003723(RNA binding);GO:0005634(nucleus);GO:0016020(membrane);GO:0006412(translation);GO:0030529(intracellular ribonucleoprotein complex);GO:0005622(intracellular);GO:0003735(structural constituent of ribosome);GO:0005840(ribosome);GO:0005925(focal adhesion);GO:0006364(rRNA processing);GO:0005829(cytosol);GO:0070062(extracellular exosome);GO:0031012(extracellular matrix);GO:0006413(translation…	03010(Ribosome);03010(Ribosome)	K02901	NA	ribosomal protein L27 [Source:HGNC Symbol;Acc:HGNC:10328]	-0.522183	220.073	220.829	261.731	290.51	369.987	348.573	0.696317	-0.522183	0.000437416	0.0164223	down	no
ENSG00000100281	HMGXB4	ENST00000455359;ENST00000216106;ENST00000420166;ENST00000418170;ENST00000498212;ENST00000466438;ENST00000464480;ENST00000498325	GO:0005634(nucleus);GO:0003677(DNA binding);GO:0016055(Wnt signaling pathway);GO:0008333(endosome to lysosome transport);GO:0030178(negative regulation of Wnt signaling pathway);GO:0016589(NURF complex);GO:0016589(NURF complex)	NA	NA	NA	HMG-box containing 4 [Source:HGNC Symbol;Acc:HGNC:5003]	-0.500688	6.85127	5.92493	6.55711	8.93369	8.87603	9.54475	0.70677	-0.500688	0.000437464	0.0164223	down	no
ENSG00000100162	CENPM	ENST00000402420;ENST00000215980;ENST00000407253;ENST00000404067;ENST00000460824;ENST00000472374;ENST00000396437;ENST00000402338	GO:0005634(nucleus);GO:0005737(cytoplasm);GO:0005829(cytosol);GO:0005694(chromosome);GO:0000775(chromosome, centromeric region);GO:0000776(kinetochore);GO:0000777(condensed chromosome kinetochore);GO:0005654(nucleoplasm);GO:0034080(CENP-A containing nucleosome assembly);GO:0007062(sister chromatid cohesion);GO:0007062(sister chromatid cohesion)	NA	NA	NA	centromere protein M [Source:HGNC Symbol;Acc:HGNC:18352]	-0.647505	7.40441	8.11482	8.59013	10.7683	13.2185	13.7795	0.638384	-0.647505	0.000439873	0.0164223	down	no
ENSG00000094804	CDC6	ENST00000209728;ENST00000577249;ENST00000580824;ENST00000473555;ENST00000582402	GO:0005634(nucleus);GO:0005737(cytoplasm);GO:0005794(Golgi apparatus);GO:0000166(nucleotide binding);GO:0005524(ATP binding);GO:0005829(cytosol);GO:0005654(nucleoplasm);GO:0051301(cell division);GO:0005515(protein binding);GO:0006270(DNA replication initiation);GO:0045737(positive regulation of cyclin-dependent protein serine/threonine kinase activity);GO:0048146(positive regulation of fibroblast…	04110(Cell cycle);04110(Cell cycle)	K02213	NA	cell division cycle 6 [Source:HGNC Symbol;Acc:HGNC:1744]	-0.478219	24.7556	25.8001	27.948	37.7888	36.2033	35.3654	0.717864	-0.478219	0.000440082	0.0164223	down	no
ENSG00000108244	KRT23	ENST00000582754;ENST00000436344;ENST00000485751;ENST00000209718;ENST00000462312;ENST00000585006;ENST00000582283;ENST00000584517;ENST00000494691	GO:0005198(structural molecule activity);GO:0005882(intermediate filament);GO:0005829(cytosol);GO:0031424(keratinization);GO:0070268(cornification);GO:0070268(cornification)	NA	NA	NA	keratin 23 [Source:HGNC Symbol;Acc:HGNC:6438]	-0.578022	6.22764	6.51804	6.02966	8.58035	9.86335	9.58414	0.669882	-0.578022	0.00044014	0.0164223	down	no
ENSG00000123358	NR4A1	ENST00000394824;ENST00000394825;ENST00000545748;ENST00000478250;ENST00000550557;ENST00000550082;ENST00000562373;ENST00000553200;ENST00000565848;ENST00000564201;ENST00000546842;ENST00000548232;ENST00000243050;ENST00000549102;ENST00000547206;ENST00000550339	GO:0005634(nucleus);GO:0006355(regulation of transcription, DNA-templated);GO:0003677(DNA binding);GO:0004879(RNA polymerase II transcription factor activity, ligand-activated sequence-specific DNA binding);GO:0030522(intracellular receptor signaling pathway);GO:0008270(zinc ion binding);GO:0005829(cytosol);GO:0006351(transcription, DNA-templated);GO:0031965(nuclear membrane);GO:0003700(transcrip…	04010(MAPK signaling pathway);04151(PI3K-Akt signaling pathway);04925(Aldosterone synthesis and secretion);04927(Cortisol synthesis and secretion);04927(Cortisol synthesis and secretion)	K04465	NA	nuclear receptor subfamily 4 group A member 1 [Source:HGNC Symbol;Acc:HGNC:7980]	0.900932	1.3387	1.0295	1.25776	0.68001	0.669076	0.592762	1.86727	0.900932	0.000452145	0.0168262	up	no
ENSG00000187122	SLIT1	ENST00000266058;ENST00000456008	GO:0005623(cell);GO:0005509(calcium ion binding);GO:0005576(extracellular region);GO:0007275(multicellular organism development);GO:0005615(extracellular space);GO:0007399(nervous system development);GO:0030154(cell differentiation);GO:0007411(axon guidance);GO:0048495(Roundabout binding);GO:0007409(axonogenesis);GO:0008045(motor neuron axon guidance);GO:0021772(olfactory bulb development);GO:002…	04360(Axon guidance);04360(Axon guidance)	K06838	NA	slit guidance ligand 1 [Source:HGNC Symbol;Acc:HGNC:11085]	-1.46702	0.0620349	0.0348907	0.0312647	0.0874527	0.0967028	0.170226	0.361729	-1.46702	0.000455692	0.0168966	down	yes
ENSG00000262251	AC087388.1	ENST00000571370	NA	NA	NA	NA		1.23284	1.93812	1.23448	1.96624	0.747412	0.692131	0.74692	2.3503	1.23284	0.000456408	0.0168966	up	yes
ENSG00000178105	DDX10	ENST00000534221;ENST00000322536;ENST00000526794;ENST00000533198;ENST00000530116;ENST00000534774;ENST00000524979;ENST00000534439	GO:0003676(nucleic acid binding);GO:0003723(RNA binding);GO:0000166(nucleotide binding);GO:0005524(ATP binding);GO:0016787(hydrolase activity);GO:0004386(helicase activity);GO:0005737(cytoplasm);GO:0005730(nucleolus);GO:0004004(ATP-dependent RNA helicase activity);GO:0010501(RNA secondary structure unwinding);GO:0003724(RNA helicase activity);GO:0003724(RNA helicase activity)	NA	NA	NA	DEAD-box helicase 10 [Source:HGNC Symbol;Acc:HGNC:2735]	0.601564	13.6349	17.3075	14.5918	10.4061	9.26141	10.3413	1.51736	0.601564	0.0004593	0.0169596	up	no
ENSG00000005882	PDK2	ENST00000503176;ENST00000505897;ENST00000506647;ENST00000503076;ENST00000508030;ENST00000510219;ENST00000512204;ENST00000503614;ENST00000506242;ENST00000511026;ENST00000508960;ENST00000515040	GO:0000166(nucleotide binding);GO:0005524(ATP binding);GO:0005829(cytosol);GO:0005654(nucleoplasm);GO:0016740(transferase activity);GO:0016301(kinase activity);GO:0016310(phosphorylation);GO:0005739(mitochondrion);GO:0006468(protein phosphorylation);GO:0042803(protein homodimerization activity);GO:0005759(mitochondrial matrix);GO:0005975(carbohydrate metabolic process);GO:0006006(glucose metaboli…	NA	NA	NA	pyruvate dehydrogenase kinase 2 [Source:HGNC Symbol;Acc:HGNC:8810]	-0.621661	2.57123	2.48047	2.25628	3.73034	3.52618	3.98787	0.649922	-0.621661	0.000462765	0.0170219	down	no
ENSG00000213326	RPS7P11	ENST00000484240	NA	NA	NA	NA	ribosomal protein S7 pseudogene 11 [Source:HGNC Symbol;Acc:HGNC:35841]	-0.810089	7.21071	7.08351	7.78599	11.5466	14.6745	12.4926	0.570347	-0.810089	0.000463376	0.0170219	down	no
ENSG00000205903	ZNF316	ENST00000382252;ENST00000614588;ENST00000427912	GO:0003676(nucleic acid binding);GO:0005634(nucleus);GO:0046872(metal ion binding);GO:0006355(regulation of transcription, DNA-templated);GO:0006351(transcription, DNA-templated);GO:0003677(DNA binding);GO:0005622(intracellular);GO:0005622(intracellular)	NA	NA	NA	zinc finger protein 316 [Source:HGNC Symbol;Acc:HGNC:13843]	0.721381	4.132	3.38832	3.62499	2.39337	2.03787	2.32858	1.64876	0.721381	0.000466941	0.0171088	up	no
ENSG00000268942	CKS1BP3	ENST00000600888	NA	NA	NA	NA	CDC28 protein kinase regulatory subunit 1B pseudogene 3 [Source:HGNC Symbol;Acc:HGNC:24233]	-1.28128	4.06044	3.19971	3.56582	5.07935	11.2269	10.0068	0.41143	-1.28128	0.000470495	0.0171948	down	yes
ENSG00000186352	ANKRD37	ENST00000335174;ENST00000511393;ENST00000511311;ENST00000507479;ENST00000506424;ENST00000507753	GO:0005634(nucleus);GO:0005737(cytoplasm);GO:0005829(cytosol);GO:0005739(mitochondrion);GO:0005739(mitochondrion)	NA	NA	NA	ankyrin repeat domain 37 [Source:HGNC Symbol;Acc:HGNC:29593]	-0.907018	1.30952	1.19282	1.7489	2.7728	3.12486	2.07412	0.533286	-0.907018	0.000483385	0.0176207	down	no
ENSG00000130479	MAP1S	ENST00000544059;ENST00000324096;ENST00000597000;ENST00000598769;ENST00000601544;ENST00000594340;ENST00000600608;ENST00000594365;ENST00000600186;ENST00000597735;ENST00000601097;ENST00000598756;ENST00000597067;ENST00000596637;ENST00000594212;ENST00000593593;ENST00000599494	GO:0051015(actin filament binding);GO:0006915(apoptotic process);GO:0008017(microtubule binding);GO:0000226(microtubule cytoskeleton organization);GO:0005874(microtubule);GO:0005634(nucleus);GO:0005737(cytoplasm);GO:0005730(nucleolus);GO:0005829(cytosol);GO:0003677(DNA binding);GO:0030054(cell junction);GO:0005856(cytoskeleton);GO:0042995(cell projection);GO:0005515(protein binding);GO:0045202(sy…	NA	NA	NA	microtubule associated protein 1S [Source:HGNC Symbol;Acc:HGNC:15715]	1.02967	4.43641	2.87958	2.94489	1.34561	2.42289	1.2575	2.04156	1.02967	0.000493641	0.0178998	up	yes
ENSG00000122417	ODF2L	ENST00000294678;ENST00000370566;ENST00000478286;ENST00000359242;ENST00000488879;ENST00000462648;ENST00000472368;ENST00000317336;ENST00000472144;ENST00000479890;ENST00000486215;ENST00000473792;ENST00000480440;ENST00000463933;ENST00000476054;ENST00000531412;ENST00000534092;ENST00000496592;ENST00000524695;ENST00000460698;ENST00000486557	GO:0005813(centrosome);GO:0005813(centrosome)	NA	NA	NA	outer dense fiber of sperm tails 2 like [Source:HGNC Symbol;Acc:HGNC:29225]	0.771303	1.56254	1.98295	1.63578	1.12779	1.00139	0.906461	1.70681	0.771303	0.000495129	0.0178998	up	no
ENSG00000177494	ZBED2	ENST00000317012	GO:0003676(nucleic acid binding);GO:0046872(metal ion binding);GO:0003677(DNA binding)	NA	NA	NA	zinc finger BED-type containing 2 [Source:HGNC Symbol;Acc:HGNC:20710]	-0.54381	10.9693	13.3561	13.225	18.6686	18.0022	18.0707	0.685957	-0.54381	0.000495775	0.0178998	down	no
ENSG00000119401	TRIM32	ENST00000450136;ENST00000373983;ENST00000411410	GO:0048147(negative regulation of fibroblast proliferation);GO:0030335(positive regulation of cell migration);GO:0005634(nucleus);GO:0045787(positive regulation of cell cycle);GO:0005737(cytoplasm);GO:0008270(zinc ion binding);GO:0046872(metal ion binding);GO:0016740(transferase activity);GO:0016567(protein ubiquitination);GO:0005622(intracellular);GO:0005515(protein binding);GO:0061630(ubiquitin…	04120(Ubiquitin mediated proteolysis);04120(Ubiquitin mediated proteolysis)	K10607	EC:2.3.2.27	tripartite motif containing 32 [Source:HGNC Symbol;Acc:HGNC:16380]	-1.36038	3.25522	3.35709	0.808904	8.24324	4.22199	6.589	0.389479	-1.36038	0.000496067	0.0178998	down	yes
ENSG00000185495	AC138393.1	ENST00000540997;ENST00000622033;ENST00000572124;ENST00000449219;ENST00000327086;ENST00000618315	NA	NA	NA	NA		1.23979	0.435265	0.332943	0.504504	0.151062	0.194344	0.193502	2.36165	1.23979	0.000503854	0.0181349	up	yes
ENSG00000213621	RPSAP54	ENST00000454001	NA	NA	NA	NA	ribosomal protein SA pseudogene 54 [Source:HGNC Symbol;Acc:HGNC:36373]	-1.16705	1.1793	0.811023	1.45802	2.24416	2.32113	3.17802	0.445332	-1.16705	0.000506912	0.018199	down	yes
ENSG00000276180	HIST1H4I	ENST00000615353	GO:0005634(nucleus);GO:0003723(RNA binding);GO:0016020(membrane);GO:0003677(DNA binding);GO:0046982(protein heterodimerization activity);GO:0006334(nucleosome assembly);GO:0000786(nucleosome);GO:0005694(chromosome);GO:0005515(protein binding);GO:0006352(DNA-templated transcription, initiation);GO:0005576(extracellular region);GO:0005654(nucleoplasm);GO:0070062(extracellular exosome);GO:0044267(ce…	05203(Viral carcinogenesis);05322(Systemic lupus erythematosus);05034(Alcoholism)	K11254	NA	histone cluster 1 H4 family member i [Source:HGNC Symbol;Acc:HGNC:4793]	1.25796	1.36669	1.63666	1.19571	0.766989	0.480852	0.507924	2.39158	1.25796	0.000510004	0.018264	up	yes
ENSG00000183336	BOLA2	ENST00000330978;ENST00000380596	GO:0005634(nucleus);GO:0005737(cytoplasm);GO:0005515(protein binding);GO:0005829(cytosol);GO:0070062(extracellular exosome);GO:0035722(interleukin-12-mediated signaling pathway);GO:0044571([2Fe-2S] cluster assembly);GO:0097428(protein maturation by iron-sulfur cluster transfer);GO:0097428(protein maturation by iron-sulfur cluster transfer)	NA	NA	NA	bolA family member 2 [Source:HGNC Symbol;Acc:HGNC:29488]	-0.657919	6.23248	6.0257	7.85562	10.9133	10.9926	9.82974	0.633792	-0.657919	0.00052276	0.0186739	down	no
ENSG00000257529	RPL36A-HNRNPH2	ENST00000409170;ENST00000409338	GO:0005829(cytosol);GO:0005622(intracellular);GO:0003735(structural constituent of ribosome);GO:0006412(translation);GO:0005840(ribosome);GO:0005886(plasma membrane);GO:0030529(intracellular ribonucleoprotein complex);GO:0022625(cytosolic large ribosomal subunit);GO:0022625(cytosolic large ribosomal subunit)	NA	NA	NA	RPL36A-HNRNPH2 readthrough [Source:HGNC Symbol;Acc:HGNC:48349]	-0.595972	57.6487	65.5783	58.1167	73.6817	90.181	110.237	0.661599	-0.595972	0.000524469	0.0186882	down	no
ENSG00000113070	HBEGF	ENST00000230990;ENST00000498452;ENST00000482211	GO:0005615(extracellular space);GO:0051897(positive regulation of protein kinase B signaling);GO:0030335(positive regulation of cell migration);GO:0016020(membrane);GO:0016021(integral component of membrane);GO:0018108(peptidyl-tyrosine phosphorylation);GO:0008083(growth factor activity);GO:0005886(plasma membrane);GO:0043547(positive regulation of GTPase activity);GO:0005576(extracellular region…	04012(ErbB signaling pathway);04912(GnRH signaling pathway);04915(Estrogen signaling pathway);05205(Proteoglycans in cancer);05219(Bladder cancer);05120(Epithelial cell signaling in Helicobacter pylori infection);01522(Endocrine resistance);01522(Endocrine resistance)	K08523	NA	heparin binding EGF like growth factor [Source:HGNC Symbol;Acc:HGNC:3059]	0.765263	4.43983	4.33307	4.6941	2.58507	2.60752	2.73067	1.69968	0.765263	0.000525843	0.0186904	up	no
ENSG00000183458	AC138932.1	ENST00000534164;ENST00000537889	NA	NA	NA	NA		1.19683	1.37258	0.661742	0.613145	0.348135	0.37158	0.435194	2.29236	1.19683	0.000530409	0.0187776	up	yes
ENSG00000105821	DNAJC2	ENST00000379263;ENST00000475065;ENST00000249270;ENST00000492497;ENST00000464253;ENST00000379257;ENST00000426036;ENST00000483637;ENST00000454277;ENST00000412522;ENST00000475090	GO:0003723(RNA binding);GO:0005634(nucleus);GO:0005737(cytoplasm);GO:0005829(cytosol);GO:0006351(transcription, DNA-templated);GO:0006355(regulation of transcription, DNA-templated);GO:0016569(covalent chromatin modification);GO:0003677(DNA binding);GO:0031965(nuclear membrane);GO:0032781(positive regulation of ATPase activity);GO:0045893(positive regulation of transcription, DNA-templated);GO:00…	NA	NA	NA	DnaJ heat shock protein family (Hsp40) member C2 [Source:HGNC Symbol;Acc:HGNC:13192]	0.626369	10.1753	12.0729	9.55473	6.73369	6.70248	7.16591	1.54368	0.626369	0.000530932	0.0187776	up	no
ENSG00000149016	TUT1	ENST00000476907;ENST00000308436;ENST00000469480;ENST00000494385;ENST00000478537;ENST00000463241;ENST00000278279	GO:0005634(nucleus);GO:0003676(nucleic acid binding);GO:0003723(RNA binding);GO:0006397(mRNA processing);GO:0016607(nuclear speck);GO:0046872(metal ion binding);GO:0000166(nucleotide binding);GO:0005524(ATP binding);GO:0005730(nucleolus);GO:0005829(cytosol);GO:0016740(transferase activity);GO:0003730(mRNA 3'-UTR binding);GO:0016779(nucleotidyltransferase activity);GO:0006378(mRNA polyadenylation)…	NA	NA	NA	terminal uridylyl transferase 1, U6 snRNA-specific [Source:HGNC Symbol;Acc:HGNC:26184]	1.01835	2.13426	3.87691	4.52319	1.96738	1.70898	1.52425	2.0256	1.01835	0.000534943	0.0188328	up	yes
ENSG00000185551	NR2F2	ENST00000421109;ENST00000453270;ENST00000394171;ENST00000394166;ENST00000559679	GO:0001937(negative regulation of endothelial cell proliferation);GO:0010596(negative regulation of endothelial cell migration);GO:0005634(nucleus);GO:0008270(zinc ion binding);GO:0046872(metal ion binding);GO:0006355(regulation of transcription, DNA-templated);GO:0006351(transcription, DNA-templated);GO:0003677(DNA binding);GO:0003700(transcription factor activity, sequence-specific DNA binding)…	NA	NA	NA	nuclear receptor subfamily 2 group F member 2 [Source:HGNC Symbol;Acc:HGNC:7976]	0.627616	8.06199	6.26301	6.88244	4.87808	4.40799	4.44034	1.54501	0.627616	0.000535134	0.0188328	up	no
ENSG00000197958	RPL12	ENST00000536368;ENST00000361436;ENST00000483598;ENST00000497322;ENST00000497825	GO:0003723(RNA binding);GO:0016020(membrane);GO:0006412(translation);GO:0030529(intracellular ribonucleoprotein complex);GO:0003735(structural constituent of ribosome);GO:0005840(ribosome);GO:0005515(protein binding);GO:0005925(focal adhesion);GO:0019843(rRNA binding);GO:0000027(ribosomal large subunit assembly);GO:0005829(cytosol);GO:0070062(extracellular exosome);GO:0031012(extracellular matrix…	03010(Ribosome);03010(Ribosome)	K02870	NA	ribosomal protein L12 [Source:HGNC Symbol;Acc:HGNC:10302]	-0.468911	659.54	772.688	750.582	989.108	1052.96	979.085	0.72251	-0.468911	0.000537928	0.0188845	down	no
ENSG00000284057	AP001273.2	ENST00000638767	GO:0005634(nucleus);GO:0001104(RNA polymerase II transcription cofactor activity);GO:0006357(regulation of transcription from RNA polymerase II promoter);GO:0016592(mediator complex)	NA	NA	NA		2.95031	0.072185	0.43202	1.71202	0.054635	0.188109	0.043991	7.72917	2.95031	0.000543013	0.0190161	up	yes
ENSG00000062194	GPBP1	ENST00000424459;ENST00000514387;ENST00000511209;ENST00000506184;ENST00000309096;ENST00000515484;ENST00000513524;ENST00000513732;ENST00000264779	GO:0005634(nucleus);GO:0043231(intracellular membrane-bounded organelle);GO:0005829(cytosol);GO:0045893(positive regulation of transcription, DNA-templated);GO:0003700(transcription factor activity, sequence-specific DNA binding);GO:0005886(plasma membrane);GO:0006351(transcription, DNA-templated);GO:0003677(DNA binding);GO:0005737(cytoplasm);GO:0006355(regulation of transcription, DNA-templated)…	NA	NA	NA	GC-rich promoter binding protein 1 [Source:HGNC Symbol;Acc:HGNC:29520]	0.566402	17.6406	20.2577	18.3086	13.4268	11.7762	12.7534	1.48083	0.566402	0.000548835	0.0191512	up	no
ENSG00000142867	BCL10	ENST00000370580;ENST00000620248	GO:0005634(nucleus);GO:0005737(cytoplasm);GO:0016020(membrane);GO:0042981(regulation of apoptotic process);GO:0005829(cytosol);GO:0006915(apoptotic process);GO:0005515(protein binding);GO:0048471(perinuclear region of cytoplasm);GO:0045121(membrane raft);GO:0051092(positive regulation of NF-kappaB transcription factor activity);GO:0003713(transcription coactivator activity);GO:0045893(positive re…	04064(NF-kappa B signaling pathway);04660(T cell receptor signaling pathway);04662(B cell receptor signaling pathway);05152(Tuberculosis);05152(Tuberculosis)	K07368	NA	B-cell CLL/lymphoma 10 [Source:HGNC Symbol;Acc:HGNC:989]	0.685289	9.34658	8.40125	9.20495	6.22075	5.29938	5.2413	1.60802	0.685289	0.000549558	0.0191512	up	no
ENSG00000139218	SCAF11	ENST00000266589;ENST00000549162;ENST00000465950;ENST00000395453;ENST00000369367;ENST00000547654;ENST00000550629;ENST00000550893;ENST00000547950;ENST00000547018;ENST00000484275;ENST00000551391;ENST00000546534;ENST00000474828;ENST00000395454	GO:0003723(RNA binding);GO:0006397(mRNA processing);GO:0008380(RNA splicing);GO:0005634(nucleus);GO:0046872(metal ion binding);GO:0005730(nucleolus);GO:0005654(nucleoplasm);GO:0016604(nuclear body);GO:0005515(protein binding);GO:0000375(RNA splicing, via transesterification reactions);GO:0000245(spliceosomal complex assembly);GO:0000245(spliceosomal complex assembly)	NA	NA	NA	SR-related CTD associated factor 11 [Source:HGNC Symbol;Acc:HGNC:10784]	0.624999	3.72427	4.23106	3.73638	2.84052	2.22289	2.51773	1.54221	0.624999	0.000552483	0.0191832	up	no
ENSG00000241468	ATP5J2	ENST00000292475;ENST00000394186;ENST00000359832;ENST00000488775;ENST00000485011;ENST00000449683;ENST00000466753;ENST00000523680;ENST00000481899;ENST00000491560;ENST00000524321	GO:0006810(transport);GO:0005634(nucleus);GO:0016020(membrane);GO:0016021(integral component of membrane);GO:0005654(nucleoplasm);GO:0005739(mitochondrion);GO:0005743(mitochondrial inner membrane);GO:0006811(ion transport);GO:0015992(proton transport);GO:0070062(extracellular exosome);GO:0016887(ATPase activity);GO:0006754(ATP biosynthetic process);GO:0022857(transmembrane transporter activity);G…	00190(Oxidative phosphorylation);00190(Oxidative phosphorylation)	K02130	NA	ATP synthase, H+ transporting, mitochondrial Fo complex subunit F2 [Source:HGNC Symbol;Acc:HGNC:848]	-0.457014	44.1479	46.2375	46.4403	60.1164	63.3307	64.3733	0.728493	-0.457014	0.000553166	0.0191832	down	no
ENSG00000175727	MLXIP	ENST00000538061;ENST00000319080;ENST00000538698;ENST00000542417;ENST00000535996;ENST00000535430;ENST00000541750;ENST00000366272;ENST00000539861;ENST00000535876	GO:0005634(nucleus);GO:0005737(cytoplasm);GO:0016020(membrane);GO:0046983(protein dimerization activity);GO:0006355(regulation of transcription, DNA-templated);GO:0006366(transcription from RNA polymerase II promoter);GO:0006351(transcription, DNA-templated);GO:0003677(DNA binding);GO:0005739(mitochondrion);GO:0005741(mitochondrial outer membrane);GO:0003700(transcription factor activity, sequenc…	04932(Non-alcoholic fatty liver disease (NAFLD));04931(Insulin resistance);04931(Insulin resistance)	K09113	NA	MLX interacting protein [Source:HGNC Symbol;Acc:HGNC:17055]	0.695967	5.31625	3.43581	3.46847	2.52365	2.60365	2.41638	1.61997	0.695967	0.000556449	0.0192501	up	no
ENSG00000187024	PTRH1	ENST00000419060;ENST00000456267;ENST00000543175;ENST00000416214;ENST00000423807;ENST00000335223;ENST00000641641;ENST00000414832	GO:0004045(aminoacyl-tRNA hydrolase activity);GO:0003723(RNA binding);GO:0016787(hydrolase activity);GO:0005515(protein binding);GO:0005739(mitochondrion);GO:0005739(mitochondrion)	NA	NA	NA	peptidyl-tRNA hydrolase 1 homolog [Source:HGNC Symbol;Acc:HGNC:27039]	-1.03024	0.36119	0.338518	0.592578	0.826574	0.901699	0.911047	0.489629	-1.03024	0.000563223	0.0194373	down	yes
ENSG00000024526	DEPDC1	ENST00000370966;ENST00000456315;ENST00000525124;ENST00000488146;ENST00000489862	GO:0005634(nucleus);GO:0006351(transcription, DNA-templated);GO:0006355(regulation of transcription, DNA-templated);GO:0035556(intracellular signal transduction);GO:0007165(signal transduction);GO:0043547(positive regulation of GTPase activity);GO:0005096(GTPase activator activity);GO:0005515(protein binding);GO:0045892(negative regulation of transcription, DNA-templated);GO:0017053(transcription…	NA	NA	NA	DEP domain containing 1 [Source:HGNC Symbol;Acc:HGNC:22949]	0.592128	13.8869	14.2416	12.2414	8.1612	9.25718	9.36156	1.50747	0.592128	0.000572057	0.0196479	up	no
ENSG00000250182	EEF1A1P13	ENST00000503537	NA	NA	NA	NA	eukaryotic translation elongation factor 1 alpha 1 pseudogene 13 [Source:HGNC Symbol;Acc:HGNC:3196]	-0.965302	2.17852	2.08296	2.50189	2.94564	5.73225	4.5274	0.512171	-0.965302	0.000572237	0.0196479	down	no
ENSG00000186193	SAPCD2	ENST00000409687	GO:0005634(nucleus);GO:0005737(cytoplasm);GO:0005730(nucleolus);GO:0005829(cytosol)	NA	NA	NA	suppressor APC domain containing 2 [Source:HGNC Symbol;Acc:HGNC:28055]	0.550408	28.8367	26.2298	28.1519	18.4382	18.9309	19.4547	1.4645	0.550408	0.000573459	0.0196479	up	no
ENSG00000198556	ZNF789	ENST00000331410;ENST00000465438;ENST00000483089;ENST00000379724;ENST00000447047;ENST00000468705;ENST00000481472;ENST00000448667;ENST00000488485;ENST00000493485;ENST00000494186;ENST00000481108	GO:0003676(nucleic acid binding);GO:0005634(nucleus);GO:0046872(metal ion binding);GO:0005654(nucleoplasm);GO:0006355(regulation of transcription, DNA-templated);GO:0006351(transcription, DNA-templated);GO:0003677(DNA binding);GO:0005622(intracellular);GO:0003700(transcription factor activity, sequence-specific DNA binding);GO:0003700(transcription factor activity, sequence-specific DNA binding)	NA	NA	NA	zinc finger protein 789 [Source:HGNC Symbol;Acc:HGNC:27801]	0.934361	1.04953	0.855764	0.806656	0.493975	0.500482	0.424636	1.91104	0.934361	0.000585295	0.0200053	up	no
ENSG00000183258	DDX41	ENST00000512431;ENST00000507900;ENST00000503078;ENST00000330503;ENST00000505081;ENST00000507955;ENST00000509576;ENST00000625286;ENST00000512334;ENST00000508279;ENST00000629036;ENST00000513562;ENST00000510171;ENST00000512027;ENST00000511040;ENST00000506965;ENST00000504781;ENST00000515562;ENST00000504807	GO:0003676(nucleic acid binding);GO:0005524(ATP binding);GO:0003723(RNA binding);GO:0006397(mRNA processing);GO:0008380(RNA splicing);GO:0005634(nucleus);GO:0016020(membrane);GO:0046872(metal ion binding);GO:0000166(nucleotide binding);GO:0016787(hydrolase activity);GO:0004386(helicase activity);GO:0005515(protein binding);GO:0005681(spliceosomal complex);GO:0030154(cell differentiation);GO:00057…	NA	NA	NA	DEAD-box helicase 41 [Source:HGNC Symbol;Acc:HGNC:18674]	-0.479736	14.6167	14.1466	14.7994	18.155	20.3816	22.2112	0.717109	-0.479736	0.000604741	0.0205921	down	no
ENSG00000110330	BIRC2	ENST00000530675;ENST00000532672;ENST00000613397;ENST00000527910;ENST00000531259;ENST00000227758;ENST00000534646;ENST00000533742;ENST00000532832;ENST00000534130;ENST00000528344;ENST00000621637;ENST00000527808;ENST00000527465	GO:0043066(negative regulation of apoptotic process);GO:0003713(transcription coactivator activity);GO:0004842(ubiquitin-protein transferase activity);GO:0045595(regulation of cell differentiation);GO:1903506(regulation of nucleic acid-templated transcription);GO:0051726(regulation of cell cycle);GO:0043123(positive regulation of I-kappaB kinase/NF-kappaB signaling);GO:0000209(protein polyubiquit…	04120(Ubiquitin mediated proteolysis);04390(Hippo signaling pathway);04064(NF-kappa B signaling pathway);04668(TNF signaling pathway);04210(Apoptosis);04215(Apoptosis - multiple species);04217(Necroptosis);04510(Focal adhesion);04621(NOD-like receptor signaling pathway);05200(Pathways in cancer);05222(Small cell lung cancer);05145(Toxoplasmosis);01524(Platinum drug resistance);01524(Platinum drug…	K16060	NA	baculoviral IAP repeat containing 2 [Source:HGNC Symbol;Acc:HGNC:590]	0.83534	5.75728	5.7166	9.38627	4.65826	3.76965	3.26319	1.78428	0.83534	0.000605352	0.0205921	up	no
ENSG00000175087	PDIK1L	ENST00000619836;ENST00000374269;ENST00000444713;ENST00000374271	GO:0000166(nucleotide binding);GO:0004672(protein kinase activity);GO:0004674(protein serine/threonine kinase activity);GO:0005524(ATP binding);GO:0006468(protein phosphorylation);GO:0005634(nucleus);GO:0005654(nucleoplasm);GO:0016740(transferase activity);GO:0016301(kinase activity);GO:0016310(phosphorylation);GO:0005515(protein binding);GO:0005515(protein binding)	NA	NA	NA	PDLIM1 interacting kinase 1 like [Source:HGNC Symbol;Acc:HGNC:18981]	1.42264	3.5907	2.57601	2.89076	1.686	1.33169	0.361019	2.68075	1.42264	0.000607384	0.020612	up	yes
ENSG00000181588	MEX3D	ENST00000402693;ENST00000605173	GO:0048471(perinuclear region of cytoplasm);GO:0005634(nucleus);GO:0003676(nucleic acid binding);GO:0003723(RNA binding);GO:0005737(cytoplasm);GO:0046872(metal ion binding);GO:0017091(AU-rich element binding);GO:0010609(mRNA localization resulting in posttranscriptional regulation of gene expression);GO:0061157(mRNA destabilization);GO:0061157(mRNA destabilization)	NA	NA	NA	mex-3 RNA binding family member D [Source:HGNC Symbol;Acc:HGNC:16734]	0.684415	8.56567	7.96469	8.75487	5.72689	5.40053	4.60652	1.60705	0.684415	0.000622491	0.0210745	up	no
ENSG00000089159	PXN	ENST00000323871;ENST00000536957;ENST00000547772;ENST00000637624;ENST00000267257;ENST00000543331;ENST00000458477;ENST00000550205;ENST00000547983;ENST00000424649;ENST00000551327;ENST00000548912;ENST00000552550;ENST00000440827;ENST00000637386;ENST00000540221;ENST00000538144;ENST00000550795;ENST00000546532;ENST00000637617;ENST00000228307;ENST00000547746	GO:0005737(cytoplasm);GO:0046872(metal ion binding);GO:0005829(cytosol);GO:0007155(cell adhesion);GO:0005925(focal adhesion);GO:0005886(plasma membrane);GO:0005856(cytoskeleton);GO:0005515(protein binding);GO:0030054(cell junction);GO:0007160(cell-matrix adhesion);GO:0001725(stress fiber);GO:0005938(cell cortex);GO:0030027(lamellipodium);GO:0007165(signal transduction);GO:0005875(microtubule asso…	04370(VEGF signaling pathway);04510(Focal adhesion);04810(Regulation of actin cytoskeleton);04670(Leukocyte transendothelial migration);04062(Chemokine signaling pathway);05205(Proteoglycans in cancer);05203(Viral carcinogenesis);05100(Bacterial invasion of epithelial cells);05165(Human papillomavirus infection);05165(Human papillomavirus infection)	K05760	NA	paxillin [Source:HGNC Symbol;Acc:HGNC:9718]	0.543529	32.226	28.9046	29.2948	21.9803	19.3371	20.7226	1.45753	0.543529	0.00062478	0.0211019	up	no
ENSG00000057935	MTA3	ENST00000454356;ENST00000406652;ENST00000405094;ENST00000407270;ENST00000406911;ENST00000405592;ENST00000478602;ENST00000484780;ENST00000461256;ENST00000475383;ENST00000430763;ENST00000409019;ENST00000493983;ENST00000491314;ENST00000490611;ENST00000467925;ENST00000472767;ENST00000433553;ENST00000482875	GO:0005634(nucleus);GO:0043231(intracellular membrane-bounded organelle);GO:0008270(zinc ion binding);GO:0006355(regulation of transcription, DNA-templated);GO:0003677(DNA binding);GO:0003700(transcription factor activity, sequence-specific DNA binding);GO:0043565(sequence-specific DNA binding);GO:0003682(chromatin binding);GO:0046872(metal ion binding);GO:0016575(histone deacetylation);GO:000551…	NA	NA	NA	metastasis associated 1 family member 3 [Source:HGNC Symbol;Acc:HGNC:23784]	-0.550102	1.97634	2.10021	1.70732	2.81162	2.8892	2.76786	0.682972	-0.550102	0.000633214	0.0213362	down	no
ENSG00000156508	EEF1A1	ENST00000455918;ENST00000356303;ENST00000331523;ENST00000316292;ENST00000309268;ENST00000610520;ENST00000488500;ENST00000495333;ENST00000615060;ENST00000490569;ENST00000491404	GO:0003723(RNA binding);GO:0005634(nucleus);GO:0005737(cytoplasm);GO:0016020(membrane);GO:0006412(translation);GO:0005525(GTP binding);GO:0000166(nucleotide binding);GO:0006351(transcription, DNA-templated);GO:0006355(regulation of transcription, DNA-templated);GO:0003924(GTPase activity);GO:0005829(cytosol);GO:0005886(plasma membrane);GO:0005515(protein binding);GO:0005615(extracellular space);G…	03013(RNA transport);05134(Legionellosis);05134(Legionellosis)	K03231	NA	eukaryotic translation elongation factor 1 alpha 1 [Source:HGNC Symbol;Acc:HGNC:3189]	-0.486586	1279.04	1526.96	1571.57	1906.61	2156.32	2070.6	0.713712	-0.486586	0.000638872	0.021476	down	no
ENSG00000102786	INTS6	ENST00000483441;ENST00000311234;ENST00000476666;ENST00000398119;ENST00000442263;ENST00000497989;ENST00000491189;ENST00000491997;ENST00000488009;ENST00000461515;ENST00000486195;ENST00000483288;ENST00000469430;ENST00000493153;ENST00000485178;ENST00000491723;ENST00000490542	GO:0005634(nucleus);GO:0005654(nucleoplasm);GO:0015629(actin cytoskeleton);GO:0005515(protein binding);GO:0007165(signal transduction);GO:0042795(snRNA transcription from RNA polymerase II promoter);GO:0004888(transmembrane signaling receptor activity);GO:0032039(integrator complex);GO:0016180(snRNA processing);GO:0016180(snRNA processing)	NA	NA	NA	integrator complex subunit 6 [Source:HGNC Symbol;Acc:HGNC:14879]	0.612676	1.89159	1.71094	1.50211	1.17241	1.06555	1.10039	1.52909	0.612676	0.000645732	0.0215934	up	no
ENSG00000155096	AZIN1	ENST00000518353;ENST00000337198;ENST00000347770;ENST00000522311;ENST00000523071;ENST00000518940;ENST00000518697;ENST00000517581;ENST00000521536;ENST00000520402	GO:0005634(nucleus);GO:0003824(catalytic activity);GO:0043085(positive regulation of catalytic activity);GO:0005515(protein binding);GO:0042978(ornithine decarboxylase activator activity);GO:0006596(polyamine biosynthetic process);GO:1902269(positive regulation of polyamine transmembrane transport);GO:0005737(cytoplasm);GO:0005829(cytosol);GO:0006521(regulation of cellular amino acid metabolic pr…	NA	NA	NA	antizyme inhibitor 1 [Source:HGNC Symbol;Acc:HGNC:16432]	0.554398	40.6302	37.6544	42.4362	30.1787	26.1131	25.9121	1.46856	0.554398	0.000646209	0.0215934	up	no
ENSG00000105464	GRIN2D	ENST00000263269	GO:0005622(intracellular);GO:0006810(transport);GO:0016020(membrane);GO:0016021(integral component of membrane);GO:0005216(ion channel activity);GO:0006811(ion transport);GO:0034220(ion transmembrane transport);GO:0005886(plasma membrane);GO:0043547(positive regulation of GTPase activity);GO:0005515(protein binding);GO:0030054(cell junction);GO:0045202(synapse);GO:0045211(postsynaptic membrane);G…	04020(Calcium signaling pathway);04024(cAMP signaling pathway);04080(Neuroactive ligand-receptor interaction);04724(Glutamatergic synapse);04720(Long-term potentiation);04713(Circadian entrainment);05010(Alzheimer's disease);05014(Amyotrophic lateral sclerosis (ALS));05030(Cocaine addiction);05031(Amphetamine addiction);05033(Nicotine addiction);05034(Alcoholism)	K05212	NA	glutamate ionotropic receptor NMDA type subunit 2D [Source:HGNC Symbol;Acc:HGNC:4588]	0.845102	4.18388	2.65915	2.56965	1.61816	1.78933	1.83228	1.79639	0.845102	0.000646908	0.0215934	up	no
ENSG00000204569	PPP1R10	ENST00000376511;ENST00000473954;ENST00000476704;ENST00000461593;ENST00000496955;ENST00000468181;ENST00000484449	GO:0005634(nucleus);GO:0003723(RNA binding);GO:0046872(metal ion binding);GO:0005654(nucleoplasm);GO:0003677(DNA binding);GO:0005515(protein binding);GO:0043086(negative regulation of catalytic activity);GO:0016604(nuclear body);GO:0004864(protein phosphatase inhibitor activity);GO:0000784(nuclear chromosome, telomeric region);GO:0000785(chromatin);GO:0072357(PTW/PP1 phosphatase complex);GO:00066…	NA	NA	NA	protein phosphatase 1 regulatory subunit 10 [Source:HGNC Symbol;Acc:HGNC:9284]	0.59619	22.7568	17.6913	16.4388	12.6099	12.6546	12.3662	1.51172	0.59619	0.000650176	0.0216034	up	no
ENSG00000118503	TNFAIP3	ENST00000620204;ENST00000615468;ENST00000612899;ENST00000619035;ENST00000485192;ENST00000614035;ENST00000237289;ENST00000621150;ENST00000421450;ENST00000420009	GO:0016579(protein deubiquitination);GO:0016567(protein ubiquitination);GO:0050728(negative regulation of inflammatory response);GO:0071222(cellular response to lipopolysaccharide);GO:0048662(negative regulation of smooth muscle cell proliferation);GO:2000352(negative regulation of endothelial cell apoptotic process);GO:0005634(nucleus);GO:0005737(cytoplasm);GO:0008270(zinc ion binding);GO:004687…	04064(NF-kappa B signaling pathway);04668(TNF signaling pathway);04217(Necroptosis);04621(NOD-like receptor signaling pathway);04657(IL-17 signaling pathway);05162(Measles);05169(Epstein-Barr virus infection);05169(Epstein-Barr virus infection)	K11859	EC:3.4.19.12	TNF alpha induced protein 3 [Source:HGNC Symbol;Acc:HGNC:11896]	0.937139	1.3662	1.1938	0.969784	0.663974	0.642287	0.53723	1.91473	0.937139	0.000652208	0.0216034	up	no
ENSG00000083896	YTHDC1	ENST00000344157;ENST00000355665;ENST00000579690;ENST00000506175;ENST00000507529;ENST00000510746;ENST00000505251	GO:0003723(RNA binding);GO:0006397(mRNA processing);GO:0008380(RNA splicing);GO:0005634(nucleus);GO:0016607(nuclear speck);GO:0005654(nucleoplasm);GO:0005886(plasma membrane);GO:0005515(protein binding);GO:0006376(mRNA splice site selection);GO:0048024(regulation of mRNA splicing, via spliceosome);GO:1990247(N6-methyladenosine-containing RNA binding);GO:0000398(mRNA splicing, via spliceosome);GO:…	NA	NA	NA	YTH domain containing 1 [Source:HGNC Symbol;Acc:HGNC:30626]	0.596258	15.7616	16.4323	19.6055	11.0633	10.6823	12.5179	1.51179	0.596258	0.000652327	0.0216034	up	no
ENSG00000116560	SFPQ	ENST00000357214;ENST00000485365;ENST00000470472;ENST00000468598;ENST00000466745;ENST00000490668;ENST00000485454;ENST00000460428;ENST00000471991;ENST00000466213	GO:0003676(nucleic acid binding);GO:0003723(RNA binding);GO:0006397(mRNA processing);GO:0008380(RNA splicing);GO:0005634(nucleus);GO:0005737(cytoplasm);GO:0016607(nuclear speck);GO:0005654(nucleoplasm);GO:0006351(transcription, DNA-templated);GO:0006355(regulation of transcription, DNA-templated);GO:0003677(DNA binding);GO:0042803(protein homodimerization activity);GO:0005515(protein binding);GO:…	NA	NA	NA	splicing factor proline and glutamine rich [Source:HGNC Symbol;Acc:HGNC:10774]	0.531628	76.9099	76.4999	78.5387	54.7285	51.2768	54.4506	1.44556	0.531628	0.000653269	0.0216034	up	no
ENSG00000083845	RPS5	ENST00000599909;ENST00000596046;ENST00000598495;ENST00000598807;ENST00000601521;ENST00000596314;ENST00000598098;ENST00000599232;ENST00000196551	GO:0003723(RNA binding);GO:0016020(membrane);GO:0006412(translation);GO:0006413(translational initiation);GO:0030529(intracellular ribonucleoprotein complex);GO:0003735(structural constituent of ribosome);GO:0005840(ribosome);GO:0015935(small ribosomal subunit);GO:0022627(cytosolic small ribosomal subunit);GO:0005925(focal adhesion);GO:0019843(rRNA binding);GO:0003729(mRNA binding);GO:0000028(rib…	03010(Ribosome);03010(Ribosome)	K02989	NA	ribosomal protein S5 [Source:HGNC Symbol;Acc:HGNC:10426]	-0.517181	125.719	146.495	164.566	185.755	225.753	213.592	0.698736	-0.517181	0.000657561	0.0216949	down	no
ENSG00000049449	RCN1	ENST00000531345;ENST00000054950;ENST00000532721;ENST00000533898;ENST00000528630;ENST00000527337;ENST00000530348;ENST00000532942;ENST00000532474	GO:0005509(calcium ion binding);GO:0046872(metal ion binding);GO:0005783(endoplasmic reticulum);GO:0005515(protein binding);GO:0005788(endoplasmic reticulum lumen);GO:0044267(cellular protein metabolic process);GO:0043687(post-translational protein modification);GO:0001701(in utero embryonic development);GO:0043010(camera-type eye development);GO:0043010(camera-type eye development)	NA	NA	NA	reticulocalbin 1 [Source:HGNC Symbol;Acc:HGNC:9934]	0.779101	30.9378	26.4941	15.0123	13.9738	13.9607	14.2808	1.71606	0.779101	0.000666072	0.021925	up	no
ENSG00000051596	THOC3	ENST00000628318;ENST00000505969;ENST00000265097;ENST00000432305;ENST00000513006;ENST00000513482;ENST00000514861;ENST00000515016;ENST00000511062;ENST00000513118;ENST00000514250;ENST00000510300	GO:0003723(RNA binding);GO:0006397(mRNA processing);GO:0006810(transport);GO:0008380(RNA splicing);GO:0051028(mRNA transport);GO:0005634(nucleus);GO:0016607(nuclear speck);GO:0006406(mRNA export from nucleus);GO:0005654(nucleoplasm);GO:0000784(nuclear chromosome, telomeric region);GO:0006369(termination of RNA polymerase II transcription);GO:0006405(RNA export from nucleus);GO:0031124(mRNA 3'-end…	03040(Spliceosome);03013(RNA transport);03013(RNA transport)	K12880	NA	THO complex 3 [Source:HGNC Symbol;Acc:HGNC:19072]	-0.487415	13.9655	14.8063	15.1849	20.1145	20.4441	21.0657	0.713302	-0.487415	0.000668304	0.0219478	down	no
ENSG00000127824	TUBA4A	ENST00000248437;ENST00000498660;ENST00000462806;ENST00000456818;ENST00000475683;ENST00000447205;ENST00000425551;ENST00000427737;ENST00000398989;ENST00000392088	GO:0005737(cytoplasm);GO:0005525(GTP binding);GO:0000166(nucleotide binding);GO:0003924(GTPase activity);GO:0015630(microtubule cytoskeleton);GO:0005856(cytoskeleton);GO:0005515(protein binding);GO:0005200(structural constituent of cytoskeleton);GO:0007010(cytoskeleton organization);GO:0005874(microtubule);GO:0005576(extracellular region);GO:0007017(microtubule-based process);GO:0005829(cytosol);…	04145(Phagosome);04210(Apoptosis);04530(Tight junction);04540(Gap junction);05130(Pathogenic Escherichia coli infection);05130(Pathogenic Escherichia coli infection)	K07374	NA	tubulin alpha 4a [Source:HGNC Symbol;Acc:HGNC:12407]	-0.603316	8.95048	6.7765	9.74567	10.4845	13.6337	14.5799	0.658239	-0.603316	0.000672556	0.0220367	down	no
ENSG00000173542	MOB1B	ENST00000309395;ENST00000396051;ENST00000502869;ENST00000509041	GO:0005634(nucleus);GO:0005730(nucleolus);GO:0005829(cytosol);GO:0005737(cytoplasm);GO:0046872(metal ion binding);GO:0005515(protein binding);GO:0070062(extracellular exosome);GO:0035329(hippo signaling);GO:0019900(kinase binding);GO:0019209(kinase activator activity);GO:0031952(regulation of protein autophosphorylation);GO:0042327(positive regulation of phosphorylation);GO:0042327(positive regul…	04390(Hippo signaling pathway);04392(Hippo signaling pathway - multiple species);04392(Hippo signaling pathway - multiple species)	K06685	NA	MOB kinase activator 1B [Source:HGNC Symbol;Acc:HGNC:29801]	0.628189	4.75716	4.11722	4.24002	3.21806	2.58779	2.67901	1.54562	0.628189	0.000675845	0.0220936	up	no
ENSG00000179630	LACC1	ENST00000325686;ENST00000441843;ENST00000425906	GO:0005777(peroxisome);GO:0005507(copper ion binding);GO:0005515(protein binding);GO:0005515(protein binding)	NA	NA	NA	laccase domain containing 1 [Source:HGNC Symbol;Acc:HGNC:26789]	1.14429	1.14228	1.04485	1.24158	0.365612	0.410269	0.775304	2.21038	1.14429	0.000679527	0.0221386	up	yes
ENSG00000107902	LHPP	ENST00000368839;ENST00000368842;ENST00000493240;ENST00000482963;ENST00000392757;ENST00000486535;ENST00000487190;ENST00000481452;ENST00000492187	GO:0005634(nucleus);GO:0005737(cytoplasm);GO:0016607(nuclear speck);GO:0046872(metal ion binding);GO:0005829(cytosol);GO:0016787(hydrolase activity);GO:0042803(protein homodimerization activity);GO:0000287(magnesium ion binding);GO:0006470(protein dephosphorylation);GO:0009168(purine ribonucleoside monophosphate biosynthetic process);GO:0006796(phosphate-containing compound metabolic process);GO:…	00190(Oxidative phosphorylation);00190(Oxidative phosphorylation)	K11725	EC:3.6.1.1 3.1.3.-	phospholysine phosphohistidine inorganic pyrophosphate phosphatase [Source:HGNC Symbol;Acc:HGNC:30042]	-0.625748	3.34497	2.6604	3.09641	4.33684	4.64758	5.05972	0.648084	-0.625748	0.000680328	0.0221386	down	no
ENSG00000170677	SOCS6	ENST00000397942;ENST00000582322;ENST00000578377	GO:0005622(intracellular);GO:0016567(protein ubiquitination);GO:0035556(intracellular signal transduction);GO:0005515(protein binding);GO:0040008(regulation of growth);GO:0050868(negative regulation of T cell activation);GO:0005829(cytosol);GO:0043687(post-translational protein modification);GO:0004860(protein kinase inhibitor activity);GO:0006469(negative regulation of protein kinase activity);G…	04630(Jak-STAT signaling pathway);04917(Prolactin signaling pathway);04917(Prolactin signaling pathway)	K04699	NA	suppressor of cytokine signaling 6 [Source:HGNC Symbol;Acc:HGNC:16833]	0.564437	13.6278	13.5842	13.4279	9.68666	8.27459	9.52023	1.47881	0.564437	0.00068524	0.0222477	up	no
ENSG00000080986	NDC80	ENST00000261597;ENST00000576274;ENST00000574567;ENST00000574096;ENST00000575515	GO:0005634(nucleus);GO:0016020(membrane);GO:0005654(nucleoplasm);GO:0051301(cell division);GO:0005694(chromosome);GO:0005813(centrosome);GO:0005515(protein binding);GO:0007049(cell cycle);GO:0042802(identical protein binding);GO:0007059(chromosome segregation);GO:0000775(chromosome, centromeric region);GO:0000776(kinetochore);GO:0000777(condensed chromosome kinetochore);GO:0005829(cytosol);GO:000…	NA	NA	NA	NDC80, kinetochore complex component [Source:HGNC Symbol;Acc:HGNC:16909]	0.60304	17.9248	21.8644	19.9871	13.075	12.5453	13.7344	1.51891	0.60304	0.000687809	0.0222803	up	no
ENSG00000130254	SAFB2	ENST00000591123;ENST00000252542;ENST00000592599;ENST00000591120;ENST00000590000;ENST00000589925;ENST00000591101;ENST00000585449;ENST00000591310;ENST00000590262;ENST00000587802	GO:0003676(nucleic acid binding);GO:0003723(RNA binding);GO:0005634(nucleus);GO:0005737(cytoplasm);GO:0043231(intracellular membrane-bounded organelle);GO:0005654(nucleoplasm);GO:0006355(regulation of transcription, DNA-templated);GO:0006351(transcription, DNA-templated);GO:0003677(DNA binding);GO:0005515(protein binding);GO:0016604(nuclear body);GO:0050684(regulation of mRNA processing);GO:00036…	NA	NA	NA	scaffold attachment factor B2 [Source:HGNC Symbol;Acc:HGNC:21605]	0.57588	10.8299	10.4579	9.68336	7.24031	6.65713	6.88037	1.49059	0.57588	0.000695317	0.0224581	up	no
ENSG00000156042	CFAP70	ENST00000493787;ENST00000495161;ENST00000394865;ENST00000310715;ENST00000355577;ENST00000462684;ENST00000433268	GO:0042995(cell projection);GO:0005929(cilium);GO:0003674(molecular_function);GO:0008150(biological_process);GO:0070062(extracellular exosome);GO:0070062(extracellular exosome)	NA	NA	NA	cilia and flagella associated protein 70 [Source:HGNC Symbol;Acc:HGNC:30726]	1.12667	0.631303	0.404216	0.390209	0.167632	0.227824	0.257487	2.18354	1.12667	0.000696449	0.0224581	up	yes
ENSG00000181827	RFX7	ENST00000559447;ENST00000559847	GO:0006355(regulation of transcription, DNA-templated);GO:0003677(DNA binding);GO:0005634(nucleus);GO:0003700(transcription factor activity, sequence-specific DNA binding);GO:0000978(RNA polymerase II core promoter proximal region sequence-specific DNA binding);GO:0006357(regulation of transcription from RNA polymerase II promoter);GO:0006357(regulation of transcription from RNA polymerase II pro…	NA	NA	NA	regulatory factor X7 [Source:HGNC Symbol;Acc:HGNC:25777]	0.664981	3.80975	3.02873	2.70764	2.15161	1.88782	1.98128	1.58555	0.664981	0.000698212	0.0224641	up	no
ENSG00000228265	RALY-AS1	ENST00000440595;ENST00000432859	NA	NA	NA	NA	RALY antisense RNA 1 [Source:HGNC Symbol;Acc:HGNC:50743]	-1.23132	0.406474	0.292095	0.480383	0.841189	1.02643	0.900351	0.425927	-1.23132	0.000700574	0.0224894	down	yes
ENSG00000272097	AL024498.1	ENST00000606522;ENST00000606652	NA	NA	NA	NA		-1.25978	0.301146	0.19326	0.335647	0.621421	0.730997	0.635213	0.417609	-1.25978	0.000702721	0.0225076	down	yes
ENSG00000145743	FBXL17	ENST00000359660;ENST00000542267;ENST00000496714;ENST00000518486;ENST00000619412;ENST00000481160	NA	NA	NA	NA	F-box and leucine rich repeat protein 17 [Source:HGNC Symbol;Acc:HGNC:13615]	0.825721	1.27164	1.04858	1.124	0.678471	0.623693	0.641067	1.77242	0.825721	0.000706126	0.0225543	up	no
ENSG00000107223	EDF1	ENST00000224073;ENST00000371649;ENST00000371648	GO:0003723(RNA binding);GO:0005634(nucleus);GO:0005737(cytoplasm);GO:0005730(nucleolus);GO:0005829(cytosol);GO:0006351(transcription, DNA-templated);GO:0006355(regulation of transcription, DNA-templated);GO:0003677(DNA binding);GO:0043565(sequence-specific DNA binding);GO:0005515(protein binding);GO:0007275(multicellular organism development);GO:0030154(cell differentiation);GO:0003713(transcript…	NA	NA	NA	endothelial differentiation related factor 1 [Source:HGNC Symbol;Acc:HGNC:3164]	-0.493763	76.7565	79.4613	86.2363	97.6186	123.504	120.281	0.71017	-0.493763	0.000707343	0.0225543	down	no
ENSG00000280367	AP002364.1	ENST00000623330	NA	NA	NA	NA		1.42072	0.331851	0.278718	0.209467	0.099889	0.127624	0.078792	2.67719	1.42072	0.000711881	0.0226232	up	yes
ENSG00000101447	FAM83D	ENST00000619850;ENST00000619304	GO:0005737(cytoplasm);GO:0051301(cell division);GO:0005856(cytoskeleton);GO:0007049(cell cycle);GO:0008017(microtubule binding);GO:0000922(spindle pole);GO:0005819(spindle);GO:0005515(protein binding);GO:0019901(protein kinase binding);GO:0008283(cell proliferation);GO:0016477(cell migration);GO:0097431(mitotic spindle pole);GO:0019894(kinesin binding);GO:0051310(metaphase plate congression);GO:0…	NA	NA	NA	family with sequence similarity 83 member D [Source:HGNC Symbol;Acc:HGNC:16122]	-0.464679	23.8109	22.4576	20.9771	29.914	31.8716	31.014	0.724632	-0.464679	0.000712679	0.0226232	down	no
ENSG00000182158	CREB3L2	ENST00000330387;ENST00000456390;ENST00000452463;ENST00000468127;ENST00000458726	GO:0005634(nucleus);GO:0016020(membrane);GO:0016021(integral component of membrane);GO:0005783(endoplasmic reticulum);GO:0005654(nucleoplasm);GO:0006355(regulation of transcription, DNA-templated);GO:0006366(transcription from RNA polymerase II promoter);GO:0006351(transcription, DNA-templated);GO:0003677(DNA binding);GO:0003700(transcription factor activity, sequence-specific DNA binding);GO:000…	04668(TNF signaling pathway);04024(cAMP signaling pathway);04022(cGMP - PKG signaling pathway);04151(PI3K-Akt signaling pathway);04152(AMPK signaling pathway);04911(Insulin secretion);04922(Glucagon signaling pathway);04915(Estrogen signaling pathway);04926(Relaxin signaling pathway);04918(Thyroid hormone synthesis);04916(Melanogenesis);04925(Aldosterone synthesis and secretion);04927(Cortisol sy…	K09048	NA	cAMP responsive element binding protein 3 like 2 [Source:HGNC Symbol;Acc:HGNC:23720]	0.702086	6.6732	4.67972	4.03815	3.11187	3.03974	3.30901	1.62686	0.702086	0.000726469	0.0230097	up	no
ENSG00000196498	NCOR2	ENST00000404621;ENST00000405201;ENST00000356219;ENST00000429285;ENST00000443451;ENST00000458234;ENST00000404121;ENST00000494460;ENST00000493859;ENST00000474079;ENST00000418829;ENST00000448008;ENST00000464377;ENST00000473999;ENST00000440187;ENST00000413172;ENST00000461081;ENST00000440337;ENST00000420698;ENST00000448614;ENST00000453428;ENST00000536195;ENST00000542927;ENST00000542565	GO:0005634(nucleus);GO:0005654(nucleoplasm);GO:0003677(DNA binding);GO:0001012(RNA polymerase II regulatory region DNA binding);GO:0003682(chromatin binding);GO:0016922(ligand-dependent nuclear receptor binding);GO:0032403(protein complex binding);GO:0035259(glucocorticoid receptor binding);GO:0042974(retinoic acid receptor binding);GO:0046965(retinoid X receptor binding);GO:0007595(lactation);GO…	04330(Notch signaling pathway);05169(Epstein-Barr virus infection);05169(Epstein-Barr virus infection)	K06065	NA	nuclear receptor corepressor 2 [Source:HGNC Symbol;Acc:HGNC:7673]	0.857303	4.64719	2.74863	2.09132	1.68194	1.73686	1.81794	1.81165	0.857303	0.000729215	0.0230455	up	no
ENSG00000227827	AC138969.2	ENST00000532739	NA	NA	NA	NA		1.19101	0.585028	0.34312	0.302088	0.143183	0.236131	0.159524	2.28313	1.19101	0.000735951	0.0232069	up	yes
ENSG00000091527	CDV3	ENST00000420115;ENST00000507408;ENST00000431519;ENST00000515421;ENST00000264993;ENST00000511392;ENST00000504867;ENST00000508481;ENST00000503932	GO:0005737(cytoplasm);GO:0003674(molecular_function);GO:0008283(cell proliferation);GO:0008283(cell proliferation)	NA	NA	NA	CDV3 homolog [Source:HGNC Symbol;Acc:HGNC:26928]	0.635916	42.066	40.7134	30.8634	23.1105	28.6277	21.3946	1.55392	0.635916	0.000738205	0.0232266	up	no
ENSG00000049541	RFC2	ENST00000055077;ENST00000352131;ENST00000485545;ENST00000621097;ENST00000479105;ENST00000463194;ENST00000491206;ENST00000473493;ENST00000493156;ENST00000497430;ENST00000470266;ENST00000494019;ENST00000480432	GO:0005634(nucleus);GO:0000166(nucleotide binding);GO:0005524(ATP binding);GO:0003677(DNA binding);GO:0005515(protein binding);GO:0006260(DNA replication);GO:0005654(nucleoplasm);GO:1901796(regulation of signal transduction by p53 class mediator);GO:0019985(translesion synthesis);GO:0006283(transcription-coupled nucleotide-excision repair);GO:0006281(DNA repair);GO:0042276(error-prone translesion…	03030(DNA replication);03420(Nucleotide excision repair);03430(Mismatch repair);03430(Mismatch repair)	K10755	NA	replication factor C subunit 2 [Source:HGNC Symbol;Acc:HGNC:9970]	-0.502039	15.8722	16.9334	18.7607	24.0146	25.6216	23.3928	0.706108	-0.502039	0.000740033	0.0232328	down	no
ENSG00000274292	AC084018.2	ENST00000613093	NA	NA	NA	NA		1.6443	0.360441	0.152603	0.406659	0.08997	0.065782	0.138462	3.12597	1.6443	0.00074552	0.0233157	up	yes
ENSG00000141867	BRD4	ENST00000263377;ENST00000371835;ENST00000594841;ENST00000602230;ENST00000597315;ENST00000594066;ENST00000360016;ENST00000601071;ENST00000630599;ENST00000595926;ENST00000594842	GO:0005634(nucleus);GO:0005829(cytosol);GO:0005654(nucleoplasm);GO:0006351(transcription, DNA-templated);GO:0006355(regulation of transcription, DNA-templated);GO:0016569(covalent chromatin modification);GO:0005694(chromosome);GO:0005515(protein binding);GO:0006974(cellular response to DNA damage stimulus);GO:0045944(positive regulation of transcription from RNA polymerase II promoter);GO:0003682…	NA	NA	NA	bromodomain containing 4 [Source:HGNC Symbol;Acc:HGNC:13575]	0.799235	2.26783	1.46618	1.38216	1.04265	0.949827	0.94755	1.74018	0.799235	0.000745945	0.0233157	up	no
ENSG00000039523	RIPOR1	ENST00000428437;ENST00000569733;ENST00000566559;ENST00000379312;ENST00000042381;ENST00000562755;ENST00000565190;ENST00000569179;ENST00000540839;ENST00000566920;ENST00000566730;ENST00000568959;ENST00000566815;ENST00000565679;ENST00000422602;ENST00000566907;ENST00000569474;ENST00000564616;ENST00000566522;ENST00000565176;ENST00000569253;ENST00000561534	GO:0005737(cytoplasm);GO:0016020(membrane);GO:0005794(Golgi apparatus);GO:0005515(protein binding);GO:0003674(molecular_function);GO:0008150(biological_process);GO:0070062(extracellular exosome);GO:0009267(cellular response to starvation);GO:0030335(positive regulation of cell migration);GO:0051683(establishment of Golgi localization);GO:0007266(Rho protein signal transduction);GO:0090316(positiv…	NA	NA	NA	RHO family interacting cell polarization regulator 1 [Source:HGNC Symbol;Acc:HGNC:25836]	0.74676	5.8933	4.02048	3.57837	2.60507	2.9098	2.52564	1.67802	0.74676	0.000747889	0.0233253	up	no
ENSG00000274750	HIST1H3E	ENST00000634733;ENST00000614911	GO:0005634(nucleus);GO:0016020(membrane);GO:0003677(DNA binding);GO:0046982(protein heterodimerization activity);GO:0006334(nucleosome assembly);GO:0000786(nucleosome);GO:0005694(chromosome);GO:0005515(protein binding);GO:0005576(extracellular region);GO:0005654(nucleoplasm);GO:0045296(cadherin binding);GO:0070062(extracellular exosome);GO:0044267(cellular protein metabolic process);GO:1902036(re…	05202(Transcriptional misregulation in cancers);05322(Systemic lupus erythematosus);05034(Alcoholism);05034(Alcoholism)	K11253	NA	histone cluster 1 H3 family member e [Source:HGNC Symbol;Acc:HGNC:4769]	1.00193	1.48334	1.06014	1.33385	0.633807	0.644933	0.65733	2.00268	1.00193	0.000753429	0.0234468	up	yes
ENSG00000277972	CISD3	ENST00000613478;ENST00000619858;ENST00000616128	GO:0046872(metal ion binding);GO:0051537(2 iron, 2 sulfur cluster binding);GO:0043231(intracellular membrane-bounded organelle);GO:0005739(mitochondrion);GO:0051536(iron-sulfur cluster binding);GO:0051536(iron-sulfur cluster binding)	NA	NA	NA	CDGSH iron sulfur domain 3 [Source:HGNC Symbol;Acc:HGNC:27578]	-0.633025	4.16036	4.9905	5.07695	6.72057	7.90445	7.43968	0.644823	-0.633025	0.000758218	0.0235444	down	no
ENSG00000131507	NDFIP1	ENST00000253814;ENST00000503388;ENST00000509436;ENST00000505614	GO:0016020(membrane);GO:0016021(integral component of membrane);GO:0005794(Golgi apparatus);GO:0042995(cell projection);GO:0004871(signal transducer activity);GO:0005576(extracellular region);GO:0000139(Golgi membrane);GO:0048471(perinuclear region of cytoplasm);GO:0030054(cell junction);GO:0045202(synapse);GO:0030001(metal ion transport);GO:0007034(vacuolar transport);GO:0006879(cellular iron io…	NA	NA	NA	Nedd4 family interacting protein 1 [Source:HGNC Symbol;Acc:HGNC:17592]	0.617692	13.8347	12.2722	16.0007	10.507	9.06481	7.87026	1.53442	0.617692	0.000760449	0.0235623	up	no
ENSG00000076003	MCM6	ENST00000264156;ENST00000483902;ENST00000492091	GO:0005634(nucleus);GO:0000166(nucleotide binding);GO:0005524(ATP binding);GO:0005654(nucleoplasm);GO:0016787(hydrolase activity);GO:0003677(DNA binding);GO:0004386(helicase activity);GO:0005515(protein binding);GO:0006270(DNA replication initiation);GO:0007049(cell cycle);GO:0006260(DNA replication);GO:0042802(identical protein binding);GO:0003678(DNA helicase activity);GO:0042555(MCM complex);G…	03030(DNA replication);04110(Cell cycle);04110(Cell cycle)	K02542	EC:3.6.4.12	minichromosome maintenance complex component 6 [Source:HGNC Symbol;Acc:HGNC:6949]	-0.450231	38.1423	41.2988	41.1517	54.0116	52.7243	58.025	0.731926	-0.450231	0.000762334	0.0235695	down	no
ENSG00000182240	BACE2	ENST00000347667;ENST00000466122;ENST00000487994;ENST00000463674;ENST00000475618;ENST00000470864;ENST00000465326;ENST00000330333;ENST00000491838;ENST00000328735	GO:0016020(membrane);GO:0016021(integral component of membrane);GO:0016787(hydrolase activity);GO:0005794(Golgi apparatus);GO:0005783(endoplasmic reticulum);GO:0008233(peptidase activity);GO:0006508(proteolysis);GO:0004190(aspartic-type endopeptidase activity);GO:0005768(endosome);GO:0030163(protein catabolic process);GO:0009986(cell surface);GO:0006509(membrane protein ectodomain proteolysis);GO…	05010(Alzheimer's disease);05010(Alzheimer's disease)	K07747	EC:3.4.23.45	beta-site APP-cleaving enzyme 2 [Source:HGNC Symbol;Acc:HGNC:934]	-0.635943	1.21546	0.963697	1.25526	1.81701	1.7727	1.7472	0.64352	-0.635943	0.000769708	0.0237062	down	no
ENSG00000154429	CCSAP	ENST00000366687;ENST00000483092;ENST00000284617;ENST00000366686	GO:0005737(cytoplasm);GO:0051301(cell division);GO:0005856(cytoskeleton);GO:0042995(cell projection);GO:0007049(cell cycle);GO:0007275(multicellular organism development);GO:0005874(microtubule);GO:0008017(microtubule binding);GO:0005813(centrosome);GO:0005815(microtubule organizing center);GO:0005819(spindle);GO:0030424(axon);GO:0005929(cilium);GO:0005814(centriole);GO:0005930(axoneme);GO:003606…	NA	NA	NA	centriole, cilia and spindle associated protein [Source:HGNC Symbol;Acc:HGNC:29578]	0.592299	6.36191	5.97754	6.13196	4.28599	4.01804	3.94778	1.50765	0.592299	0.000771671	0.0237062	up	no
ENSG00000152484	USP12	ENST00000282344;ENST00000612674;ENST00000620323	GO:0046872(metal ion binding);GO:0016579(protein deubiquitination);GO:0016787(hydrolase activity);GO:0005515(protein binding);GO:0008233(peptidase activity);GO:0008234(cysteine-type peptidase activity);GO:0006508(proteolysis);GO:0006511(ubiquitin-dependent protein catabolic process);GO:0036459(thiol-dependent ubiquitinyl hydrolase activity);GO:0005575(cellular_component);GO:0005654(nucleoplasm);G…	NA	NA	NA	ubiquitin specific peptidase 12 [Source:HGNC Symbol;Acc:HGNC:20485]	0.554642	17.3996	16.8704	18.4497	13.0362	11.3468	11.51	1.4688	0.554642	0.00077223	0.0237062	up	no
ENSG00000236081	ELFN1-AS1	ENST00000415399;ENST00000453348	NA	NA	NA	NA	ELFN1 antisense RNA 1 [Source:HGNC Symbol;Acc:HGNC:39071]	-0.701261	6.5687	6.43044	5.86484	9.97596	11.2977	9.39779	0.615034	-0.701261	0.000773409	0.0237062	down	no
ENSG00000160633	SAFB	ENST00000586934;ENST00000588852;ENST00000589863;ENST00000292123;ENST00000592224;ENST00000591991;ENST00000454510;ENST00000592707;ENST00000589006;ENST00000590485;ENST00000592396;ENST00000591666;ENST00000586281;ENST00000592555	GO:0006355(regulation of transcription, DNA-templated);GO:0050684(regulation of mRNA processing);GO:0003676(nucleic acid binding);GO:0003723(RNA binding);GO:0005634(nucleus);GO:0005654(nucleoplasm);GO:0006351(transcription, DNA-templated);GO:0003677(DNA binding);GO:0005515(protein binding);GO:0006357(regulation of transcription from RNA polymerase II promoter);GO:0043565(sequence-specific DNA bin…	NA	NA	NA	scaffold attachment factor B [Source:HGNC Symbol;Acc:HGNC:10520]	0.534771	28.7669	27.9439	26.2181	18.989	18.8541	19.4001	1.44871	0.534771	0.000777357	0.0237761	up	no
ENSG00000064763	FAR2	ENST00000536681;ENST00000550541;ENST00000551193;ENST00000547759;ENST00000552137;ENST00000551451;ENST00000549080;ENST00000547411	GO:0016491(oxidoreductase activity);GO:0055114(oxidation-reduction process);GO:0006629(lipid metabolic process);GO:0080019(fatty-acyl-CoA reductase (alcohol-forming) activity);GO:0016020(membrane);GO:0016021(integral component of membrane);GO:0005777(peroxisome);GO:0005778(peroxisomal membrane);GO:0005782(peroxisomal matrix);GO:0005779(integral component of peroxisomal membrane);GO:0010025(wax bi…	00073(Cutin, suberine and wax biosynthesis);04146(Peroxisome);04146(Peroxisome)	K13356	EC:1.2.1.84	fatty acyl-CoA reductase 2 [Source:HGNC Symbol;Acc:HGNC:25531]	-0.742949	1.00012	0.814571	0.986769	1.4588	1.56918	1.66053	0.597517	-0.742949	0.000786539	0.0240054	down	no
ENSG00000174928	C3orf33	ENST00000482061;ENST00000534941;ENST00000340171;ENST00000486435;ENST00000465810	GO:0016020(membrane);GO:0016021(integral component of membrane);GO:0005576(extracellular region);GO:0005615(extracellular space);GO:0051090(regulation of sequence-specific DNA binding transcription factor activity);GO:0070373(negative regulation of ERK1 and ERK2 cascade);GO:0070373(negative regulation of ERK1 and ERK2 cascade)	NA	NA	NA	chromosome 3 open reading frame 33 [Source:HGNC Symbol;Acc:HGNC:26434]	1.10565	2.97789	3.57772	3.61415	0.945751	2.27758	1.50249	2.15196	1.10565	0.000790937	0.0240881	up	yes
ENSG00000169635	HIC2	ENST00000443632;ENST00000407464	GO:0003676(nucleic acid binding);GO:0005634(nucleus);GO:0046872(metal ion binding);GO:0006351(transcription, DNA-templated);GO:0006355(regulation of transcription, DNA-templated);GO:0003677(DNA binding);GO:0008022(protein C-terminus binding);GO:0045892(negative regulation of transcription, DNA-templated);GO:0045892(negative regulation of transcription, DNA-templated)	NA	NA	NA	HIC ZBTB transcriptional repressor 2 [Source:HGNC Symbol;Acc:HGNC:18595]	0.767606	2.39475	1.70151	1.93277	1.19597	1.1417	1.20373	1.70244	0.767606	0.000793358	0.0240949	up	no
ENSG00000196235	SUPT5H	ENST00000599117;ENST00000402194;ENST00000359191;ENST00000598725;ENST00000599335;ENST00000432763;ENST00000601978;ENST00000599907;ENST00000593727;ENST00000594729;ENST00000598459;ENST00000396843;ENST00000598117;ENST00000598786;ENST00000595368;ENST00000601515;ENST00000600818;ENST00000598520;ENST00000596208	GO:0003723(RNA binding);GO:0005634(nucleus);GO:0005654(nucleoplasm);GO:0006355(regulation of transcription, DNA-templated);GO:0006351(transcription, DNA-templated);GO:0006357(regulation of transcription from RNA polymerase II promoter);GO:0005515(protein binding);GO:0007049(cell cycle);GO:0006368(transcription elongation from RNA polymerase II promoter);GO:0000122(negative regulation of transcrip…	NA	NA	NA	SPT5 homolog, DSIF elongation factor subunit [Source:HGNC Symbol;Acc:HGNC:11469]	0.534661	18.9094	17.5389	17.3189	11.9755	12.0539	13.0872	1.4486	0.534661	0.000794541	0.0240949	up	no
ENSG00000165650	PDZD8	ENST00000334464;ENST00000482496;ENST00000489302;ENST00000489491	GO:0005622(intracellular);GO:0016020(membrane);GO:0046872(metal ion binding);GO:0035556(intracellular signal transduction);GO:0007010(cytoskeleton organization);GO:0022604(regulation of cell morphogenesis);GO:0016032(viral process);GO:0016032(viral process)	NA	NA	NA	PDZ domain containing 8 [Source:HGNC Symbol;Acc:HGNC:26974]	0.537486	12.627	12.2779	11.0768	8.52596	8.09332	8.17108	1.45144	0.537486	0.000799584	0.0241963	up	no
ENSG00000171401	KRT13	ENST00000246635;ENST00000587118;ENST00000587435;ENST00000590425;ENST00000468313;ENST00000587544;ENST00000475217	GO:0005634(nucleus);GO:0005198(structural molecule activity);GO:0005515(protein binding);GO:0005882(intermediate filament);GO:0005829(cytosol);GO:0070062(extracellular exosome);GO:0031424(keratinization);GO:0007010(cytoskeleton organization);GO:0070268(cornification);GO:0045095(keratin filament);GO:0009314(response to radiation);GO:0043587(tongue morphogenesis);GO:0071300(cellular response to ret…	NA	NA	NA	keratin 13 [Source:HGNC Symbol;Acc:HGNC:6415]	-1.011	0.491759	0.430029	0.414925	0.707629	1.08962	0.896648	0.496201	-1.011	0.000804572	0.0242957	down	yes
ENSG00000265415	AC099850.3	ENST00000577678	NA	NA	NA	NA		0.878476	27.401	25.3559	20.8724	15.3481	12.0999	12.6021	1.83843	0.878476	0.000818265	0.0246569	up	no
ENSG00000172795	DCP2	ENST00000389063;ENST00000504961;ENST00000512751;ENST00000510046;ENST00000508359;ENST00000513585;ENST00000515408;ENST00000502635	GO:0003723(RNA binding);GO:0005634(nucleus);GO:0005737(cytoplasm);GO:0046872(metal ion binding);GO:0005654(nucleoplasm);GO:0016787(hydrolase activity);GO:0030054(cell junction);GO:0005515(protein binding);GO:0030145(manganese ion binding);GO:0000932(P-body);GO:0005829(cytosol);GO:0043488(regulation of mRNA stability);GO:0090503(RNA phosphodiester bond hydrolysis, exonucleolytic);GO:0000290(deaden…	03018(RNA degradation);03018(RNA degradation)	K12613	EC:3.6.1.62	decapping mRNA 2 [Source:HGNC Symbol;Acc:HGNC:24452]	1.49417	1.66437	1.82983	6.45488	1.67598	1.04771	0.808101	2.81701	1.49417	0.000828791	0.0249214	up	yes
ENSG00000093009	CDC45	ENST00000404724;ENST00000438587;ENST00000437685;ENST00000407835;ENST00000263201;ENST00000491520;ENST00000428937;ENST00000493724;ENST00000487669;ENST00000471470;ENST00000483431;ENST00000455750	GO:0005634(nucleus);GO:0005737(cytoplasm);GO:0032508(DNA duplex unwinding);GO:0005813(centrosome);GO:0005515(protein binding);GO:0006270(DNA replication initiation);GO:0007049(cell cycle);GO:0006260(DNA replication);GO:0003682(chromatin binding);GO:0005654(nucleoplasm);GO:0003697(single-stranded DNA binding);GO:0000082(G1/S transition of mitotic cell cycle);GO:0000727(double-strand break repair v…	04110(Cell cycle);04110(Cell cycle)	K06628	NA	cell division cycle 45 [Source:HGNC Symbol;Acc:HGNC:1739]	-0.524553	9.80183	8.30844	9.68972	12.0095	13.3775	14.603	0.695174	-0.524553	0.00083428	0.0250337	down	no
ENSG00000096080	MRPS18A	ENST00000427312;ENST00000372133;ENST00000372116	GO:0006412(translation);GO:0030529(intracellular ribonucleoprotein complex);GO:0005622(intracellular);GO:0003735(structural constituent of ribosome);GO:0005840(ribosome);GO:0005739(mitochondrion);GO:0032543(mitochondrial translation);GO:0005743(mitochondrial inner membrane);GO:0070125(mitochondrial translational elongation);GO:0070126(mitochondrial translational termination);GO:0005763(mitochondr…	03010(Ribosome);03010(Ribosome)	K02963	NA	mitochondrial ribosomal protein S18A [Source:HGNC Symbol;Acc:HGNC:14515]	-0.485047	34.1524	36.4049	36.1096	47.4455	48.4053	53.4435	0.714474	-0.485047	0.000836713	0.0250539	down	no
ENSG00000138303	ASCC1	ENST00000317126;ENST00000534259;ENST00000486689;ENST00000342444;ENST00000317168;ENST00000394919;ENST00000532011;ENST00000492502;ENST00000524829;ENST00000525286;ENST00000526751;ENST00000530461;ENST00000530394;ENST00000461369;ENST00000531048;ENST00000533958;ENST00000526801;ENST00000527593	GO:0003723(RNA binding);GO:0005634(nucleus);GO:0006351(transcription, DNA-templated);GO:0006355(regulation of transcription, DNA-templated);GO:0005515(protein binding);GO:0005654(nucleoplasm);GO:0005667(transcription factor complex);GO:0031594(neuromuscular junction);GO:0006307(DNA dealkylation involved in DNA repair);GO:0003676(nucleic acid binding);GO:0003676(nucleic acid binding)	NA	NA	NA	activating signal cointegrator 1 complex subunit 1 [Source:HGNC Symbol;Acc:HGNC:24268]	-0.589841	3.29007	3.11209	3.00521	4.55739	5.53595	4.0655	0.664416	-0.589841	0.000838998	0.0250697	down	no
ENSG00000144566	RAB5A	ENST00000273047;ENST00000446547;ENST00000443878;ENST00000422242;ENST00000412966;ENST00000469122;ENST00000473608;ENST00000476544	GO:0006810(transport);GO:0005737(cytoplasm);GO:0016020(membrane);GO:0015031(protein transport);GO:0005525(GTP binding);GO:0000166(nucleotide binding);GO:0003924(GTPase activity);GO:0005829(cytosol);GO:0005886(plasma membrane);GO:0042995(cell projection);GO:0005515(protein binding);GO:0042470(melanosome);GO:0019001(guanyl nucleotide binding);GO:0006897(endocytosis);GO:0001726(ruffle);GO:0005768(en…	04014(Ras signaling pathway);04144(Endocytosis);04145(Phagosome);04962(Vasopressin-regulated water reabsorption);05014(Amyotrophic lateral sclerosis (ALS));05152(Tuberculosis);05146(Amoebiasis);05146(Amoebiasis)	K07887	NA	RAB5A, member RAS oncogene family [Source:HGNC Symbol;Acc:HGNC:9783]	0.568656	14.2956	15.3154	15.6201	10.1141	9.61847	10.7643	1.48314	0.568656	0.000843207	0.0251427	up	no
ENSG00000144580	CNOT9	ENST00000273064;ENST00000627282;ENST00000432877;ENST00000295701;ENST00000473626;ENST00000433439;ENST00000418808;ENST00000489687	GO:0005634(nucleus);GO:0005737(cytoplasm);GO:0016020(membrane);GO:0006351(transcription, DNA-templated);GO:0006355(regulation of transcription, DNA-templated);GO:0031047(gene silencing by RNA);GO:0000932(P-body);GO:0005515(protein binding);GO:0006977(DNA damage response, signal transduction by p53 class mediator resulting in cell cycle arrest);GO:0005829(cytosol);GO:0033138(positive regulation of…	03018(RNA degradation);03018(RNA degradation)	K12606	NA	CCR4-NOT transcription complex subunit 9 [Source:HGNC Symbol;Acc:HGNC:10445]	-0.86352	7.36442	7.90172	5.86056	20.258	8.10636	10.0751	0.54961	-0.86352	0.00085024	0.0252594	down	no
ENSG00000135392	DNAJC14	ENST00000317287;ENST00000317269;ENST00000546957;ENST00000357606;ENST00000547445	GO:0006810(transport);GO:0016020(membrane);GO:0016021(integral component of membrane);GO:0015031(protein transport);GO:0005783(endoplasmic reticulum);GO:0005789(endoplasmic reticulum membrane);GO:0070062(extracellular exosome);GO:0070062(extracellular exosome)	NA	NA	NA	DnaJ heat shock protein family (Hsp40) member C14 [Source:HGNC Symbol;Acc:HGNC:24581]	-0.549996	7.72907	8.96772	7.73375	13.1324	13.0349	9.601	0.683022	-0.549996	0.000850664	0.0252594	down	no
ENSG00000166068	SPRED1	ENST00000299084;ENST00000561205;ENST00000561317	GO:0043409(negative regulation of MAPK cascade);GO:0005634(nucleus);GO:0016020(membrane);GO:0007275(multicellular organism development);GO:0005886(plasma membrane);GO:0005515(protein binding);GO:0005901(caveola);GO:0009966(regulation of signal transduction);GO:0005829(cytosol);GO:0000165(MAPK cascade);GO:0019902(phosphatase binding);GO:0010923(negative regulation of phosphatase activity);GO:00199…	NA	NA	NA	sprouty related EVH1 domain containing 1 [Source:HGNC Symbol;Acc:HGNC:20249]	0.619143	6.2576	4.90851	5.66731	4.13399	3.41945	3.40609	1.53596	0.619143	0.000875767	0.0259507	up	no
ENSG00000164638	SLC29A4	ENST00000297195;ENST00000406453;ENST00000396872;ENST00000444741;ENST00000434816;ENST00000439491	GO:0016020(membrane);GO:0016021(integral component of membrane);GO:0006810(transport);GO:0055085(transmembrane transport);GO:0005337(nucleoside transmembrane transporter activity);GO:0008504(monoamine transmembrane transporter activity);GO:0015844(monoamine transport);GO:1901642(nucleoside transmembrane transport);GO:0005886(plasma membrane);GO:0016324(apical plasma membrane);GO:0016324(apical pl…	NA	NA	NA	solute carrier family 29 member 4 [Source:HGNC Symbol;Acc:HGNC:23097]	-0.800422	0.794732	0.738241	0.619954	1.4733	1.24999	1.02627	0.574181	-0.800422	0.000879057	0.0259942	down	no
ENSG00000106299	WASL	ENST00000223023	GO:0005634(nucleus);GO:0005737(cytoplasm);GO:0003779(actin binding);GO:0007015(actin filament organization);GO:2000601(positive regulation of Arp2/3 complex-mediated actin nucleation);GO:0006351(transcription, DNA-templated);GO:0006355(regulation of transcription, DNA-templated);GO:0051301(cell division);GO:0005829(cytosol);GO:0005856(cytoskeleton);GO:0005515(protein binding);GO:0007049(cell cycl…	04144(Endocytosis);04520(Adherens junction);04530(Tight junction);04810(Regulation of actin cytoskeleton);04666(Fc gamma R-mediated phagocytosis);04062(Chemokine signaling pathway);05231(Choline metabolism in cancer);05130(Pathogenic Escherichia coli infection);05132(Salmonella infection);05131(Shigellosis);05100(Bacterial invasion of epithelial cells)	K05747	NA	Wiskott-Aldrich syndrome like [Source:HGNC Symbol;Acc:HGNC:12735]	0.59461	10.6993	8.72337	9.8787	6.95054	6.30304	6.15048	1.51006	0.59461	0.000887223	0.0261749	up	no
ENSG00000170396	ZNF804A	ENST00000302277;ENST00000613975	GO:0003676(nucleic acid binding);GO:0046872(metal ion binding);GO:0046872(metal ion binding)	NA	NA	NA	zinc finger protein 804A [Source:HGNC Symbol;Acc:HGNC:21711]	1.20624	0.496055	0.551401	0.40424	0.221798	0.141858	0.265505	2.30735	1.20624	0.00088884	0.0261749	up	yes
ENSG00000149923	PPP4C	ENST00000627746;ENST00000566749;ENST00000279387;ENST00000567040;ENST00000562222;ENST00000563597;ENST00000564966;ENST00000562664;ENST00000563200;ENST00000563732;ENST00000561610;ENST00000568810;ENST00000567828;ENST00000567642	GO:0005634(nucleus);GO:0005737(cytoplasm);GO:0046872(metal ion binding);GO:0005829(cytosol);GO:0016787(hydrolase activity);GO:0005886(plasma membrane);GO:0004721(phosphoprotein phosphatase activity);GO:0005856(cytoskeleton);GO:0005515(protein binding);GO:0004722(protein serine/threonine phosphatase activity);GO:0006470(protein dephosphorylation);GO:0030289(protein phosphatase 4 complex);GO:000581…	04922(Glucagon signaling pathway);04922(Glucagon signaling pathway)	K15423	EC:3.1.3.16	protein phosphatase 4 catalytic subunit [Source:HGNC Symbol;Acc:HGNC:9319]	-0.44771	26.2633	27.9005	28.3355	35.8487	38.5472	38.1227	0.733206	-0.44771	0.000894274	0.0261856	down	no
ENSG00000173120	KDM2A	ENST00000524657;ENST00000526258;ENST00000398645;ENST00000530342;ENST00000529006;ENST00000525379;ENST00000528380;ENST00000527157;ENST00000517637;ENST00000531696;ENST00000308783;ENST00000532436;ENST00000529124;ENST00000525041;ENST00000534486	GO:0005634(nucleus);GO:0008270(zinc ion binding);GO:0046872(metal ion binding);GO:0016491(oxidoreductase activity);GO:0055114(oxidation-reduction process);GO:0006351(transcription, DNA-templated);GO:0006355(regulation of transcription, DNA-templated);GO:0016569(covalent chromatin modification);GO:0003677(DNA binding);GO:0005515(protein binding);GO:0051213(dioxygenase activity);GO:0005654(nucleopl…	NA	NA	NA	lysine demethylase 2A [Source:HGNC Symbol;Acc:HGNC:13606]	0.61746	8.64299	7.0525	7.00588	5.3858	5.32521	4.08613	1.53417	0.61746	0.000894345	0.0261856	up	no
ENSG00000047056	WDR37	ENST00000263150;ENST00000482165;ENST00000620998;ENST00000381329;ENST00000358220	GO:0030687(preribosome, large subunit precursor);GO:0000470(maturation of LSU-rRNA);GO:0000460(maturation of 5.8S rRNA);GO:0070545(PeBoW complex);GO:0070545(PeBoW complex)	NA	NA	NA	WD repeat domain 37 [Source:HGNC Symbol;Acc:HGNC:31406]	0.905851	2.27479	2.09767	2.32568	1.61018	0.83027	1.13446	1.87365	0.905851	0.000895668	0.0261856	up	no
ENSG00000113140	SPARC	ENST00000231061;ENST00000520687;ENST00000539687;ENST00000524277;ENST00000521327	GO:0005737(cytoplasm);GO:0005615(extracellular space);GO:0046872(metal ion binding);GO:0005509(calcium ion binding);GO:0007165(signal transduction);GO:0005515(protein binding);GO:0005576(extracellular region);GO:0005578(proteinaceous extracellular matrix);GO:0005604(basement membrane);GO:0006898(receptor-mediated endocytosis);GO:0022604(regulation of cell morphogenesis);GO:0031091(platelet alpha …	NA	NA	NA	secreted protein acidic and cysteine rich [Source:HGNC Symbol;Acc:HGNC:11219]	-0.888256	0.537623	0.726392	0.422416	1.02791	1.04723	1.04634	0.540267	-0.888256	0.000896553	0.0261856	down	no
ENSG00000259172	AC023024.1	ENST00000558838	NA	NA	NA	NA		1.27695	0.634806	0.88455	0.52955	0.270928	0.369949	0.204639	2.42326	1.27695	0.000906483	0.0264215	up	yes
ENSG00000112290	WASF1	ENST00000392586;ENST00000392587;ENST00000392589;ENST00000359451;ENST00000392588;ENST00000265601;ENST00000447287;ENST00000368938;ENST00000444391;ENST00000419252	GO:0005737(cytoplasm);GO:0003779(actin binding);GO:0030036(actin cytoskeleton organization);GO:0005856(cytoskeleton);GO:0005515(protein binding);GO:0030054(cell junction);GO:0045202(synapse);GO:0005925(focal adhesion);GO:0006461(protein complex assembly);GO:0006928(movement of cell or subcellular component);GO:0015629(actin cytoskeleton);GO:0032403(protein complex binding);GO:0006898(receptor-med…	04520(Adherens junction);04810(Regulation of actin cytoskeleton);04666(Fc gamma R-mediated phagocytosis);05231(Choline metabolism in cancer);05132(Salmonella infection);05131(Shigellosis);05100(Bacterial invasion of epithelial cells);05100(Bacterial invasion of epithelial cells)	K05753	NA	WAS protein family member 1 [Source:HGNC Symbol;Acc:HGNC:12732]	0.587954	12.415	11.3713	11.4665	8.27744	7.58366	7.59209	1.50311	0.587954	0.000912302	0.0265368	up	no
ENSG00000125817	CENPB	ENST00000379751	GO:0005634(nucleus);GO:0003676(nucleic acid binding);GO:0003677(DNA binding);GO:0005694(chromosome);GO:0016604(nuclear body);GO:0000775(chromosome, centromeric region);GO:0003682(chromatin binding);GO:0043565(sequence-specific DNA binding);GO:0003696(satellite DNA binding);GO:0019237(centromeric DNA binding);GO:0000780(condensed nuclear chromosome, centromeric region);GO:0031618(nuclear pericentr…	NA	NA	NA	centromere protein B [Source:HGNC Symbol;Acc:HGNC:1852]	-0.455987	22.1151	19.6879	21.4093	26.4055	29.9978	30.3063	0.729011	-0.455987	0.000916287	0.0265985	down	no
ENSG00000284292	AC004922.1	ENST00000638617;ENST00000441989	GO:0015629(actin cytoskeleton);GO:0030833(regulation of actin filament polymerization);GO:0034314(Arp2/3 complex-mediated actin nucleation);GO:0005885(Arp2/3 protein complex);GO:0005885(Arp2/3 protein complex)	NA	NA	NA		-1.49678	1.6848	5.42145	0.950709	6.90379	6.36712	9.46677	0.354344	-1.49678	0.000919436	0.0266356	down	yes
ENSG00000256393	AC138123.1	ENST00000536425	NA	NA	NA	NA		-0.936759	23.2828	27.3718	27.8338	36.6133	56.0993	57.5317	0.522405	-0.936759	0.000931591	0.0269122	down	no
ENSG00000104738	MCM4	ENST00000523944;ENST00000520637;ENST00000521151;ENST00000262105;ENST00000517709;ENST00000521261;ENST00000518680;ENST00000519170;ENST00000518221;ENST00000519470;ENST00000518382;ENST00000520994;ENST00000519138;ENST00000523853;ENST00000524086;ENST00000520934	GO:0005634(nucleus);GO:0016020(membrane);GO:0000166(nucleotide binding);GO:0005524(ATP binding);GO:0005654(nucleoplasm);GO:0016787(hydrolase activity);GO:0003677(DNA binding);GO:0004386(helicase activity);GO:0005515(protein binding);GO:0006270(DNA replication initiation);GO:0007049(cell cycle);GO:0006260(DNA replication);GO:0003678(DNA helicase activity);GO:0042555(MCM complex);GO:0000784(nuclear…	03030(DNA replication);04110(Cell cycle);04110(Cell cycle)	K02212	EC:3.6.4.12	minichromosome maintenance complex component 4 [Source:HGNC Symbol;Acc:HGNC:6947]	-0.430216	25.9985	25.6672	27.3765	35.3105	35.2871	35.9066	0.74215	-0.430216	0.000932761	0.0269122	down	no
ENSG00000186432	KPNA4	ENST00000334256;ENST00000469804;ENST00000483437	GO:0005634(nucleus);GO:0006810(transport);GO:0005737(cytoplasm);GO:0008565(protein transporter activity);GO:0015031(protein transport);GO:0005515(protein binding);GO:0006606(protein import into nucleus);GO:0005654(nucleoplasm);GO:0005829(cytosol);GO:0070062(extracellular exosome);GO:0075733(intracellular transport of virus);GO:0043657(host cell);GO:0008139(nuclear localization sequence binding);G…	NA	NA	NA	karyopherin subunit alpha 4 [Source:HGNC Symbol;Acc:HGNC:6397]	0.529976	12.0543	10.8815	11.304	7.69391	7.97164	8.04779	1.4439	0.529976	0.000936884	0.0269766	up	no
ENSG00000163781	TOPBP1	ENST00000503338;ENST00000508524;ENST00000260810;ENST00000509162;ENST00000505804;ENST00000513818;ENST00000572787;ENST00000511439;ENST00000503464;ENST00000506779	GO:0005634(nucleus);GO:0005737(cytoplasm);GO:0003677(DNA binding);GO:0005694(chromosome);GO:0015629(actin cytoskeleton);GO:0005856(cytoskeleton);GO:0005515(protein binding);GO:0006281(DNA repair);GO:0006974(cellular response to DNA damage stimulus);GO:0016604(nuclear body);GO:0000922(spindle pole);GO:0005815(microtubule organizing center);GO:0042802(identical protein binding);GO:0005654(nucleopla…	03440(Homologous recombination);03440(Homologous recombination)	K10728	NA	topoisomerase (DNA) II binding protein 1 [Source:HGNC Symbol;Acc:HGNC:17008]	-0.44878	11.9939	12.4532	10.9589	16.4885	14.9629	16.8737	0.732662	-0.44878	0.00095673	0.0274925	down	no
ENSG00000126461	SCAF1	ENST00000360565;ENST00000598359;ENST00000595242;ENST00000601038	GO:0003723(RNA binding);GO:0006397(mRNA processing);GO:0008380(RNA splicing);GO:0005634(nucleus);GO:0019904(protein domain specific binding);GO:0006366(transcription from RNA polymerase II promoter);GO:0006366(transcription from RNA polymerase II promoter)	NA	NA	NA	SR-related CTD associated factor 1 [Source:HGNC Symbol;Acc:HGNC:30403]	0.626198	11.8588	8.34991	9.36302	6.12808	6.42137	6.60952	1.54349	0.626198	0.000962788	0.0276109	up	no
ENSG00000196787	HIST1H2AG	ENST00000359193	GO:0005634(nucleus);GO:0003677(DNA binding);GO:0046982(protein heterodimerization activity);GO:0000786(nucleosome);GO:0005694(chromosome);GO:0005515(protein binding);GO:0000790(nuclear chromatin);GO:0008150(biological_process);GO:0070062(extracellular exosome);GO:0019899(enzyme binding);GO:0006342(chromatin silencing)	04217(Necroptosis);05322(Systemic lupus erythematosus);05034(Alcoholism)	K11251	NA	histone cluster 1 H2A family member g [Source:HGNC Symbol;Acc:HGNC:4737]	1.08263	1.16728	1.04714	0.96169	0.575071	0.440694	0.483896	2.11789	1.08263	0.000972872	0.0278441	up	yes
ENSG00000167548	KMT2D	ENST00000301067;ENST00000552391;ENST00000547610;ENST00000549743;ENST00000550356;ENST00000526209	GO:0005634(nucleus);GO:0046872(metal ion binding);GO:0008168(methyltransferase activity);GO:0016740(transferase activity);GO:0032259(methylation);GO:0006351(transcription, DNA-templated);GO:0006355(regulation of transcription, DNA-templated);GO:0016569(covalent chromatin modification);GO:0003677(DNA binding);GO:0005515(protein binding);GO:0018024(histone-lysine N-methyltransferase activity);GO:00…	00310(Lysine degradation);00310(Lysine degradation)	K09187	EC:2.1.1.43	lysine methyltransferase 2D [Source:HGNC Symbol;Acc:HGNC:7133]	0.806235	5.19801	2.75866	2.60011	1.95312	1.98711	2.09691	1.74864	0.806235	0.000978944	0.0278808	up	no
ENSG00000111321	LTBR	ENST00000228918;ENST00000536876;ENST00000541102;ENST00000444814;ENST00000544454;ENST00000441074;ENST00000539925;ENST00000535739;ENST00000546296;ENST00000543542;ENST00000542830;ENST00000545445;ENST00000541005;ENST00000440421;ENST00000543190	GO:0016020(membrane);GO:0016021(integral component of membrane);GO:0005515(protein binding);GO:0006955(immune response);GO:0006915(apoptotic process);GO:0043123(positive regulation of I-kappaB kinase/NF-kappaB signaling);GO:0005886(plasma membrane);GO:0042802(identical protein binding);GO:0005887(integral component of plasma membrane);GO:0006954(inflammatory response);GO:0033209(tumor necrosis fa…	04064(NF-kappa B signaling pathway);04066(HIF-1 signaling pathway);04060(Cytokine-cytokine receptor interaction);04672(Intestinal immune network for IgA production);05203(Viral carcinogenesis);05166(HTLV-I infection);05166(HTLV-I infection)	K03159	NA	lymphotoxin beta receptor [Source:HGNC Symbol;Acc:HGNC:6718]	0.600724	9.29905	7.69584	7.39591	4.83848	5.75379	5.49159	1.51648	0.600724	0.00097916	0.0278808	up	no
ENSG00000161813	LARP4	ENST00000398473;ENST00000293618;ENST00000518561;ENST00000520064;ENST00000429001;ENST00000347328;ENST00000548697;ENST00000614335;ENST00000522085;ENST00000518444;ENST00000548174;ENST00000521120;ENST00000615080;ENST00000550522;ENST00000552445;ENST00000551886;ENST00000548993;ENST00000523389;ENST00000517559;ENST00000550260	GO:0003676(nucleic acid binding);GO:0003723(RNA binding);GO:0005737(cytoplasm);GO:0016020(membrane);GO:0006412(translation);GO:0005829(cytosol);GO:0022627(cytosolic small ribosomal subunit);GO:0045727(positive regulation of translation);GO:0005515(protein binding);GO:0007010(cytoskeleton organization);GO:0022604(regulation of cell morphogenesis);GO:0010494(cytoplasmic stress granule);GO:0008143(p…	NA	NA	NA	La ribonucleoprotein domain family member 4 [Source:HGNC Symbol;Acc:HGNC:24320]	0.579639	11.0514	11.4977	13.8666	7.56578	8.70473	8.09642	1.49448	0.579639	0.000981251	0.0278808	up	no
ENSG00000100345	MYH9	ENST00000216181;ENST00000463027;ENST00000459960;ENST00000486218;ENST00000475726;ENST00000472210;ENST00000495928;ENST00000473022;ENST00000401701;ENST00000477189;ENST00000456729	GO:0003723(RNA binding);GO:0005634(nucleus);GO:0005737(cytoplasm);GO:0016020(membrane);GO:0015031(protein transport);GO:0000166(nucleotide binding);GO:0005524(ATP binding);GO:0003774(motor activity);GO:0016459(myosin complex);GO:0007155(cell adhesion);GO:0003779(actin binding);GO:0005829(cytosol);GO:0042803(protein homodimerization activity);GO:0005886(plasma membrane);GO:0005856(cytoskeleton);GO…	04530(Tight junction);04810(Regulation of actin cytoskeleton);05132(Salmonella infection);05132(Salmonella infection)	K10352	NA	myosin heavy chain 9 [Source:HGNC Symbol;Acc:HGNC:7579]	0.641078	60.9271	46.324	37.8896	27.7532	32.9142	32.4018	1.55949	0.641078	0.000981978	0.0278808	up	no
ENSG00000203668	CHML	ENST00000366553;ENST00000638160;ENST00000638018;ENST00000636025;ENST00000638121	GO:0005737(cytoplasm);GO:0006886(intracellular protein transport);GO:0007264(small GTPase mediated signal transduction);GO:0005829(cytosol);GO:0005654(nucleoplasm);GO:0016491(oxidoreductase activity);GO:0055114(oxidation-reduction process);GO:0050790(regulation of catalytic activity);GO:0043547(positive regulation of GTPase activity);GO:0005096(GTPase activator activity);GO:0005092(GDP-dissociati…	NA	NA	NA	CHM like, Rab escort protein 2 [Source:HGNC Symbol;Acc:HGNC:1941]	0.645371	4.17632	3.46408	3.57194	2.66669	2.1456	2.35608	1.56414	0.645371	0.000985509	0.0278929	up	no
ENSG00000099814	CEP170B	ENST00000556508;ENST00000414716;ENST00000453495;ENST00000251181	GO:0005737(cytoplasm);GO:0005856(cytoskeleton);GO:0005874(microtubule);GO:0005874(microtubule)	NA	NA	NA	centrosomal protein 170B [Source:HGNC Symbol;Acc:HGNC:20362]	0.655939	8.35248	6.0493	5.46764	4.47608	4.23534	3.89896	1.57564	0.655939	0.000986319	0.0278929	up	no
ENSG00000279689	AC022400.8	ENST00000623453	NA	NA	NA	NA		0.836298	2.97943	3.00849	3.58307	1.728	2.17545	1.45706	1.78546	0.836298	0.000990287	0.0279324	up	no
ENSG00000158164	TMSB15A	ENST00000289373	GO:0005737(cytoplasm);GO:0007015(actin filament organization);GO:0003779(actin binding);GO:0005856(cytoskeleton);GO:0003785(actin monomer binding)	NA	NA	NA	thymosin beta 15a [Source:HGNC Symbol;Acc:HGNC:30744]	-0.641808	13.6852	16.0891	16.5396	23.2149	26.9105	22.1373	0.640909	-0.641808	0.000991635	0.0279324	down	no
ENSG00000242071	RPL7AP6	ENST00000477943	NA	NA	NA	NA	ribosomal protein L7a pseudogene 6 [Source:HGNC Symbol;Acc:HGNC:19785]	-0.550257	183.731	163.129	198.399	201.67	301.2	295.579	0.682898	-0.550257	0.000993799	0.0279381	down	no
ENSG00000141232	TOB1	ENST00000499247;ENST00000268957;ENST00000509385	GO:0005634(nucleus);GO:0005737(cytoplasm);GO:0009967(positive regulation of signal transduction);GO:0005515(protein binding);GO:0008285(negative regulation of cell proliferation);GO:1903507(negative regulation of nucleic acid-templated transcription);GO:0060213(positive regulation of nuclear-transcribed mRNA poly(A) tail shortening);GO:1900153(positive regulation of nuclear-transcribed mRNA catab…	03018(RNA degradation);03018(RNA degradation)	K14443	NA	transducer of ERBB2, 1 [Source:HGNC Symbol;Acc:HGNC:11979]	0.757929	37.0744	30.0099	34.5521	23.7719	12.7504	23.5798	1.69106	0.757929	0.000998038	0.028002	up	no
ENSG00000233024	AC126755.2	ENST00000546267;ENST00000427999;ENST00000533010;ENST00000545114;ENST00000327792;ENST00000531453;ENST00000526166;ENST00000543228;ENST00000528301	GO:0005654(nucleoplasm);GO:0005654(nucleoplasm)	NA	NA	NA	nuclear pore complex-interacting protein family member A5 isoform 2 [Source:RefSeq peptide;Acc:NP_001338129]	0.815357	4.43552	3.19381	3.12721	2.00503	2.0302	2.07737	1.75973	0.815357	0.00100571	0.0281617	up	no
ENSG00000234354	RPS26P47	ENST00000427219	NA	NA	NA	NA	ribosomal protein S26 pseudogene 47 [Source:HGNC Symbol;Acc:HGNC:36368]	-1.04911	4.92426	4.02728	4.71897	5.77891	10.6172	11.8917	0.483265	-1.04911	0.00101049	0.0282401	down	yes
ENSG00000143553	SNAPIN	ENST00000478558;ENST00000368685;ENST00000462880;ENST00000474959	GO:0005737(cytoplasm);GO:0016020(membrane);GO:0006886(intracellular protein transport);GO:0005794(Golgi apparatus);GO:0005765(lysosomal membrane);GO:1904115(axon cytoplasm);GO:0005829(cytosol);GO:0005515(protein binding);GO:0000139(Golgi membrane);GO:0048471(perinuclear region of cytoplasm);GO:0030054(cell junction);GO:0045202(synapse);GO:0031410(cytoplasmic vesicle);GO:0005764(lysosome);GO:00310…	NA	NA	NA	SNAP associated protein [Source:HGNC Symbol;Acc:HGNC:17145]	-0.574372	10.3135	10.2325	10.353	13.8352	17.4898	14.6844	0.671578	-0.574372	0.00101717	0.0283712	down	no
ENSG00000104131	EIF3J	ENST00000424492;ENST00000535391;ENST00000261868;ENST00000558353;ENST00000558053;ENST00000558227;ENST00000536248	GO:0005737(cytoplasm);GO:0003743(translation initiation factor activity);GO:0001731(formation of translation preinitiation complex);GO:0006412(translation);GO:0006413(translational initiation);GO:0006446(regulation of translational initiation);GO:0005852(eukaryotic translation initiation factor 3 complex);GO:0016282(eukaryotic 43S preinitiation complex);GO:0033290(eukaryotic 48S preinitiation com…	03013(RNA transport);03013(RNA transport)	K03245	NA	eukaryotic translation initiation factor 3 subunit J [Source:HGNC Symbol;Acc:HGNC:3270]	0.58848	26.0257	33.6109	30.674	22.2877	18.3041	19.4687	1.50366	0.58848	0.00102174	0.0284119	up	no
ENSG00000145592	RPL37	ENST00000504562;ENST00000508493;ENST00000274242;ENST00000507642;ENST00000511787;ENST00000509877	GO:0003723(RNA binding);GO:0006412(translation);GO:0046872(metal ion binding);GO:0030529(intracellular ribonucleoprotein complex);GO:0005622(intracellular);GO:0003735(structural constituent of ribosome);GO:0005840(ribosome);GO:0005829(cytosol);GO:0019843(rRNA binding);GO:0006413(translational initiation);GO:0006364(rRNA processing);GO:0000184(nuclear-transcribed mRNA catabolic process, nonsense-m…	03010(Ribosome);03010(Ribosome)	K02922	NA	ribosomal protein L37 [Source:HGNC Symbol;Acc:HGNC:10347]	-0.542291	64.3554	63.0207	74.6607	75.0977	110.082	109.043	0.68668	-0.542291	0.00102314	0.0284119	down	no
ENSG00000197444	OGDHL	ENST00000374103;ENST00000490844;ENST00000496884;ENST00000471460	GO:0046872(metal ion binding);GO:0016491(oxidoreductase activity);GO:0055114(oxidation-reduction process);GO:0006099(tricarboxylic acid cycle);GO:0006096(glycolytic process);GO:0008152(metabolic process);GO:0005739(mitochondrion);GO:0016624(oxidoreductase activity, acting on the aldehyde or oxo group of donors, disulfide as acceptor);GO:0005515(protein binding);GO:0005759(mitochondrial matrix);GO…	00020(Citrate cycle (TCA cycle));00310(Lysine degradation);00380(Tryptophan metabolism);00380(Tryptophan metabolism)	K00164	EC:1.2.4.2	oxoglutarate dehydrogenase like [Source:HGNC Symbol;Acc:HGNC:25590]	-0.658955	1.31245	1.27441	1.38173	1.9745	2.09075	2.20091	0.633337	-0.658955	0.00102461	0.0284119	down	no
ENSG00000100461	RBM23	ENST00000542016;ENST00000557667;ENST00000359890;ENST00000399922;ENST00000346528;ENST00000555209;ENST00000554256;ENST00000555691;ENST00000553884;ENST00000557245;ENST00000307814;ENST00000554955;ENST00000556687;ENST00000556365;ENST00000553777;ENST00000557549;ENST00000557571;ENST00000556862;ENST00000557127;ENST00000555722;ENST00000553920;ENST00000554618;ENST00000556186;ENST00000557403;ENST00000557227…	GO:0005634(nucleus);GO:0003676(nucleic acid binding);GO:0003723(RNA binding);GO:0016020(membrane);GO:0005515(protein binding);GO:0006397(mRNA processing);GO:0006397(mRNA processing)	NA	NA	NA	RNA binding motif protein 23 [Source:HGNC Symbol;Acc:HGNC:20155]	-0.494651	1.81486	1.79346	1.8433	2.39465	2.68207	2.60451	0.709733	-0.494651	0.0010368	0.0286941	down	no
ENSG00000163864	NMNAT3	ENST00000506254;ENST00000296202;ENST00000509291;ENST00000511444;ENST00000507242;ENST00000511003;ENST00000509034;ENST00000339837;ENST00000512391;ENST00000509447	GO:0016740(transferase activity);GO:0003824(catalytic activity);GO:0009058(biosynthetic process);GO:0016779(nucleotidyltransferase activity);GO:0000166(nucleotide binding);GO:0005524(ATP binding);GO:0005739(mitochondrion);GO:0000309(nicotinamide-nucleotide adenylyltransferase activity);GO:0004515(nicotinate-nucleotide adenylyltransferase activity);GO:0009435(NAD biosynthetic process);GO:0019363(p…	00760(Nicotinate and nicotinamide metabolism);00760(Nicotinate and nicotinamide metabolism)	K06210	EC:2.7.7.1 2.7.7.18	nicotinamide nucleotide adenylyltransferase 3 [Source:HGNC Symbol;Acc:HGNC:20989]	-0.850924	0.792682	0.658673	0.611321	1.24391	1.01585	1.4606	0.554429	-0.850924	0.0010432	0.0287821	down	no
ENSG00000157379	DHRS1	ENST00000561273;ENST00000288111;ENST00000558114;ENST00000559088;ENST00000561137;ENST00000561281;ENST00000560991;ENST00000559483;ENST00000559084;ENST00000558340	GO:0016491(oxidoreductase activity);GO:0055114(oxidation-reduction process);GO:0005515(protein binding);GO:0005783(endoplasmic reticulum);GO:0005739(mitochondrion);GO:0005743(mitochondrial inner membrane);GO:0005743(mitochondrial inner membrane)	NA	NA	NA	dehydrogenase/reductase 1 [Source:HGNC Symbol;Acc:HGNC:16445]	-0.740932	0.920411	1.00486	0.916699	1.44289	1.58765	1.71912	0.598353	-0.740932	0.00104402	0.0287821	down	no
ENSG00000171365	CLCN5	ENST00000376088;ENST00000376091;ENST00000376108;ENST00000482218	GO:0006810(transport);GO:0016020(membrane);GO:0016021(integral component of membrane);GO:0005794(Golgi apparatus);GO:0055085(transmembrane transport);GO:0000166(nucleotide binding);GO:0005524(ATP binding);GO:0005829(cytosol);GO:0005216(ion channel activity);GO:0005765(lysosomal membrane);GO:0005886(plasma membrane);GO:1903959(regulation of anion transmembrane transport);GO:0006811(ion transport);…	NA	NA	NA	chloride voltage-gated channel 5 [Source:HGNC Symbol;Acc:HGNC:2023]	-1.16231	0.340132	0.343996	0.305627	0.94994	0.963555	0.301734	0.446796	-1.16231	0.00104866	0.0288543	down	yes
ENSG00000130066	SAT1	ENST00000379253;ENST00000474223;ENST00000379254;ENST00000379270;ENST00000379251;ENST00000489394;ENST00000462639;ENST00000463236;ENST00000487713	GO:0004145(diamine N-acetyltransferase activity);GO:0008080(N-acetyltransferase activity);GO:0005737(cytoplasm);GO:0016740(transferase activity);GO:0016746(transferase activity, transferring acyl groups);GO:0005515(protein binding);GO:0005829(cytosol);GO:0001525(angiogenesis);GO:0005622(intracellular);GO:0019809(spermidine binding);GO:0006595(polyamine metabolic process);GO:0006596(polyamine bios…	00330(Arginine and proline metabolism);04216(Ferroptosis);04216(Ferroptosis)	K00657	EC:2.3.1.57	spermidine/spermine N1-acetyltransferase 1 [Source:HGNC Symbol;Acc:HGNC:10540]	-0.476924	69.3367	69.6953	78.5032	99.7103	115.228	87.8218	0.718508	-0.476924	0.00105286	0.028914	down	no
ENSG00000266472	MRPS21	ENST00000614145;ENST00000581066	GO:0003735(structural constituent of ribosome);GO:0006412(translation);GO:0005840(ribosome);GO:0005739(mitochondrion);GO:0005743(mitochondrial inner membrane);GO:0005743(mitochondrial inner membrane)	03010(Ribosome);03010(Ribosome)	K02970	NA	mitochondrial ribosomal protein S21 [Source:HGNC Symbol;Acc:HGNC:14046]	-0.502639	32.9173	33.3265	40.0639	43.4695	55.4067	51.7408	0.705815	-0.502639	0.00105836	0.0290093	down	no
ENSG00000197417	SHPK	ENST00000225519	GO:0005737(cytoplasm);GO:0000166(nucleotide binding);GO:0005524(ATP binding);GO:0016740(transferase activity);GO:0016301(kinase activity);GO:0016310(phosphorylation);GO:0016773(phosphotransferase activity, alcohol group as acceptor);GO:0005975(carbohydrate metabolic process);GO:0005829(cytosol);GO:0071222(cellular response to lipopolysaccharide);GO:0050727(regulation of inflammatory response);GO:…	NA	NA	NA	sedoheptulokinase [Source:HGNC Symbol;Acc:HGNC:1492]	-0.521361	5.59079	5.36697	5.84419	8.03152	8.75473	7.32975	0.696714	-0.521361	0.00106568	0.0291537	down	no
ENSG00000131323	TRAF3	ENST00000560371;ENST00000539721;ENST00000351691;ENST00000347662;ENST00000558700;ENST00000559734;ENST00000392745;ENST00000558880;ENST00000560463	GO:0005737(cytoplasm);GO:0008270(zinc ion binding);GO:0046872(metal ion binding);GO:0016740(transferase activity);GO:0007165(signal transduction);GO:0042981(regulation of apoptotic process);GO:0016567(protein ubiquitination);GO:0005739(mitochondrion);GO:0005515(protein binding);GO:0006915(apoptotic process);GO:0008063(Toll signaling pathway);GO:0033209(tumor necrosis factor-mediated signaling pat…	04064(NF-kappa B signaling pathway);04668(TNF signaling pathway);04620(Toll-like receptor signaling pathway);04621(NOD-like receptor signaling pathway);04622(RIG-I-like receptor signaling pathway);04657(IL-17 signaling pathway);05200(Pathways in cancer);05203(Viral carcinogenesis);05222(Small cell lung cancer);05160(Hepatitis C);05168(Herpes simplex infection);05167(Kaposi's sarcoma-associated he…	K03174	NA	TNF receptor associated factor 3 [Source:HGNC Symbol;Acc:HGNC:12033]	-0.946346	1.45965	1.30943	1.97845	4.32291	1.59583	3.22968	0.518945	-0.946346	0.00106873	0.0291811	down	no
ENSG00000114019	AMOTL2	ENST00000506326;ENST00000249883;ENST00000513145;ENST00000422605;ENST00000514516;ENST00000505596;ENST00000511759;ENST00000512955;ENST00000502491;ENST00000510560;ENST00000515172;ENST00000506107	GO:0005515(protein binding);GO:0016055(Wnt signaling pathway);GO:0005768(endosome);GO:0005829(cytosol);GO:0055037(recycling endosome);GO:0035329(hippo signaling);GO:0042802(identical protein binding);GO:0005923(bicellular tight junction);GO:0016324(apical plasma membrane);GO:0031410(cytoplasmic vesicle);GO:0031410(cytoplasmic vesicle)	04530(Tight junction);04530(Tight junction)	K06104	NA	angiomotin like 2 [Source:HGNC Symbol;Acc:HGNC:17812]	-0.557276	3.93442	4.94561	3.82995	5.4524	6.45908	6.79112	0.679584	-0.557276	0.00107459	0.0292851	down	no
ENSG00000095574	IKZF5	ENST00000617859;ENST00000479103;ENST00000368886;ENST00000469821;ENST00000496605	GO:0003676(nucleic acid binding);GO:0005634(nucleus);GO:0046872(metal ion binding);GO:0006351(transcription, DNA-templated);GO:0006355(regulation of transcription, DNA-templated);GO:0003677(DNA binding);GO:0000122(negative regulation of transcription from RNA polymerase II promoter);GO:0043234(protein complex);GO:0019904(protein domain specific binding);GO:0008270(zinc ion binding);GO:0000977(RNA…	NA	NA	NA	IKAROS family zinc finger 5 [Source:HGNC Symbol;Acc:HGNC:14283]	0.588083	7.68697	7.04451	6.91985	5.12741	4.72347	4.55214	1.50325	0.588083	0.00107904	0.0293183	up	no
ENSG00000149654	CDH22	ENST00000537909;ENST00000372262;ENST00000474438	GO:0016020(membrane);GO:0016021(integral component of membrane);GO:0046872(metal ion binding);GO:0005509(calcium ion binding);GO:0007155(cell adhesion);GO:0007156(homophilic cell adhesion via plasma membrane adhesion molecules);GO:0005886(plasma membrane);GO:0007420(brain development);GO:0016339(calcium-dependent cell-cell adhesion via plasma membrane cell adhesion molecules);GO:0016339(calcium-d…	NA	NA	NA	cadherin 22 [Source:HGNC Symbol;Acc:HGNC:13251]	-1.00912	0.205126	0.155895	0.165802	0.367625	0.332041	0.360663	0.496848	-1.00912	0.0010802	0.0293183	down	yes
ENSG00000158615	PPP1R15B	ENST00000367188	GO:0050790(regulation of catalytic activity);GO:0005515(protein binding);GO:0006417(regulation of translation);GO:0001933(negative regulation of protein phosphorylation);GO:1903912(negative regulation of endoplasmic reticulum stress-induced eIF2 alpha phosphorylation);GO:1903898(negative regulation of PERK-mediated unfolded protein response);GO:0000164(protein phosphatase type 1 complex);GO:00702…	NA	NA	NA	protein phosphatase 1 regulatory subunit 15B [Source:HGNC Symbol;Acc:HGNC:14951]	0.531336	27.8215	23.8309	24.7422	19.2191	17.1747	16.4647	1.44527	0.531336	0.00108198	0.0293183	up	no
ENSG00000146729	NIPSNAP2	ENST00000497279;ENST00000446778;ENST00000322090;ENST00000446692;ENST00000487370;ENST00000456204;ENST00000472404;ENST00000470036;ENST00000415967;ENST00000437587;ENST00000464772	GO:0005737(cytoplasm);GO:0005739(mitochondrion);GO:0005515(protein binding);GO:0005887(integral component of plasma membrane);GO:0016020(membrane);GO:0006119(oxidative phosphorylation);GO:0006754(ATP biosynthetic process);GO:1901843(positive regulation of high voltage-gated calcium channel activity);GO:2000984(negative regulation of ATP citrate synthase activity);GO:2000984(negative regulation of…	NA	NA	NA	nipsnap homolog 2 [Source:HGNC Symbol;Acc:HGNC:4179]	-0.526658	7.01981	7.46196	6.90301	8.15867	11.3556	11.2924	0.694161	-0.526658	0.00109093	0.029433	down	no
ENSG00000110851	PRDM4	ENST00000549416;ENST00000228437;ENST00000550376;ENST00000550659;ENST00000547268;ENST00000547188	GO:0003676(nucleic acid binding);GO:0005634(nucleus);GO:0046872(metal ion binding);GO:0008168(methyltransferase activity);GO:0016740(transferase activity);GO:0032259(methylation);GO:0006351(transcription, DNA-templated);GO:0006355(regulation of transcription, DNA-templated);GO:0003677(DNA binding);GO:0006366(transcription from RNA polymerase II promoter);GO:0005515(protein binding);GO:0000978(RNA…	04722(Neurotrophin signaling pathway);04722(Neurotrophin signaling pathway)	K12463	NA	PR/SET domain 4 [Source:HGNC Symbol;Acc:HGNC:9348]	0.573924	16.3079	14.741	12.95	9.58486	10.0991	9.874	1.48857	0.573924	0.00109104	0.029433	up	no
ENSG00000263244	AC087190.4	ENST00000574616	NA	NA	NA	NA		3.25941	0.211483	0.118605	5.47173	0.188031	0.135042	0.282805	9.57589	3.25941	0.0010924	0.029433	up	yes
ENSG00000117399	CDC20	ENST00000372462;ENST00000310955;ENST00000478882;ENST00000482046	GO:0005737(cytoplasm);GO:0016567(protein ubiquitination);GO:0051301(cell division);GO:0005856(cytoskeleton);GO:0005515(protein binding);GO:0007049(cell cycle);GO:0007399(nervous system development);GO:0030154(cell differentiation);GO:0031145(anaphase-promoting complex-dependent catabolic process);GO:0000922(spindle pole);GO:0005815(microtubule organizing center);GO:0005654(nucleoplasm);GO:0005829…	04120(Ubiquitin mediated proteolysis);04110(Cell cycle);04114(Oocyte meiosis);05203(Viral carcinogenesis);05166(HTLV-I infection);05166(HTLV-I infection)	K03363	NA	cell division cycle 20 [Source:HGNC Symbol;Acc:HGNC:1723]	0.510469	172.634	176.552	169.583	118.779	124.634	120.76	1.42451	0.510469	0.00111091	0.0298752	up	no
ENSG00000175130	MARCKSL1	ENST00000329421	GO:0005737(cytoplasm);GO:0016020(membrane);GO:0003779(actin binding);GO:0005886(plasma membrane);GO:0005515(protein binding);GO:0005516(calmodulin binding);GO:0070062(extracellular exosome);GO:0008284(positive regulation of cell proliferation)	04666(Fc gamma R-mediated phagocytosis);05140(Leishmaniasis)	K13536	NA	MARCKS like 1 [Source:HGNC Symbol;Acc:HGNC:7142]	-0.435629	45.1029	40.7388	46.0415	57.7675	58.7035	61.901	0.739371	-0.435629	0.00111731	0.0299907	down	no
ENSG00000142627	EPHA2	ENST00000461614;ENST00000358432;ENST00000480202;ENST00000462805	GO:0005622(intracellular);GO:0016020(membrane);GO:0016021(integral component of membrane);GO:0000166(nucleotide binding);GO:0004672(protein kinase activity);GO:0005524(ATP binding);GO:0006468(protein phosphorylation);GO:0016740(transferase activity);GO:0016301(kinase activity);GO:0016310(phosphorylation);GO:0007155(cell adhesion);GO:0004713(protein tyrosine kinase activity);GO:0005003(ephrin rece…	04014(Ras signaling pathway);04015(Rap1 signaling pathway);04010(MAPK signaling pathway);04151(PI3K-Akt signaling pathway);04360(Axon guidance);04360(Axon guidance)	K05103	EC:2.7.10.1	EPH receptor A2 [Source:HGNC Symbol;Acc:HGNC:3386]	0.536695	47.5785	39.9615	39.1246	28.0683	28.85	30.3978	1.45065	0.536695	0.00112363	0.0301034	up	no
ENSG00000153786	ZDHHC7	ENST00000313732;ENST00000569377;ENST00000564466;ENST00000344861;ENST00000564526;ENST00000569488;ENST00000566909	GO:0016020(membrane);GO:0016021(integral component of membrane);GO:0005794(Golgi apparatus);GO:0016740(transferase activity);GO:0016746(transferase activity, transferring acyl groups);GO:0019706(protein-cysteine S-palmitoyltransferase activity);GO:0000139(Golgi membrane);GO:0016409(palmitoyltransferase activity);GO:0018345(protein palmitoylation);GO:0018230(peptidyl-L-cysteine S-palmitoylation);G…	NA	NA	NA	zinc finger DHHC-type containing 7 [Source:HGNC Symbol;Acc:HGNC:18459]	0.570674	15.8451	16.2604	14.9592	9.1878	11.3411	11.1599	1.48522	0.570674	0.00112615	0.0301146	up	no
ENSG00000143476	DTL	ENST00000542077;ENST00000366991;ENST00000475419;ENST00000463791;ENST00000489149	GO:0005634(nucleus);GO:0005737(cytoplasm);GO:0016020(membrane);GO:0005730(nucleolus);GO:0005829(cytosol);GO:0016567(protein ubiquitination);GO:0005694(chromosome);GO:0005856(cytoskeleton);GO:0005515(protein binding);GO:0006974(cellular response to DNA damage stimulus);GO:0006511(ubiquitin-dependent protein catabolic process);GO:0006260(DNA replication);GO:0005813(centrosome);GO:0005815(microtubul…	NA	NA	NA	denticleless E3 ubiquitin protein ligase homolog [Source:HGNC Symbol;Acc:HGNC:30288]	-0.498335	10.0756	8.82398	9.12791	15.4333	12.1082	12.0496	0.707923	-0.498335	0.00113143	0.0301883	down	no
ENSG00000169129	AFAP1L2	ENST00000304129;ENST00000491814;ENST00000369271;ENST00000486300;ENST00000419268	GO:0005737(cytoplasm);GO:0005829(cytosol);GO:0035591(signaling adaptor activity);GO:0005886(plasma membrane);GO:0009966(regulation of signal transduction);GO:0061098(positive regulation of protein tyrosine kinase activity);GO:0007346(regulation of mitotic cell cycle);GO:0045893(positive regulation of transcription, DNA-templated);GO:0006954(inflammatory response);GO:0017124(SH3 domain binding);GO…	NA	NA	NA	actin filament associated protein 1 like 2 [Source:HGNC Symbol;Acc:HGNC:25901]	-0.862357	0.278387	0.328516	0.275367	0.537897	0.546448	0.519627	0.550053	-0.862357	0.00113315	0.0301883	down	no
ENSG00000232022	FAAHP1	ENST00000635298;ENST00000635606;ENST00000446499;ENST00000429784;ENST00000455247;ENST00000606395	NA	NA	NA	NA	fatty acid amide hydrolase pseudogene 1 [Source:HGNC Symbol;Acc:HGNC:50679]	-1.04903	0.605409	0.539202	0.371447	0.831371	1.01026	1.29531	0.483293	-1.04903	0.00115204	0.0306343	down	yes
ENSG00000176105	YES1	ENST00000584307;ENST00000314574;ENST00000577611;ENST00000581960;ENST00000577961	GO:0000166(nucleotide binding);GO:0004672(protein kinase activity);GO:0005524(ATP binding);GO:0006468(protein phosphorylation);GO:0005829(cytosol);GO:0016740(transferase activity);GO:0016301(kinase activity);GO:0016310(phosphorylation);GO:0004713(protein tyrosine kinase activity);GO:0018108(peptidyl-tyrosine phosphorylation);GO:0005886(plasma membrane);GO:0004715(non-membrane spanning protein tyr…	04520(Adherens junction);04520(Adherens junction)	K05705	EC:2.7.10.2	YES proto-oncogene 1, Src family tyrosine kinase [Source:HGNC Symbol;Acc:HGNC:12841]	0.514548	29.0795	29.5545	27.737	20.6953	19.3066	20.4588	1.42855	0.514548	0.00115868	0.0307535	up	no
ENSG00000133226	SRRM1	ENST00000596378;ENST00000461768;ENST00000462710;ENST00000479034;ENST00000323848;ENST00000485441;ENST00000466910;ENST00000495561;ENST00000474843;ENST00000494934;ENST00000496882;ENST00000490543;ENST00000488317;ENST00000470243;ENST00000489130;ENST00000447431;ENST00000468822;ENST00000485541	GO:0006397(mRNA processing);GO:0003723(RNA binding);GO:0008380(RNA splicing);GO:0005634(nucleus);GO:0016607(nuclear speck);GO:0003677(DNA binding);GO:0005515(protein binding);GO:0005681(spliceosomal complex);GO:0005654(nucleoplasm);GO:0005829(cytosol);GO:0000398(mRNA splicing, via spliceosome);GO:0006369(termination of RNA polymerase II transcription);GO:0006405(RNA export from nucleus);GO:003112…	03013(RNA transport);03015(mRNA surveillance pathway);03015(mRNA surveillance pathway)	K13171	NA	serine and arginine repetitive matrix 1 [Source:HGNC Symbol;Acc:HGNC:16638]	0.545734	14.7069	12.8562	11.9027	9.82893	8.37066	8.83621	1.45976	0.545734	0.00117405	0.0310926	up	no
ENSG00000142798	HSPG2	ENST00000374695;ENST00000486901;ENST00000498495;ENST00000635682;ENST00000439717;ENST00000471322;ENST00000493940;ENST00000481644;ENST00000453796;ENST00000427897;ENST00000374673	GO:0005615(extracellular space);GO:0046872(metal ion binding);GO:0005509(calcium ion binding);GO:0005515(protein binding);GO:0005576(extracellular region);GO:0005578(proteinaceous extracellular matrix);GO:0005925(focal adhesion);GO:0005604(basement membrane);GO:0005886(plasma membrane);GO:0070062(extracellular exosome);GO:0044267(cellular protein metabolic process);GO:0031012(extracellular matrix…	04512(ECM-receptor interaction);05205(Proteoglycans in cancer);05161(Hepatitis B);05161(Hepatitis B)	K06255	NA	heparan sulfate proteoglycan 2 [Source:HGNC Symbol;Acc:HGNC:5273]	0.940041	1.32609	0.721751	0.602373	0.463052	0.471552	0.446734	1.91858	0.940041	0.00117582	0.0310926	up	no
ENSG00000141741	MIEN1	ENST00000394231;ENST00000498164;ENST00000469568;ENST00000577810;ENST00000474210;ENST00000582963	GO:0005737(cytoplasm);GO:0016020(membrane);GO:0005829(cytosol);GO:0005886(plasma membrane);GO:0005515(protein binding);GO:0006915(apoptotic process);GO:0070062(extracellular exosome);GO:0030335(positive regulation of cell migration);GO:0043066(negative regulation of apoptotic process);GO:0051491(positive regulation of filopodium assembly);GO:0031235(intrinsic component of the cytoplasmic side of …	NA	NA	NA	migration and invasion enhancer 1 [Source:HGNC Symbol;Acc:HGNC:28230]	-0.724784	8.3071	8.4863	9.64478	21.0967	11.3788	11.2176	0.605088	-0.724784	0.00118879	0.0313604	down	no
ENSG00000091656	ZFHX4	ENST00000521891;ENST00000458716;ENST00000522409;ENST00000518282;ENST00000523809;ENST00000524290;ENST00000519536;ENST00000523625	GO:0003676(nucleic acid binding);GO:0005634(nucleus);GO:0008270(zinc ion binding);GO:0046872(metal ion binding);GO:0006355(regulation of transcription, DNA-templated);GO:0006351(transcription, DNA-templated);GO:0003677(DNA binding);GO:0043565(sequence-specific DNA binding);GO:0043565(sequence-specific DNA binding)	NA	NA	NA	zinc finger homeobox 4 [Source:HGNC Symbol;Acc:HGNC:30939]	0.751266	0.991169	0.855649	0.727955	0.498708	0.519713	0.511205	1.68327	0.751266	0.00119035	0.0313604	up	no
ENSG00000186185	KIF18B	ENST00000587309;ENST00000593135;ENST00000590129;ENST00000585687	GO:0000166(nucleotide binding);GO:0005524(ATP binding);GO:0005634(nucleus);GO:0005829(cytosol);GO:0003777(microtubule motor activity);GO:0016604(nuclear body);GO:0008017(microtubule binding);GO:0005874(microtubule);GO:0003774(motor activity);GO:0007018(microtubule-based movement);GO:1990752(microtubule end);GO:0005737(cytoplasm);GO:0051301(cell division);GO:0005856(cytoskeleton);GO:0007049(cell c…	NA	NA	NA	kinesin family member 18B [Source:HGNC Symbol;Acc:HGNC:27102]	0.575643	11.9342	10.8863	9.51746	7.6021	7.44868	6.64761	1.49034	0.575643	0.00123124	0.0323157	up	no
ENSG00000115977	AAK1	ENST00000606389;ENST00000409085;ENST00000461002;ENST00000492192;ENST00000406297;ENST00000409068;ENST00000470281;ENST00000624900;ENST00000471775;ENST00000495239;ENST00000495836;ENST00000623317	GO:0004672(protein kinase activity);GO:0005524(ATP binding);GO:0006468(protein phosphorylation);GO:0016020(membrane);GO:0000166(nucleotide binding);GO:0004674(protein serine/threonine kinase activity);GO:0016740(transferase activity);GO:0016301(kinase activity);GO:0016310(phosphorylation);GO:0005886(plasma membrane);GO:0005515(protein binding);GO:0005905(clathrin-coated pit);GO:0005737(cytoplasm)…	NA	NA	NA	AP2 associated kinase 1 [Source:HGNC Symbol;Acc:HGNC:19679]	0.732635	1.53467	1.00049	1.03794	0.712744	0.813536	0.624025	1.66167	0.732635	0.00123142	0.0323157	up	no
ENSG00000196639	HRH1	ENST00000438284;ENST00000397056;ENST00000413416	GO:0016020(membrane);GO:0016021(integral component of membrane);GO:0004930(G-protein coupled receptor activity);GO:0007186(G-protein coupled receptor signaling pathway);GO:0005829(cytosol);GO:0005886(plasma membrane);GO:0004871(signal transducer activity);GO:0007165(signal transduction);GO:0004969(histamine receptor activity);GO:0005887(integral component of plasma membrane);GO:0045907(positive r…	04020(Calcium signaling pathway);04080(Neuroactive ligand-receptor interaction);04750(Inflammatory mediator regulation of TRP channels);04750(Inflammatory mediator regulation of TRP channels)	K04149	NA	histamine receptor H1 [Source:HGNC Symbol;Acc:HGNC:5182]	-2.77136	0.00664076	0.0209946	0.328258	0.997056	0.689458	0.743346	0.146467	-2.77136	0.00123533	0.0323157	down	yes
ENSG00000157851	DPYSL5	ENST00000484882;ENST00000288699;ENST00000431402;ENST00000614712	GO:0005737(cytoplasm);GO:0016787(hydrolase activity);GO:0007399(nervous system development);GO:0016810(hydrolase activity, acting on carbon-nitrogen (but not peptide) bonds);GO:0008017(microtubule binding);GO:0007411(axon guidance);GO:0005515(protein binding);GO:0005829(cytosol);GO:0007165(signal transduction);GO:0030425(dendrite);GO:0043025(neuronal cell body);GO:0043025(neuronal cell body)	04360(Axon guidance);04360(Axon guidance)	K07529	NA	dihydropyrimidinase like 5 [Source:HGNC Symbol;Acc:HGNC:20637]	-0.697609	2.43253	1.78966	1.28281	2.69043	3.04647	3.19118	0.616593	-0.697609	0.00123662	0.0323157	down	no
ENSG00000153989	NUS1	ENST00000368494	GO:0016020(membrane);GO:0016021(integral component of membrane);GO:0016740(transferase activity);GO:0005783(endoplasmic reticulum);GO:0005789(endoplasmic reticulum membrane);GO:0005515(protein binding);GO:0007275(multicellular organism development);GO:0030154(cell differentiation);GO:0006486(protein glycosylation);GO:0016765(transferase activity, transferring alkyl or aryl (other than methyl) gro…	00900(Terpenoid backbone biosynthesis)	K19177	EC:2.5.1.87	NUS1 dehydrodolichyl diphosphate synthase subunit [Source:HGNC Symbol;Acc:HGNC:21042]	0.514525	32.5838	31.6266	34.5385	24.0133	22.1936	22.9197	1.42852	0.514525	0.00123794	0.0323157	up	no
ENSG00000229944	EIF4EP2	ENST00000422816	NA	NA	NA	NA	eukaryotic translation initiation factor 4E pseudogene 2 [Source:HGNC Symbol;Acc:HGNC:32428]	-0.559194	23.3113	24.2465	22.5223	31.3655	33.9081	37.9858	0.678681	-0.559194	0.00124315	0.0323923	down	no
ENSG00000210077	MT-TV	ENST00000387342	NA	NA	NA	NA	mitochondrially encoded tRNA valine [Source:HGNC Symbol;Acc:HGNC:7500]	-0.653219	139.016	179.501	156.851	283.271	207.889	256.438	0.63586	-0.653219	0.00125377	0.0326096	down	no
ENSG00000223735	OR51B3P	ENST00000412287	NA	NA	NA	NA	olfactory receptor family 51 subfamily B member 3 pseudogene [Source:HGNC Symbol;Acc:HGNC:14706]	-1.09994	0.646339	0.702526	0.481465	1.32424	1.19972	1.39927	0.466537	-1.09994	0.00125695	0.0326327	down	yes
ENSG00000267855	NDUFA7	ENST00000301457;ENST00000593729;ENST00000595856;ENST00000601258;ENST00000601101;ENST00000602059	GO:0016020(membrane);GO:0055114(oxidation-reduction process);GO:0005739(mitochondrion);GO:0005743(mitochondrial inner membrane);GO:0003735(structural constituent of ribosome);GO:0070469(respiratory chain);GO:0008137(NADH dehydrogenase (ubiquinone) activity);GO:0032543(mitochondrial translation);GO:0042773(ATP synthesis coupled electron transport);GO:0006120(mitochondrial electron transport, NADH …	00190(Oxidative phosphorylation);04723(Retrograde endocannabinoid signaling);05010(Alzheimer's disease);05012(Parkinson's disease);05016(Huntington's disease);04932(Non-alcoholic fatty liver disease (NAFLD));04932(Non-alcoholic fatty liver disease (NAFLD))	K03951	NA	NADH:ubiquinone oxidoreductase subunit A7 [Source:HGNC Symbol;Acc:HGNC:7691]	-0.53527	13.3857	11.6993	14.1253	17.5669	19.2664	19.9907	0.69003	-0.53527	0.00126015	0.0326502	down	no
ENSG00000167522	ANKRD11	ENST00000301030;ENST00000330736;ENST00000623388;ENST00000562275;ENST00000567736;ENST00000378332;ENST00000566858;ENST00000613312;ENST00000563291;ENST00000568924;ENST00000568512;ENST00000568100;ENST00000567699;ENST00000378330;ENST00000562816;ENST00000564553;ENST00000562194	GO:0005634(nucleus);GO:0005829(cytosol);GO:0005654(nucleoplasm);GO:0005886(plasma membrane);GO:0042475(odontogenesis of dentin-containing tooth);GO:0048705(skeletal system morphogenesis);GO:0060325(face morphogenesis);GO:0001701(in utero embryonic development);GO:0001894(tissue homeostasis);GO:0035264(multicellular organism growth);GO:0060323(head morphogenesis);GO:0060348(bone development);GO:00…	NA	NA	NA	ankyrin repeat domain 11 [Source:HGNC Symbol;Acc:HGNC:21316]	0.598867	16.6673	12.6441	10.6744	8.82897	8.89149	8.68108	1.51453	0.598867	0.00126221	0.0326502	up	no
ENSG00000144554	FANCD2	ENST00000287647;ENST00000421731;ENST00000383807;ENST00000419585;ENST00000470028;ENST00000470757;ENST00000483276;ENST00000435522;ENST00000464934;ENST00000438741;ENST00000480909;ENST00000625535;ENST00000431693	GO:0005634(nucleus);GO:0005730(nucleolus);GO:0005829(cytosol);GO:0006281(DNA repair);GO:0005515(protein binding);GO:0006974(cellular response to DNA damage stimulus);GO:0007049(cell cycle);GO:0016604(nuclear body);GO:0005654(nucleoplasm);GO:0036297(interstrand cross-link repair);GO:0010332(response to gamma radiation);GO:0070182(DNA polymerase binding);GO:0007129(synapsis);GO:0007276(gamete gener…	03460(Fanconi anemia pathway);03460(Fanconi anemia pathway)	K10891	NA	Fanconi anemia complementation group D2 [Source:HGNC Symbol;Acc:HGNC:3585]	-0.438277	5.44337	5.39354	5.00885	7.3952	6.87913	7.19646	0.738015	-0.438277	0.0012677	0.0326749	down	no
ENSG00000277971	AC007731.5	ENST00000429594	GO:0016567(protein ubiquitination);GO:0051301(cell division);GO:0031463(Cul3-RING ubiquitin ligase complex)	NA	NA	NA		-1.52116	0.182039	0.987081	0.585641	1.64055	1.76093	1.63506	0.348405	-1.52116	0.00126775	0.0326749	down	yes
ENSG00000178458	H3F3AP6	ENST00000230495	NA	NA	NA	NA	H3 histone, family 3A, pseudogene 6 [Source:HGNC Symbol;Acc:HGNC:42982]	-0.613561	23.4015	24.6181	26.422	41.8314	35.0979	36.9687	0.653581	-0.613561	0.00127213	0.0327286	down	no
ENSG00000188186	LAMTOR4	ENST00000341942;ENST00000473459;ENST00000488338;ENST00000460732;ENST00000468582;ENST00000441173;ENST00000494136;ENST00000474831;ENST00000466498;ENST00000474141;ENST00000488241;ENST00000490633	GO:0043231(intracellular membrane-bounded organelle);GO:0043547(positive regulation of GTPase activity);GO:0005515(protein binding);GO:0005764(lysosome);GO:0005085(guanyl-nucleotide exchange factor activity);GO:0032008(positive regulation of TOR signaling);GO:0071230(cellular response to amino acid stimulus);GO:0071986(Ragulator complex);GO:0005765(lysosomal membrane);GO:0008361(regulation of cel…	04150(mTOR signaling pathway);04150(mTOR signaling pathway)	K20399	NA	late endosomal/lysosomal adaptor, MAPK and MTOR activator 4 [Source:HGNC Symbol;Acc:HGNC:33772]	-0.529546	9.78117	11.2408	11.8333	15.3526	15.2508	16.8224	0.692773	-0.529546	0.00128893	0.0330256	down	no
ENSG00000182095	TNRC18	ENST00000399537;ENST00000328270;ENST00000430969;ENST00000440081;ENST00000413081;ENST00000464852;ENST00000455076;ENST00000497663;ENST00000434361;ENST00000399434	GO:0005634(nucleus);GO:0005829(cytosol);GO:0005739(mitochondrion);GO:0031965(nuclear membrane);GO:0003682(chromatin binding);GO:0000976(transcription regulatory region sequence-specific DNA binding);GO:0000785(chromatin);GO:0006342(chromatin silencing);GO:0031507(heterochromatin assembly);GO:0005677(chromatin silencing complex);GO:0005677(chromatin silencing complex)	NA	NA	NA	trinucleotide repeat containing 18 [Source:HGNC Symbol;Acc:HGNC:11962]	0.626609	4.73648	3.40986	3.44494	2.30083	2.73057	2.47623	1.54393	0.626609	0.00129008	0.0330256	up	no
ENSG00000205476	CCDC85C	ENST00000380243;ENST00000557576;ENST00000557769;ENST00000554996;ENST00000556348;ENST00000555822	GO:0007275(multicellular organism development);GO:0030054(cell junction);GO:0005923(bicellular tight junction);GO:0021987(cerebral cortex development);GO:0043296(apical junction complex);GO:0043296(apical junction complex)	NA	NA	NA	coiled-coil domain containing 85C [Source:HGNC Symbol;Acc:HGNC:35459]	0.576848	3.33915	2.62122	3.32245	2.09975	2.11739	2.00631	1.49159	0.576848	0.00129063	0.0330256	up	no
ENSG00000255893	AP000786.1	ENST00000541092	NA	NA	NA	NA		-1.0791	0.895194	1.06775	1.19682	2.30029	2.22731	2.1481	0.473324	-1.0791	0.00131142	0.0334975	down	yes
ENSG00000012779	ALOX5	ENST00000542434;ENST00000374391;ENST00000498461;ENST00000475300;ENST00000493336;ENST00000483623;ENST00000481117	GO:0005634(nucleus);GO:0005737(cytoplasm);GO:0016020(membrane);GO:0046872(metal ion binding);GO:0005654(nucleoplasm);GO:0016491(oxidoreductase activity);GO:0055114(oxidation-reduction process);GO:0005829(cytosol);GO:0005506(iron ion binding);GO:0005515(protein binding);GO:0005615(extracellular space);GO:0051213(dioxygenase activity);GO:0005576(extracellular region);GO:0016702(oxidoreductase activ…	00590(Arachidonic acid metabolism);04664(Fc epsilon RI signaling pathway);04913(Ovarian Steroidogenesis);04726(Serotonergic synapse);05145(Toxoplasmosis);05145(Toxoplasmosis)	K00461	EC:1.13.11.34	arachidonate 5-lipoxygenase [Source:HGNC Symbol;Acc:HGNC:435]	-0.951007	0.263244	0.309209	0.30902	0.548206	0.601524	0.554351	0.517271	-0.951007	0.00132776	0.0338542	down	no
ENSG00000170296	GABARAP	ENST00000571129;ENST00000302386;ENST00000571253;ENST00000573928;ENST00000570856;ENST00000577035	GO:0006810(transport);GO:0005737(cytoplasm);GO:0016020(membrane);GO:0015031(protein transport);GO:0005794(Golgi apparatus);GO:0005856(cytoskeleton);GO:0005515(protein binding);GO:0006915(apoptotic process);GO:0000139(Golgi membrane);GO:0005874(microtubule);GO:0006914(autophagy);GO:0031410(cytoplasmic vesicle);GO:0005829(cytosol);GO:0000421(autophagosome membrane);GO:0061024(membrane organization)…	04371(Apelin signaling pathway);04068(FoxO signaling pathway);04140(Autophagy - animal);04136(Autophagy - other eukaryotes);04137(Mitophagy - animal);04621(NOD-like receptor signaling pathway);04727(GABAergic synapse);05167(Kaposi's sarcoma-associated herpesvirus infection);05167(Kaposi's sarcoma-associated herpesvirus infection)	K08341	NA	GABA type A receptor-associated protein [Source:HGNC Symbol;Acc:HGNC:4067]	-0.446201	29.0903	31.2201	31.2606	46.1555	38.5314	40.0739	0.733973	-0.446201	0.001334	0.0339526	down	no
ENSG00000185710	SMG1P4	ENST00000523028;ENST00000543702;ENST00000517529;ENST00000380598;ENST00000381448;ENST00000540706	NA	NA	NA	NA	SMG1P4, nonsense mediated mRNA decay associated PI3K related kinase pseudogene 4 [Source:HGNC Symbol;Acc:HGNC:49861]	1.0116	0.990688	0.689423	0.513774	0.368258	0.346967	0.37293	2.01615	1.0116	0.00133865	0.0340103	up	yes
ENSG00000240682	ISY1	ENST00000393292;ENST00000273541;ENST00000471497;ENST00000393295;ENST00000485703;ENST00000496163;ENST00000471306	GO:0003723(RNA binding);GO:0006397(mRNA processing);GO:0008380(RNA splicing);GO:0005634(nucleus);GO:0005515(protein binding);GO:0005681(spliceosomal complex);GO:0005654(nucleoplasm);GO:0000350(generation of catalytic spliceosome for second transesterification step);GO:0000398(mRNA splicing, via spliceosome);GO:0006283(transcription-coupled nucleotide-excision repair);GO:0071013(catalytic step 2 s…	03040(Spliceosome);03040(Spliceosome)	K12870	NA	ISY1 splicing factor homolog [Source:HGNC Symbol;Acc:HGNC:29201]	0.628078	15.5879	18.5477	14.0308	12.2991	8.91389	9.95247	1.5455	0.628078	0.00136132	0.0345246	up	no
ENSG00000198646	NCOA6	ENST00000612493;ENST00000374796;ENST00000359003;ENST00000471897;ENST00000616167	GO:0005634(nucleus);GO:0043231(intracellular membrane-bounded organelle);GO:0005829(cytosol);GO:0005654(nucleoplasm);GO:0006351(transcription, DNA-templated);GO:0006355(regulation of transcription, DNA-templated);GO:0005515(protein binding);GO:0006281(DNA repair);GO:0006310(DNA recombination);GO:0006260(DNA replication);GO:0003713(transcription coactivator activity);GO:0030374(ligand-dependent nu…	NA	NA	NA	nuclear receptor coactivator 6 [Source:HGNC Symbol;Acc:HGNC:15936]	0.724115	7.09187	4.5199	3.81095	3.04725	2.84475	3.44442	1.65189	0.724115	0.00138867	0.0351559	up	no
ENSG00000167470	MIDN	ENST00000591446;ENST00000300952;ENST00000586757;ENST00000586843;ENST00000591302;ENST00000590136	GO:0005634(nucleus);GO:0005737(cytoplasm);GO:0005829(cytosol);GO:0005730(nucleolus);GO:0003674(molecular_function);GO:0008150(biological_process);GO:0019900(kinase binding);GO:0046676(negative regulation of insulin secretion);GO:0033132(negative regulation of glucokinase activity);GO:0033132(negative regulation of glucokinase activity)	NA	NA	NA	midnolin [Source:HGNC Symbol;Acc:HGNC:16298]	0.630168	9.54697	6.75806	7.73543	5.76609	4.99321	4.77326	1.54775	0.630168	0.00139603	0.0352183	up	no
ENSG00000084733	RAB10	ENST00000264710;ENST00000495146;ENST00000473035;ENST00000462003	GO:0006810(transport);GO:0016020(membrane);GO:0015031(protein transport);GO:0005525(GTP binding);GO:0000166(nucleotide binding);GO:0003924(GTPase activity);GO:0005794(Golgi apparatus);GO:0005783(endoplasmic reticulum);GO:0005789(endoplasmic reticulum membrane);GO:0005886(plasma membrane);GO:0042995(cell projection);GO:0005515(protein binding);GO:0000139(Golgi membrane);GO:0030659(cytoplasmic vesi…	04152(AMPK signaling pathway);04144(Endocytosis);04144(Endocytosis)	K07903	NA	RAB10, member RAS oncogene family [Source:HGNC Symbol;Acc:HGNC:9759]	-0.43149	39.217	41.2494	45.2355	57.4267	53.7432	58.3549	0.741496	-0.43149	0.00139608	0.0352183	down	no
ENSG00000102401	ARMCX3	ENST00000537169;ENST00000341189;ENST00000471229;ENST00000491568;ENST00000467808;ENST00000477980;ENST00000479298	GO:0016020(membrane);GO:0016021(integral component of membrane);GO:0034613(cellular protein localization);GO:0045944(positive regulation of transcription from RNA polymerase II promoter);GO:0031307(integral component of mitochondrial outer membrane);GO:0031307(integral component of mitochondrial outer membrane)	NA	NA	NA	armadillo repeat containing, X-linked 3 [Source:HGNC Symbol;Acc:HGNC:24065]	0.621549	6.87166	6.87593	5.9732	4.61837	3.83089	4.36871	1.53853	0.621549	0.00140469	0.0353116	up	no
ENSG00000075420	FNDC3B	ENST00000469491;ENST00000415807;ENST00000336824;ENST00000494000;ENST00000478016;ENST00000476794;ENST00000421757;ENST00000490832;ENST00000483344;ENST00000423424;ENST00000443501	GO:0003723(RNA binding);GO:0016020(membrane);GO:0016021(integral component of membrane);GO:0016021(integral component of membrane)	NA	NA	NA	fibronectin type III domain containing 3B [Source:HGNC Symbol;Acc:HGNC:24670]	0.564721	3.58339	3.03236	3.10996	2.15569	2.24302	2.1767	1.4791	0.564721	0.00140566	0.0353116	up	no
ENSG00000134986	NREP	ENST00000447165;ENST00000379671;ENST00000507742;ENST00000505864;ENST00000446294;ENST00000515855;ENST00000257435;ENST00000455559;ENST00000504018;ENST00000513684;ENST00000514515;ENST00000508870;ENST00000508161;ENST00000419114;ENST00000503429	GO:0005737(cytoplasm);GO:0005515(protein binding);GO:0005515(protein binding)	NA	NA	NA	neuronal regeneration related protein [Source:HGNC Symbol;Acc:HGNC:16834]	-0.802892	0.486531	0.538382	0.681834	0.937243	1.25255	0.787792	0.573199	-0.802892	0.00140754	0.0353116	down	no
ENSG00000099917	MED15	ENST00000433831;ENST00000406969;ENST00000473244;ENST00000263205;ENST00000492381;ENST00000382974;ENST00000489651;ENST00000292733;ENST00000478831;ENST00000457322;ENST00000451058;ENST00000476767;ENST00000441501;ENST00000493216;ENST00000476187;ENST00000487550;ENST00000444094;ENST00000424287;ENST00000473028;ENST00000420849;ENST00000445987;ENST00000423862;ENST00000486656;ENST00000432052;ENST00000414658…	GO:0005634(nucleus);GO:0001104(RNA polymerase II transcription cofactor activity);GO:0006357(regulation of transcription from RNA polymerase II promoter);GO:0016592(mediator complex);GO:0005737(cytoplasm);GO:0016020(membrane);GO:0006351(transcription, DNA-templated);GO:0006355(regulation of transcription, DNA-templated);GO:0005515(protein binding);GO:0005654(nucleoplasm);GO:0006367(transcription …	NA	NA	NA	mediator complex subunit 15 [Source:HGNC Symbol;Acc:HGNC:14248]	0.655529	4.26101	3.11073	2.80495	2.22048	2.1036	2.13652	1.57519	0.655529	0.00140969	0.0353116	up	no
ENSG00000162552	WNT4	ENST00000290167;ENST00000415567	GO:0005737(cytoplasm);GO:0005102(receptor binding);GO:0005576(extracellular region);GO:0007275(multicellular organism development);GO:0016055(Wnt signaling pathway);GO:0005578(proteinaceous extracellular matrix);GO:0005615(extracellular space);GO:0045893(positive regulation of transcription, DNA-templated);GO:0005886(plasma membrane);GO:0003714(transcription corepressor activity);GO:0090090(negat…	04310(Wnt signaling pathway);04390(Hippo signaling pathway);04150(mTOR signaling pathway);04550(Signaling pathways regulating pluripotency of stem cells);04919(Thyroid hormone signaling pathway);04916(Melanogenesis);04360(Axon guidance);05200(Pathways in cancer);05205(Proteoglycans in cancer);05225(Hepatocellular carcinoma);05226(Gastric cancer);05217(Basal cell carcinoma);05224(Breast cancer);05…	K00408	NA	Wnt family member 4 [Source:HGNC Symbol;Acc:HGNC:12783]	-1.37671	0.113811	0.0364685	0.115238	0.172955	0.228996	0.287531	0.385097	-1.37671	0.00142539	0.0356422	down	yes
ENSG00000103222	ABCC1	ENST00000399408;ENST00000399410;ENST00000575422;ENST00000572053;ENST00000574761;ENST00000574224;ENST00000572882	GO:0006810(transport);GO:0016020(membrane);GO:0016021(integral component of membrane);GO:0005215(transporter activity);GO:0055085(transmembrane transport);GO:0000166(nucleotide binding);GO:0005524(ATP binding);GO:0016787(hydrolase activity);GO:0005886(plasma membrane);GO:0042626(ATPase activity, coupled to transmembrane movement of substances);GO:0016887(ATPase activity);GO:0005887(integral compo…	02010(ABC transporters);04071(Sphingolipid signaling pathway);04977(Vitamin digestion and absorption);05206(MicroRNAs in cancer);01523(Antifolate resistance);01523(Antifolate resistance)	K05665	NA	ATP binding cassette subfamily C member 1 [Source:HGNC Symbol;Acc:HGNC:51]	0.585759	13.4001	10.0428	9.31035	6.96409	7.27675	7.58265	1.50083	0.585759	0.00144982	0.0361897	up	no
ENSG00000180917	CMTR2	ENST00000434935;ENST00000564690;ENST00000563876;ENST00000564183;ENST00000568910;ENST00000338099;ENST00000565850	GO:0006397(mRNA processing);GO:0005634(nucleus);GO:0005737(cytoplasm);GO:0008168(methyltransferase activity);GO:0016740(transferase activity);GO:0032259(methylation);GO:0006370(7-methylguanosine mRNA capping);GO:0004483(mRNA (nucleoside-2'-O-)-methyltransferase activity);GO:0097310(cap2 mRNA methylation);GO:0097310(cap2 mRNA methylation)	NA	NA	NA	cap methyltransferase 2 [Source:HGNC Symbol;Acc:HGNC:25635]	0.575851	5.63667	5.87641	6.46236	4.40247	3.8694	3.78768	1.49056	0.575851	0.00145463	0.0362462	up	no
ENSG00000212664	AC064799.1	ENST00000498103	NA	NA	NA	NA		-0.786202	8.3891	7.34253	7.63624	10.2476	13.6128	16.4382	0.579869	-0.786202	0.00146627	0.0364724	down	no
ENSG00000035499	DEPDC1B	ENST00000265036;ENST00000453022;ENST00000509006;ENST00000512078;ENST00000505017;ENST00000512452	GO:0035556(intracellular signal transduction);GO:0007165(signal transduction);GO:0043547(positive regulation of GTPase activity);GO:0005096(GTPase activator activity);GO:0005829(cytosol);GO:0051056(regulation of small GTPase mediated signal transduction);GO:0016477(cell migration);GO:0030177(positive regulation of Wnt signaling pathway);GO:0030177(positive regulation of Wnt signaling pathway)	NA	NA	NA	DEP domain containing 1B [Source:HGNC Symbol;Acc:HGNC:24902]	0.540829	19.1967	20.7942	21.631	15.1057	13.3184	13.9333	1.45481	0.540829	0.00148394	0.0368477	up	no
ENSG00000005812	FBXL3	ENST00000477982;ENST00000355619;ENST00000485797;ENST00000417323;ENST00000470210	GO:0005634(nucleus);GO:0005737(cytoplasm);GO:0016567(protein ubiquitination);GO:0005829(cytosol);GO:0016604(nuclear body);GO:0048511(rhythmic process);GO:0005515(protein binding);GO:0031648(protein destabilization);GO:0000209(protein polyubiquitination);GO:0043687(post-translational protein modification);GO:0004842(ubiquitin-protein transferase activity);GO:0000151(ubiquitin ligase complex);GO:00…	04710(Circadian rhythm);04710(Circadian rhythm)	K10269	NA	F-box and leucine rich repeat protein 3 [Source:HGNC Symbol;Acc:HGNC:13599]	0.565282	6.59329	6.45895	6.83631	4.93981	4.05464	4.4467	1.47968	0.565282	0.00148849	0.0368862	up	no
ENSG00000136021	SCYL2	ENST00000549687;ENST00000360820;ENST00000547735;ENST00000548392;ENST00000553148;ENST00000549486;ENST00000547202;ENST00000550251;ENST00000548871;ENST00000635101;ENST00000550067	GO:0004672(protein kinase activity);GO:0005524(ATP binding);GO:0006468(protein phosphorylation);GO:0090090(negative regulation of canonical Wnt signaling pathway);GO:0005737(cytoplasm);GO:0016020(membrane);GO:0005794(Golgi apparatus);GO:0005515(protein binding);GO:0048471(perinuclear region of cytoplasm);GO:0031410(cytoplasmic vesicle);GO:0005768(endosome);GO:0010008(endosome membrane);GO:0030136…	NA	NA	NA	SCY1 like pseudokinase 2 [Source:HGNC Symbol;Acc:HGNC:19286]	0.545648	10.4579	10.7419	9.80896	7.52883	6.38037	7.33444	1.45968	0.545648	0.00149066	0.0368862	up	no
ENSG00000198862	LTN1	ENST00000389194;ENST00000361371;ENST00000614971;ENST00000389195;ENST00000475344;ENST00000486427;ENST00000483326	GO:0008270(zinc ion binding);GO:0046872(metal ion binding);GO:0016740(transferase activity);GO:0016567(protein ubiquitination);GO:0005515(protein binding);GO:0004842(ubiquitin-protein transferase activity);GO:0061630(ubiquitin protein ligase activity);GO:0051865(protein autoubiquitination);GO:0051865(protein autoubiquitination)	NA	NA	NA	listerin E3 ubiquitin protein ligase 1 [Source:HGNC Symbol;Acc:HGNC:13082]	0.648937	2.60017	2.27081	2.35589	1.67226	1.38273	1.55395	1.56801	0.648937	0.00149542	0.0369398	up	no
ENSG00000066777	ARFGEF1	ENST00000262215;ENST00000518230;ENST00000518290;ENST00000520381;ENST00000518789;ENST00000519436;ENST00000517955;ENST00000522878	GO:0043547(positive regulation of GTPase activity);GO:0005086(ARF guanyl-nucleotide exchange factor activity);GO:0032012(regulation of ARF protein signal transduction);GO:0006810(transport);GO:0005634(nucleus);GO:0005737(cytoplasm);GO:0016020(membrane);GO:0015031(protein transport);GO:0005794(Golgi apparatus);GO:0005829(cytosol);GO:0005654(nucleoplasm);GO:0005515(protein binding);GO:0000139(Golgi…	04144(Endocytosis);04144(Endocytosis)	K18442	NA	ADP ribosylation factor guanine nucleotide exchange factor 1 [Source:HGNC Symbol;Acc:HGNC:15772]	0.569947	3.25238	3.55324	3.34341	2.32444	2.18207	2.33029	1.48447	0.569947	0.00151603	0.0372092	up	no
ENSG00000163739	CXCL1	ENST00000395761;ENST00000509101	GO:0008083(growth factor activity);GO:0005576(extracellular region);GO:0043085(positive regulation of catalytic activity);GO:0006955(immune response);GO:0006935(chemotaxis);GO:0005125(cytokine activity);GO:0005615(extracellular space);GO:0008009(chemokine activity);GO:0006952(defense response);GO:0060326(cell chemotaxis);GO:0006954(inflammatory response);GO:0070098(chemokine-mediated signaling pa…	04668(TNF signaling pathway);04060(Cytokine-cytokine receptor interaction);04621(NOD-like receptor signaling pathway);04657(IL-17 signaling pathway);04062(Chemokine signaling pathway);05323(Rheumatoid arthritis);05120(Epithelial cell signaling in Helicobacter pylori infection);05132(Salmonella infection);05134(Legionellosis);05167(Kaposi's sarcoma-associated herpesvirus infection);05146(Amoebiasi…	K05505	NA	C-X-C motif chemokine ligand 1 [Source:HGNC Symbol;Acc:HGNC:4602]	1.50734	0.987281	0.739949	0.733811	0.200917	0.152045	0.512732	2.84285	1.50734	0.00151732	0.0372092	up	yes
ENSG00000108953	YWHAE	ENST00000575977;ENST00000496706;ENST00000571732;ENST00000573026;ENST00000466227;ENST00000264335;ENST00000573196;ENST00000489287;ENST00000498643;ENST00000469398;ENST00000486241;ENST00000576854	GO:0003723(RNA binding);GO:0005634(nucleus);GO:0005737(cytoplasm);GO:0016020(membrane);GO:0043547(positive regulation of GTPase activity);GO:0019904(protein domain specific binding);GO:0005515(protein binding);GO:0042470(melanosome);GO:0005925(focal adhesion);GO:0005829(cytosol);GO:0045296(cadherin binding);GO:0070062(extracellular exosome);GO:0017112(Rab guanyl-nucleotide exchange factor activit…	04390(Hippo signaling pathway);04151(PI3K-Akt signaling pathway);04110(Cell cycle);04114(Oocyte meiosis);04722(Neurotrophin signaling pathway);05203(Viral carcinogenesis);05169(Epstein-Barr virus infection);05169(Epstein-Barr virus infection)	K06630	NA	tyrosine 3-monooxygenase/tryptophan 5-monooxygenase activation protein epsilon [Source:HGNC Symbol;Acc:HGNC:12851]	-0.402619	106.489	108.807	106.006	142.538	140.125	142.068	0.756484	-0.402619	0.00151995	0.0372092	down	no
ENSG00000240087	RPSAP12	ENST00000435879	NA	NA	NA	NA	ribosomal protein SA pseudogene 12 [Source:HGNC Symbol;Acc:HGNC:6504]	-0.651629	7.27341	7.34047	7.86699	11.5624	12.8157	10.9381	0.636561	-0.651629	0.00152057	0.0372092	down	no
ENSG00000198242	RPL23A	ENST00000496182;ENST00000582736;ENST00000394935;ENST00000422514;ENST00000394938;ENST00000472628;ENST00000355731;ENST00000578181;ENST00000580755	GO:0030529(intracellular ribonucleoprotein complex);GO:0005622(intracellular);GO:0003735(structural constituent of ribosome);GO:0006412(translation);GO:0005840(ribosome);GO:0003723(RNA binding);GO:0005634(nucleus);GO:0005737(cytoplasm);GO:0005515(protein binding);GO:0005730(nucleolus);GO:0000027(ribosomal large subunit assembly);GO:0005829(cytosol);GO:0045296(cadherin binding);GO:0070062(extracel…	03010(Ribosome);03010(Ribosome)	K02893	NA	ribosomal protein L23a [Source:HGNC Symbol;Acc:HGNC:10317]	-0.450364	282.19	315.603	324.762	371.188	458.136	431.241	0.731858	-0.450364	0.00152711	0.0372092	down	no
ENSG00000175073	VCPIP1	ENST00000310421	GO:0016787(hydrolase activity);GO:0016567(protein ubiquitination);GO:0005794(Golgi apparatus);GO:0005783(endoplasmic reticulum);GO:0008233(peptidase activity);GO:0008234(cysteine-type peptidase activity);GO:0006508(proteolysis);GO:0036459(thiol-dependent ubiquitinyl hydrolase activity);GO:0005737(cytoplasm);GO:0016579(protein deubiquitination);GO:0004843(thiol-dependent ubiquitin-specific proteas…	NA	NA	NA	valosin containing protein interacting protein 1 [Source:HGNC Symbol;Acc:HGNC:30897]	0.561203	4.76384	4.38406	4.46401	3.29051	2.83681	3.09798	1.4755	0.561203	0.00152776	0.0372092	up	no
ENSG00000272341	AL137003.2	ENST00000606924	NA	NA	NA	NA		1.22795	0.458684	0.744414	0.427968	0.248896	0.229607	0.21784	2.34233	1.22795	0.00152998	0.0372092	up	yes
ENSG00000198408	MGEA5	ENST00000462994;ENST00000361464;ENST00000492204;ENST00000461645;ENST00000370094;ENST00000439817;ENST00000357797;ENST00000482611;ENST00000479811;ENST00000494347;ENST00000429860	GO:0005634(nucleus);GO:0005737(cytoplasm);GO:0016020(membrane);GO:0005829(cytosol);GO:0016787(hydrolase activity);GO:0008152(metabolic process);GO:0016798(hydrolase activity, acting on glycosyl bonds);GO:0004415(hyalurononglucosaminidase activity);GO:0016231(beta-N-acetylglucosaminidase activity);GO:0102166([protein]-3-O-(N-acetyl-D-glucosaminyl)-L-threonine O-N-acetyl-alpha-D-glucosaminase activ…	04931(Insulin resistance);04931(Insulin resistance)	K15719	EC:3.2.1.169 2.3.1.48	meningioma expressed antigen 5 (hyaluronidase) [Source:HGNC Symbol;Acc:HGNC:7056]	0.506525	24.3567	23.4768	22.401	17.6298	15.8894	15.92	1.42062	0.506525	0.00153021	0.0372092	up	no
ENSG00000176624	MEX3C	ENST00000406189;ENST00000592416	GO:0003676(nucleic acid binding);GO:0003723(RNA binding);GO:0005634(nucleus);GO:0005737(cytoplasm);GO:0046872(metal ion binding);GO:0016740(transferase activity);GO:0005515(protein binding);GO:0003415(chondrocyte hypertrophy);GO:0045598(regulation of fat cell differentiation);GO:0097009(energy homeostasis);GO:0097009(energy homeostasis)	NA	NA	NA	mex-3 RNA binding family member C [Source:HGNC Symbol;Acc:HGNC:28040]	0.525692	11.7809	10.0308	10.2252	7.60527	7.25366	7.39475	1.43962	0.525692	0.00153109	0.0372092	up	no
ENSG00000226084	AC113935.1	ENST00000471722	NA	NA	NA	NA		-0.544838	57.9375	54.0495	65.9038	67.7996	96.2262	95.4913	0.685469	-0.544838	0.00153711	0.0372092	down	no
ENSG00000115540	MOB4	ENST00000233892;ENST00000409355;ENST00000323303;ENST00000448447;ENST00000497443;ENST00000409360;ENST00000417097;ENST00000409916	GO:0006810(transport);GO:0005737(cytoplasm);GO:0016020(membrane);GO:0046872(metal ion binding);GO:0005794(Golgi apparatus);GO:0005515(protein binding);GO:0048471(perinuclear region of cytoplasm);GO:0032580(Golgi cisterna membrane);GO:0019900(kinase binding);GO:0005829(cytosol);GO:0043025(neuronal cell body);GO:0043197(dendritic spine);GO:0043197(dendritic spine)	NA	NA	NA	MOB family member 4, phocein [Source:HGNC Symbol;Acc:HGNC:17261]	0.740507	10.5291	6.75122	13.3367	6.37079	6.13047	5.82392	1.67076	0.740507	0.00153739	0.0372092	up	no
ENSG00000188316	ENO4	ENST00000622726;ENST00000369207;ENST00000512864	GO:0000287(magnesium ion binding);GO:0016829(lyase activity);GO:0006096(glycolytic process);GO:0004634(phosphopyruvate hydratase activity);GO:0000015(phosphopyruvate hydratase complex);GO:0003674(molecular_function);GO:0008150(biological_process);GO:0005575(cellular_component);GO:0005575(cellular_component)	00010(Glycolysis / Gluconeogenesis);03018(RNA degradation);04066(HIF-1 signaling pathway);04066(HIF-1 signaling pathway)	NA	NA	enolase family member 4 [Source:HGNC Symbol;Acc:HGNC:31670]	-2.14376	0.0249186	0.0781523	0.0374964	0.301875	0.0339675	0.285342	0.226289	-2.14376	0.00153886	0.0372092	down	yes
ENSG00000006634	DBF4	ENST00000430279;ENST00000265728;ENST00000431138;ENST00000413643;ENST00000486925;ENST00000495067;ENST00000498144;ENST00000498726	GO:0003676(nucleic acid binding);GO:0005634(nucleus);GO:0008270(zinc ion binding);GO:0046872(metal ion binding);GO:0043085(positive regulation of catalytic activity);GO:0005515(protein binding);GO:0007049(cell cycle);GO:0006260(DNA replication);GO:0005654(nucleoplasm);GO:0000082(G1/S transition of mitotic cell cycle);GO:0008047(enzyme activator activity);GO:0008047(enzyme activator activity)	04110(Cell cycle);04110(Cell cycle)	K06629	NA	DBF4 zinc finger [Source:HGNC Symbol;Acc:HGNC:17364]	0.599946	6.54847	7.65796	6.97918	4.80771	4.2862	4.8839	1.51566	0.599946	0.00154275	0.0372092	up	no
ENSG00000240972	MIF	ENST00000215754;ENST00000498385;ENST00000465752	GO:0010629(negative regulation of gene expression);GO:0070374(positive regulation of ERK1 and ERK2 cascade);GO:0048146(positive regulation of fibroblast proliferation);GO:0005737(cytoplasm);GO:0016853(isomerase activity);GO:0005829(cytosol);GO:0005654(nucleoplasm);GO:0005515(protein binding);GO:0005576(extracellular region);GO:0005125(cytokine activity);GO:0005615(extracellular space);GO:0002376(…	00350(Tyrosine metabolism);00360(Phenylalanine metabolism);00360(Phenylalanine metabolism)	K07253	EC:5.3.2.1	macrophage migration inhibitory factor (glycosylation-inhibiting factor) [Source:HGNC Symbol;Acc:HGNC:7097]	-0.457954	83.4467	91.1046	104.594	119.238	136.845	127.349	0.728018	-0.457954	0.00154288	0.0372092	down	no
ENSG00000023445	BIRC3	ENST00000263464;ENST00000527309;ENST00000527336;ENST00000532808;ENST00000526421;ENST00000615299	GO:0005634(nucleus);GO:0005737(cytoplasm);GO:0046872(metal ion binding);GO:0005829(cytosol);GO:0005654(nucleoplasm);GO:0016740(transferase activity);GO:0042981(regulation of apoptotic process);GO:0016567(protein ubiquitination);GO:0005515(protein binding);GO:0006915(apoptotic process);GO:0016579(protein deubiquitination);GO:0033209(tumor necrosis factor-mediated signaling pathway);GO:0031398(posi…	04120(Ubiquitin mediated proteolysis);04064(NF-kappa B signaling pathway);04668(TNF signaling pathway);04210(Apoptosis);04215(Apoptosis - multiple species);04217(Necroptosis);04510(Focal adhesion);04621(NOD-like receptor signaling pathway);05200(Pathways in cancer);05202(Transcriptional misregulation in cancers);05222(Small cell lung cancer);05145(Toxoplasmosis);01524(Platinum drug resistance);01…	K16060	NA	baculoviral IAP repeat containing 3 [Source:HGNC Symbol;Acc:HGNC:591]	0.767508	1.25565	1.29855	1.17667	0.712218	0.776783	0.702625	1.70233	0.767508	0.00155456	0.0373464	up	no
ENSG00000244021	AC093591.1	ENST00000491435	NA	NA	NA	NA		-0.675287	24.3997	26.9195	31.4217	32.176	51.9442	48.0098	0.626208	-0.675287	0.00155554	0.0373464	down	no
ENSG00000179218	CALR	ENST00000316448;ENST00000586803;ENST00000588454;ENST00000590325;ENST00000586760;ENST00000587486;ENST00000586967	GO:0005615(extracellular space);GO:0008284(positive regulation of cell proliferation);GO:0048471(perinuclear region of cytoplasm);GO:0005737(cytoplasm);GO:0005634(nucleus);GO:0045787(positive regulation of cell cycle);GO:0003723(RNA binding);GO:0016020(membrane);GO:0046872(metal ion binding);GO:0030246(carbohydrate binding);GO:0005509(calcium ion binding);GO:0003677(DNA binding);GO:0005829(cytoso…	04141(Protein processing in endoplasmic reticulum);04145(Phagosome);04612(Antigen processing and presentation);05166(HTLV-I infection);05142(Chagas disease (American trypanosomiasis));05142(Chagas disease (American trypanosomiasis))	K08057	NA	calreticulin [Source:HGNC Symbol;Acc:HGNC:1455]	-0.409891	286.073	312.885	287.882	385.756	389.692	402.795	0.75268	-0.409891	0.00155687	0.0373464	down	no
ENSG00000270181	BIVM-ERCC5	ENST00000639132;ENST00000639435;ENST00000639118;ENST00000638434	GO:0005634(nucleus);GO:0003677(DNA binding);GO:0003824(catalytic activity);GO:0004519(endonuclease activity);GO:0006281(DNA repair);GO:0016788(hydrolase activity, acting on ester bonds);GO:0006289(nucleotide-excision repair);GO:0004518(nuclease activity);GO:0003697(single-stranded DNA binding);GO:0004520(endodeoxyribonuclease activity);GO:0006295(nucleotide-excision repair, DNA incision, 3'-to le…	03420(Nucleotide excision repair);03420(Nucleotide excision repair)	NA	NA	BIVM-ERCC5 readthrough [Source:HGNC Symbol;Acc:HGNC:43690]	3.99538	0.270203	1.75885	0	0.0559193	0.0328197	0.0384835	15.9488	3.99538	0.00155981	0.0373464	up	yes
ENSG00000188290	HES4	ENST00000304952;ENST00000481869;ENST00000428771;ENST00000484667	GO:0005634(nucleus);GO:0046983(protein dimerization activity);GO:0006355(regulation of transcription, DNA-templated);GO:0006351(transcription, DNA-templated);GO:0003677(DNA binding);GO:0007275(multicellular organism development);GO:0007399(nervous system development);GO:0030154(cell differentiation);GO:0008134(transcription factor binding);GO:0008134(transcription factor binding)	05165(Human papillomavirus infection);05165(Human papillomavirus infection)	K09089	NA	hes family bHLH transcription factor 4 [Source:HGNC Symbol;Acc:HGNC:24149]	-0.82342	2.04276	1.63763	1.5475	3.30292	3.11983	2.8285	0.565101	-0.82342	0.00156373	0.0373464	down	no
ENSG00000169379	ARL13B	ENST00000535334;ENST00000335438;ENST00000394222;ENST00000303097;ENST00000475206;ENST00000492165;ENST00000486562;ENST00000460371;ENST00000478400	GO:0016020(membrane);GO:0005525(GTP binding);GO:0007264(small GTPase mediated signal transduction);GO:0000166(nucleotide binding);GO:0005622(intracellular);GO:0005886(plasma membrane);GO:0042995(cell projection);GO:0005515(protein binding);GO:0007224(smoothened signaling pathway);GO:0060271(cilium assembly);GO:0005929(cilium);GO:0060170(ciliary membrane);GO:1905515(non-motile cilium assembly);GO:…	NA	NA	NA	ADP ribosylation factor like GTPase 13B [Source:HGNC Symbol;Acc:HGNC:25419]	0.71199	3.31309	3.68251	3.84569	2.50393	1.9851	2.12934	1.63806	0.71199	0.00156503	0.0373464	up	no
ENSG00000144228	SPOPL	ENST00000280098;ENST00000420679;ENST00000467775;ENST00000430968	GO:0005634(nucleus);GO:0016567(protein ubiquitination);GO:0005515(protein binding);GO:0005737(cytoplasm);GO:0031625(ubiquitin protein ligase binding);GO:0030162(regulation of proteolysis);GO:0042787(protein ubiquitination involved in ubiquitin-dependent protein catabolic process);GO:0019005(SCF ubiquitin ligase complex);GO:0043161(proteasome-mediated ubiquitin-dependent protein catabolic process)…	04340(Hedgehog signaling pathway);04340(Hedgehog signaling pathway)	K10523	NA	speckle type BTB/POZ protein like [Source:HGNC Symbol;Acc:HGNC:27934]	0.58386	8.80253	9.28525	9.92542	6.16495	5.3123	7.21249	1.49885	0.58386	0.00156868	0.0373464	up	no
ENSG00000273015	AC008124.1	ENST00000609803	NA	NA	NA	NA		0.855192	0.605165	0.636117	0.672348	0.412172	0.360134	0.285533	1.809	0.855192	0.00156953	0.0373464	up	no
ENSG00000171603	CLSTN1	ENST00000477264;ENST00000361311;ENST00000377298;ENST00000435891;ENST00000464286	GO:0005634(nucleus);GO:0016020(membrane);GO:0016021(integral component of membrane);GO:0005509(calcium ion binding);GO:0007155(cell adhesion);GO:0007156(homophilic cell adhesion via plasma membrane adhesion molecules);GO:0005794(Golgi apparatus);GO:0005783(endoplasmic reticulum);GO:0005789(endoplasmic reticulum membrane);GO:0005886(plasma membrane);GO:0042995(cell projection);GO:0005515(protein b…	NA	NA	NA	calsyntenin 1 [Source:HGNC Symbol;Acc:HGNC:17447]	0.569452	29.4397	22.0066	21.0352	14.9653	16.7328	17.1452	1.48396	0.569452	0.00158878	0.0377415	up	no
ENSG00000234287	AC099560.2	ENST00000457554	NA	NA	NA	NA		-0.878818	16.7176	11.6945	16.0893	18.1157	35.1939	28.5226	0.543813	-0.878818	0.00160542	0.0380409	down	no
ENSG00000217716	RPS10P3	ENST00000439253	NA	NA	NA	NA	ribosomal protein S10 pseudogene 3 [Source:HGNC Symbol;Acc:HGNC:23684]	-1.17988	1.33309	1.82641	1.66682	2.1177	3.90211	4.91458	0.441389	-1.17988	0.00160928	0.0380409	down	yes
ENSG00000184924	PTRHD1	ENST00000328379;ENST00000467797;ENST00000492046;ENST00000474668;ENST00000487316	GO:0016787(hydrolase activity);GO:0004045(aminoacyl-tRNA hydrolase activity);GO:0070062(extracellular exosome);GO:0070062(extracellular exosome)	NA	NA	NA	peptidyl-tRNA hydrolase domain containing 1 [Source:HGNC Symbol;Acc:HGNC:33782]	-0.503874	10.9228	11.6968	11.5213	14.5565	17.0699	16.7858	0.705211	-0.503874	0.00160939	0.0380409	down	no
ENSG00000151466	SCLT1	ENST00000281142;ENST00000506233;ENST00000511426;ENST00000506368;ENST00000503215;ENST00000503565;ENST00000439369;ENST00000502495;ENST00000503401	GO:0005737(cytoplasm);GO:0005856(cytoskeleton);GO:0065009(regulation of molecular function);GO:0005813(centrosome);GO:0060271(cilium assembly);GO:0005829(cytosol);GO:0070062(extracellular exosome);GO:0005814(centriole);GO:0097711(ciliary basal body docking);GO:0097539(ciliary transition fiber);GO:0008022(protein C-terminus binding);GO:0017080(sodium channel regulator activity);GO:0030276(clathrin…	NA	NA	NA	sodium channel and clathrin linker 1 [Source:HGNC Symbol;Acc:HGNC:26406]	0.686833	1.83574	2.30761	2.11243	1.31863	1.32817	1.2394	1.60975	0.686833	0.00162116	0.0382192	up	no
[truncated: 29,862 more rows]
